# Supplementary material for: Bacterial ubiquitin ligase engineered for small molecule and protein target identification
Source: bioRxiv. 2025 Mar 22:2025.03.20.644192. Preprint. [Version 1] doi: 10.1101/2025.03.20.644192 (PMC11957136; doi:10.1101/2025.03.20.644192)
Supplement: Supplement 1 [file media-1.xlsx]

## Sheet: description
Supplementary Table 1.
Mass spectrometry results and enrichment analysis for SidBait-alisertib. Enrichment values were calculated as SidBait-alisertib:SidBait-control peak abundance ratios. Peak abundances were determined via label-free quantitation. For hits that were detected in the sample but not the control, the missing peak abundance values were imputed as the average of the bottom 1% of values in the control.

## Sheet: alisertib-1
				Protein Ion Score			Spectral Count							Sidbait-control (1)	Sidbait-alisertib (1)
Protein FDR Confidence: Combined	Uniprot Accession	Protein Description	Exp. q-value: Combined	Sum PEP Score	Coverage [%]	# Peptides	# PSMs	# Unique Peptides	# Protein Groups	# AAs	MW [kDa]	# Peptides (by Search Engine): Sequest HT	# Razor Peptides	Abundance (Area)	Abundance (Area)	Found in Sidbait-control (1)	Found in Sidbait-alisertib (1)
High	Q13085-1	Acetyl-CoA carboxylase 1 [OS=Homo sapiens]	0	1348.65	81	159	850	1	1	2346	265.4	159	0			High	High
High	Q13085-4	Isoform 4 of Acetyl-CoA carboxylase 1 [OS=Homo sapiens]	0	1344.83	79	159	849	1	1	2383	269.8	159	207	2.6417e+11	3.10363e+11	High	Not Found
High	Q7Z6Z7	E3 ubiquitin-protein ligase HUWE1 [OS=Homo sapiens]	0	1053.85	61	176	414	176	1	4374	481.6	176	0	2.60057e+10	2.76895e+10	High	High
High	P78527	DNA-dependent protein kinase catalytic subunit [OS=Homo sapiens]	0	618.375	44	145	260	145	1	4128	468.8	145	0	6263366069	8.32136e+09	High	High
High	P11498	pyruvate carboxylase, mitochondrial [OS=Homo sapiens]	0	514.993	75	69	371	69	1	1178	129.6	69	0	1.26204e+11	1.50312e+11	High	High
High	Q09666-1	Neuroblast differentiation-associated protein AHNAK [OS=Homo sapiens]	0	512.005	45	110	190	110	1	5890	628.7	110	0	6016232233	6.37326e+09	High	High
High	Q5T4S7-2	Isoform 2 of E3 ubiquitin-protein ligase UBR4 [OS=Homo sapiens]	0	484.347	30	100	166	100	1	5204	575.6	100	0	2.56761e+09	2.84017e+09	High	High
High	Q14204	Cytoplasmic dynein 1 heavy chain 1 [OS=Homo sapiens]	0	474.152	33	108	182	108	1	4646	532.1	108	0	2.66793e+09	3.06758e+09	High	High
High	P15924-1	Desmoplakin [OS=Homo sapiens]	0	470.398	50	118	202	118	1	2871	331.6	118	0	4973129488	5.53492e+09	High	High
High	Q5SW79-1	Centrosomal protein of 170 kDa [OS=Homo sapiens]	0	442.485	66	83	178	9	1	1584	175.2	83	69	9882577793	9.11253e+09	High	High
High	O00763	Acetyl-CoA carboxylase 2 [OS=Homo sapiens]	0	433.7	47	80	212	65	1	2458	276.4	80	0	2.92219e+09	3.7208e+09	High	High
High	Q5SW79-2	Isoform 2 of Centrosomal protein of 170 kDa [OS=Homo sapiens]	0	405.029	66	77	162	3	1	1460	161.3	77	0	2.06463e+07		High	High
High	P49792	E3 SUMO-protein ligase RanBP2 [OS=Homo sapiens]	0	383.423	37	85	143	85	1	3224	358	85	0	2.57499e+09	2.75825e+09	High	High
High	P46821	microtubule-associated protein 1B [OS=Homo sapiens]	0	326.592	37	65	125	64	1	2468	270.5	65	1	4215416536	4.0907e+09	High	High
High	P05165-1	Propionyl-CoA carboxylase alpha chain, mitochondrial [OS=Homo sapiens]	0	314.652	66	45	157	45	1	728	80	45	0	46620570310	5.61019e+10	High	High
High	P52272	Heterogeneous nuclear ribonucleoprotein M [OS=Homo sapiens]	0	284.651	70	43	193	43	1	730	77.5	43	0	1.80889e+10	1.84376e+10	High	High
High	Q96RQ3	Methylcrotonoyl-CoA carboxylase subunit alpha, mitochondrial [OS=Homo sapiens]	0	274.023	63	35	194	35	1	725	80.4	35	0	4.97792e+10	5.92229e+10	High	High
High	P12270	Nucleoprotein TPR [OS=Homo sapiens]	0	251.222	30	60	101	60	1	2363	267.1	60	0	5714497210	1.40999e+09	High	High
High	O75533-1	splicing factor 3B subunit 1 [OS=Homo sapiens]	0	251.07	52	45	83	45	1	1304	145.7	45	0	2.34157e+09	2.3835e+09	High	High
High	P45974-2	Isoform Short of Ubiquitin carboxyl-terminal hydrolase 5 [OS=Homo sapiens]	0	249.459	62	37	100	35	1	835	93.2	37	2	7838226635	7.22356e+09	High	High
High	P05787-2	Isoform 2 of Keratin, type II cytoskeletal 8 [OS=Homo sapiens]	0	243.604	81	46	153	37	1	511	56.6	46	10	4.2362e+10	3.67434e+10	High	High
High	Q00341-1	Vigilin [OS=Homo sapiens]	0	241.415	50	53	107	53	1	1268	141.4	53	0	3387310257	3.45038e+09	High	High
High	Q9UQ35	serine/arginine repetitive matrix protein 2 [OS=Homo sapiens]	0	229.512	24	50	87	50	1	2752	299.4	50	0	1.67049e+09	1.50769e+09	High	High
High	Q9NR09	Baculoviral IAP repeat-containing protein 6 [OS=Homo sapiens]	0	229.43	19	52	80	52	1	4857	529.9	52	0	616911768	8.01676e+08	High	High
High	Q14008-3	Isoform 3 of Cytoskeleton-associated protein 5 [OS=Homo sapiens]	0	227.895	36	54	84	54	1	2039	226.1	54	0	1.18037e+09	1.18933e+09	High	High
High	P55196-5	Isoform 5 of Afadin [OS=Homo sapiens]	0	224.726	39	44	79	3	1	1834	207.7	44	33	1.52808e+09	1.52946e+09	High	High
High	Q07954	prolow-density lipoprotein receptor-related protein 1 [OS=Homo sapiens]	0	218.63	15	54	86	54	1	4544	504.3	54	0	1.51242e+09	1.16806e+09	High	High
High	P55196-2	Isoform 1 of Afadin [OS=Homo sapiens]	0	216.994	42	42	76	1	1	1612	181.9	42	0	74835424	8.52874e+07	High	High
High	P0DMV8	heat shock 70 kDa protein 1A [OS=Homo sapiens]	0	213.033	71	35	102	26	1	641	70	35	9	1.48732e+10	1.23739e+10	High	High
High	Q9ULT8	E3 ubiquitin-protein ligase hectd1 [OS=Homo sapiens]	0	208.388	27	47	73	47	1	2610	289.2	47	0	1.10237e+09	1.19216e+09	High	High
High	Q9UPN3-2	Isoform 2 of Microtubule-actin cross-linking factor 1, isoforms 1/2/3/5 [OS=Homo sapiens]	0	207.249	12	50	79	45	1	5430	620	50	4	675252081	6.3679e+08	High	High
High	P21333	Filamin-A [OS=Homo sapiens]	0	204.658	28	43	71	39	1	2647	280.6	43	3	1.49326e+09	1.42477e+09	High	High
High	P49750-4	Isoform 4 of YLP motif-containing protein 1 [OS=Homo sapiens]	0	203.69	30	46	81	46	1	2146	241.5	46	0	1.79926e+09	1.8391e+09	High	High
High	P05783	Keratin, type I cytoskeletal 18 [OS=Homo sapiens]	0	202.395	71	33	87	31	1	430	48	33	2	1.47555e+10	1.41391e+10	High	High
High	Q92900	Regulator of nonsense transcripts 1 [OS=Homo sapiens]	0	201.991	47	40	72	40	1	1129	124.3	40	0	2.03884e+09	2.31208e+09	High	High
High	O95714	E3 ubiquitin-protein ligase HERC2 [OS=Homo sapiens]	0	200.612	13	43	66	43	1	4834	526.9	43	0	3.44586e+08	3.52214e+08	High	High
High	O60716-1	Catenin delta-1 [OS=Homo sapiens]	0	197.802	50	37	73	37	1	968	108.1	37	0	3313489847	3.34647e+09	High	High
High	Q7Z5K2-3	Isoform 3 of Wings apart-like protein homolog [OS=Homo sapiens]	0	195.709	46	42	77	42	1	1275	142.4	42	0	1.33766e+09	1.21289e+09	High	High
High	P27816-1	Microtubule-associated protein 4 [OS=Homo sapiens]	0	194.741	51	41	74	40	1	1152	120.9	41	1	2822075361	2.00236e+09	High	High
High	Q13490-1	Baculoviral IAP repeat-containing protein 2 [OS=Homo sapiens]	0	193.232	71	33	76	33	1	618	69.9	33	0	3881288910	4.16086e+09	High	High
High	P23921	Ribonucleoside-diphosphate reductase large subunit [OS=Homo sapiens]	0	190.769	56	36	73	36	1	792	90	36	0	4.00404e+09	3.37859e+09	High	High
High	Q86VP6-1	cullin-associated nedd8-dissociated protein 1 [OS=Homo sapiens]	0	189.066	49	41	71	41	1	1230	136.3	41	0	1.49546e+09	1.51371e+09	High	High
High	O15027-1	Protein transport protein Sec16A [OS=Homo sapiens]	0	186.877	31	39	66	1	1	2179	233.4	39	0	68055104	5.24644e+07	High	High
High	P38646	Stress-70 protein, mitochondrial [OS=Homo sapiens]	0	185.818	61	35	80	35	1	679	73.6	35	0	5.61479e+09	5.31425e+09	High	High
High	O15027-5	Isoform 5 of Protein transport protein Sec16A [OS=Homo sapiens]	0	184.438	30	39	65	1	1	2201	235.6	39	29	1464212539	1.62772e+09	Not Found	High
High	O95071	E3 ubiquitin-protein ligase UBR5 [OS=Homo sapiens]	0	184.156	24	43	64	43	1	2799	309.2	43	0	7.80374e+08	8.76924e+08	High	High
High	P14625	Endoplasmin [OS=Homo sapiens]	0	183.557	47	41	80	39	1	803	92.4	41	2	6.14606e+09	6.209e+09	High	High
High	O00571	ATP-dependent RNA helicase DDX3X [OS=Homo sapiens]	0	179.938	61	36	90	35	1	662	73.2	36	0	6643229252	6.40483e+09	High	High
High	P33991	DNA replication licensing factor MCM4 [OS=Homo sapiens]	0	170.689	52	33	66	33	1	863	96.5	33	0	2.22484e+09	2.4894e+09	High	High
High	P07437	tubulin beta chain [OS=Homo sapiens]	0	170.439	80	25	86	4	1	444	49.6	25	2	1320395491	2.1779e+09	High	High
High	P23246-1	splicing factor, proline- and glutamine-rich [OS=Homo sapiens]	0	170.259	51	30	68	29	1	707	76.1	30	1	7988792458	7.76502e+09	High	High
High	O43707	Alpha-actinin-4 [OS=Homo sapiens]	0	168.887	51	34	59	23	1	911	104.8	34	10	1.85625e+09	1.75869e+09	High	High
High	Q96K76-4	Isoform 4 of Ubiquitin carboxyl-terminal hydrolase 47 [OS=Homo sapiens]	0	168.744	34	36	61	36	1	1355	154.6	36	0	1.37954e+09	1.57577e+09	High	High
High	Q13263	Transcription intermediary factor 1-beta [OS=Homo sapiens]	0	167.473	55	30	81	30	1	835	88.5	30	0	9565375291	9.83853e+09	High	High
High	P42166	Lamina-associated polypeptide 2, isoform alpha [OS=Homo sapiens]	0	166.034	68	28	51	18	1	694	75.4	28	8	1817455844	1.79549e+09	High	High
High	P68363	Tubulin alpha-1B chain [OS=Homo sapiens]	0	164.838	74	24	72	2	1	451	50.1	24	23	1.27655e+10	1.42037e+10	High	High
High	Q16555-1	Dihydropyrimidinase-related protein 2 [OS=Homo sapiens]	0	163.85	70	26	65	23	1	572	62.3	26	4	2862547673	3.03901e+09	High	High
High	P35658-5	Isoform 5 of Nuclear pore complex protein Nup214 [OS=Homo sapiens]	0	163.238	26	35	59	35	1	2093	215.3	35	0	1219997953	1.24197e+09	High	High
High	Q71U36	tubulin alpha-1A chain [OS=Homo sapiens]	0	162.281	74	24	71	2	1	451	50.1	24	0	392205132	3.99924e+08	High	High
High	P08727	Keratin, type I cytoskeletal 19 [OS=Homo sapiens]	0	158.985	79	33	72	24	1	400	44.1	33	6	3.90368e+09	3.36822e+09	High	High
High	P22314	Ubiquitin-like modifier-activating enzyme 1 [OS=Homo sapiens]	0	158.314	45	32	56	32	1	1058	117.8	32	0	1.41719e+09	1.49732e+09	High	High
High	Q7LBC6-1	Lysine-specific demethylase 3B [OS=Homo sapiens]	0	157.997	29	31	51	31	1	1761	191.5	31	0	5.00783e+08	5.71546e+08	High	High
High	P68371	Tubulin beta-4B chain [OS=Homo sapiens]	0	157.729	80	25	88	4	1	445	49.8	25	25	7319856318	8.58459e+09	High	High
High	P48634-1	Protein PRRC2A [OS=Homo sapiens]	0	157.359	28	35	60	32	1	2157	228.7	35	0	1062422622	9.65e+08	High	High
High	O95831-1	Apoptosis-inducing factor 1, mitochondrial [OS=Homo sapiens]	0	156.818	56	29	62	29	1	613	66.9	29	0	3.54929e+09	8.40092e+09	High	High
High	Q6KC79	Nipped-B-like protein [OS=Homo sapiens]	0	155.532	16	32	51	32	1	2804	315.9	32	0	5.7594e+08	5.39416e+08	High	High
High	Q14195-2	Isoform LCRMP-4 of Dihydropyrimidinase-related protein 3 [OS=Homo sapiens]	0	152.484	59	24	58	21	1	684	73.9	24	0	2192991052	2.0413e+09	High	High
High	Q9UBN7-1	histone deacetylase 6 [OS=Homo sapiens]	0	151.376	36	25	55	25	1	1215	131.3	25	0	1.34874e+09	1.52776e+09	High	High
High	Q04637-8	Isoform 8 of Eukaryotic translation initiation factor 4 gamma 1 [OS=Homo sapiens]	0	149.183	27	36	58	31	1	1600	175.5	36	4	1596310735	1.60661e+09	High	High
High	Q92841	Probable ATP-dependent RNA helicase DDX17 [OS=Homo sapiens]	0	147.23	62	37	67	30	1	729	80.2	37	8	7.47022e+09	8.22405e+09	High	High
High	P49327	Fatty acid synthase [OS=Homo sapiens]	0	147.02	19	33	49	33	1	2511	273.3	33	0	525147201	6.81541e+08	High	High
High	Q14980-1	nuclear mitotic apparatus protein 1 [OS=Homo sapiens]	0	146.487	21	32	44	32	1	2115	238.1	32	0	3.01104e+08	2.80687e+08	High	High
High	P23588	eukaryotic translation initiation factor 4B [OS=Homo sapiens]	0	142.582	42	26	67	26	1	611	69.1	26	0	1.71191e+09	1.16022e+09	High	High
High	P15170-3	Isoform 3 of Eukaryotic peptide chain release factor GTP-binding subunit ERF3A [OS=Homo sapiens]	0	141.038	52	27	55	14	1	637	68.7	27	13	3112606104	2.63627e+09	High	High
High	Q96N67-2	Isoform 2 of Dedicator of cytokinesis protein 7 [OS=Homo sapiens]	0	136.342	27	35	50	35	1	2129	241.3	35	0	4.524e+08	4.41327e+08	High	High
High	P42704	Leucine-rich PPR motif-containing protein, mitochondrial [OS=Homo sapiens]	0	134.259	32	30	47	30	1	1394	157.8	30	0	5.08869e+08	5.56055e+08	High	High
High	P46940	Ras GTPase-activating-like protein IQGAP1 [OS=Homo sapiens]	0	134.071	28	33	48	33	1	1657	189.1	33	0	6.80389e+08	6.64482e+08	High	High
High	P52701	DNA mismatch repair protein MSH6 [OS=Homo sapiens]	0	134.045	30	30	54	30	1	1360	152.7	30	0	8.14901e+08	7.72059e+08	High	High
High	Q9BVA1	Tubulin beta-2B chain [OS=Homo sapiens]	0	133.298	61	21	75	2	1	445	49.9	21	0	59326084	5.87347e+07	High	Peak Found
High	Q14152	Eukaryotic translation initiation factor 3 subunit A [OS=Homo sapiens]	0	131.491	34	40	61	40	1	1382	166.5	40	0	9.92821e+08	1.18478e+09	High	High
High	P09651-1	Heterogeneous nuclear ribonucleoprotein A1 [OS=Homo sapiens]	0	131.282	50	21	57	16	1	372	38.7	21	4	6.39424e+09	6.28129e+09	High	High
High	Q14676	Mediator of DNA damage checkpoint protein 1 [OS=Homo sapiens]	0	130.849	23	27	43	27	1	2089	226.5	27	0	9.11052e+08	9.61106e+08	High	High
High	Q99460	26S proteasome non-ATPase regulatory subunit 1 [OS=Homo sapiens]	0	130.495	46	26	43	26	1	953	105.8	26	0	5.35279e+08	5.57217e+08	High	High
High	P49593	Protein phosphatase 1F [OS=Homo sapiens]	0	130.143	76	23	49	23	1	454	49.8	23	0	3035731887	2.89899e+09	High	High
High	Q5VT52	Regulation of nuclear pre-mRNA domain-containing protein 2 [OS=Homo sapiens]	0	129.58	26	23	39	23	1	1461	155.9	23	0	7.83607e+08	8.23936e+08	High	High
High	P53992	Protein transport protein sec24c [OS=Homo sapiens]	0	129.024	33	24	61	23	1	1094	118.2	24	1	1.36127e+09	1.75845e+09	High	High
High	O60271	C-jun-amino-terminal kinase-interacting protein 4 [OS=Homo sapiens]	0	127.492	28	24	41	24	1	1321	146.1	24	0	4.81897e+08	4.62868e+08	High	High
High	Q9Y520-7	Isoform 7 of Protein PRRC2C [OS=Homo sapiens]	0	126.127	16	35	57	32	1	2898	316.9	35	3	4.93035e+08	4.87159e+08	High	High
High	Q08211	Atp-dependent rna helicase a [OS=Homo sapiens]	0	125.746	27	25	45	25	1	1270	140.9	25	0	481812683	5.59038e+08	High	High
High	Q9BTC0	Death-inducer obliterator 1 [OS=Homo sapiens]	0	125.468	22	34	54	32	1	2240	243.7	34	2	6.86792e+08	6.86521e+08	High	High
High	P11142-1	Heat shock cognate 71 kDa protein [OS=Homo sapiens]	0	124.621	49	25	46	20	1	646	70.9	25	1	1.76886e+09	2.12698e+09	High	High
High	Q9BSJ8-2	Isoform 2 of Extended synaptotagmin-1 [OS=Homo sapiens]	0	123.865	33	23	44	23	1	1114	123.9	23	0	1.09425e+09	1.33985e+09	High	High
High	Q9Y490	Talin-1 [OS=Homo sapiens]	0	123.263	19	25	36	25	1	2541	269.6	25	0	3.71242e+08	3.58732e+08	High	High
High	Q92974	Rho guanine nucleotide exchange factor 2 [OS=Homo sapiens]	0	122.444	39	26	40	26	1	986	111.5	26	0	757085939	5.92304e+08	High	High
High	Q12802-2	Isoform 2 of A-kinase anchor protein 13 [OS=Homo sapiens]	0	121.868	15	28	38	28	1	2817	307.7	28	0	3.3489e+08	2.97209e+08	High	High
High	O14974	Protein phosphatase 1 regulatory subunit 12A [OS=Homo sapiens]	0	121.826	30	26	40	26	1	1030	115.2	26	0	1.69677e+09	1.01837e+09	High	High
High	Q6P2E9-1	Enhancer of mRNA-decapping protein 4 [OS=Homo sapiens]	0	120.984	31	29	52	29	1	1401	151.6	29	0	1.42152e+09	1.18263e+09	High	High
High	Q14839-2	Isoform 2 of Chromodomain-helicase-DNA-binding protein 4 [OS=Homo sapiens]	0	120.497	19	24	37	24	1	1940	220.7	24	0	1.44603e+08	2.10504e+08	High	High
High	P22626	heterogeneous nuclear ribonucleoproteins A2/B1 [OS=Homo sapiens]	0	119.558	54	21	59	17	1	353	37.4	21	0	1547073613	1.43779e+09	High	High
High	P55072	Transitional endoplasmic reticulum ATPase [OS=Homo sapiens]	0	118.908	48	29	50	29	1	806	89.3	29	0	1400521749	1.4039e+09	High	High
High	P78347	General transcription factor II-I [OS=Homo sapiens]	0	117.98	41	30	53	30	1	998	112.3	30	0	1.41696e+09	1.43183e+09	High	High
High	Q14315	Filamin-C [OS=Homo sapiens]	0	117.761	17	28	42	23	1	2725	290.8	28	0	474360663	5.36434e+08	High	High
High	Q5VUA4	Zinc finger protein 318 [OS=Homo sapiens]	0	117.072	17	26	41	26	1	2279	251	26	0	3.0583e+08	3.46924e+08	High	High
High	P49321-3	Isoform 3 of Nuclear autoantigenic sperm protein [OS=Homo sapiens]	0	116.826	53	26	44	26	1	790	86.2	26	0	7.7884e+08	6.71634e+08	High	High
High	Q9HC35	Echinoderm microtubule-associated protein-like 4 [OS=Homo sapiens]	0	116.508	39	32	51	32	1	981	108.8	32	0	9.47357e+08	1.01316e+09	High	High
High	P68104	Elongation factor 1-alpha 1 [OS=Homo sapiens]	0	114.623	60	18	55	18	1	462	50.1	18	0	9743138803	9.63526e+09	High	High
High	P25205-2	Isoform 2 of DNA replication licensing factor MCM3 [OS=Homo sapiens]	0	113.474	45	28	46	28	1	853	95.8	28	0	1.111e+09	1.23164e+09	High	High
High	Q9UHB9	Signal recognition particle subunit SRP68 [OS=Homo sapiens]	0	113.1	52	26	49	26	1	627	70.7	26	0	9.2501e+08	9.53326e+08	High	High
High	Q01082-1	Spectrin beta chain, non-erythrocytic 1 [OS=Homo sapiens]	0	112.948	16	31	41	27	1	2364	274.4	31	4	3.18501e+08	3.22578e+08	High	High
High	Q92576-1	PHD finger protein 3 [OS=Homo sapiens]	0	112.59	18	29	47	27	1	2039	229.3	29	0	3.35364e+08	3.23118e+08	High	High
High	Q14C86-6	Isoform 6 of GTPase-activating protein and VPS9 domain-containing protein 1 [OS=Homo sapiens]	0	112.029	24	25	47	25	1	1487	166.1	25	0	1.00581e+09	9.23783e+08	High	High
High	P51610-1	Host cell factor 1 [OS=Homo sapiens]	0	111.908	19	25	43	25	1	2035	208.6	25	0	9.64733e+08	8.50026e+08	High	High
High	O94979-8	Isoform 8 of Protein transport protein Sec31A [OS=Homo sapiens]	0	111.266	25	20	39	20	1	1233	134.4	20	0	459583040	5.14939e+08	High	High
High	Q9UPU5	Ubiquitin carboxyl-terminal hydrolase 24 [OS=Homo sapiens]	0	111.077	14	27	43	27	1	2620	294.2	27	0	3.43111e+08	3.70978e+08	High	High
High	Q96AY4	Tetratricopeptide repeat protein 28 [OS=Homo sapiens]	0	110.75	15	23	33	23	1	2481	270.7	23	0	239967242	2.73718e+08	High	High
High	Q9C0C2	182 kDa tankyrase-1-binding protein [OS=Homo sapiens]	0	109.733	28	25	39	25	1	1729	181.7	25	0	724977660	5.86856e+08	High	High
High	O75122-3	Isoform 3 of CLIP-associating protein 2 [OS=Homo sapiens]	0	107.818	25	29	45	6	1	1515	165.8	29	19	5.33808e+08	4.33609e+08	High	High
High	P02545	Prelamin-A/C [OS=Homo sapiens]	0	106.565	44	24	42	22	1	664	74.1	24	1	7.3251e+08	6.51426e+08	High	High
High	Q93008-3	Probable ubiquitin carboxyl-terminal hydrolase FAF-X [OS=Homo sapiens]	0	106.37	13	26	47	26	1	2570	292.1	26	0	4.99075e+08	6.06397e+08	High	High
High	P58107	epiplakin [OS=Homo sapiens]	0	105.963	30	18	28	14	1	5090	555.3	18	0	4.45561e+08	4.0618e+08	High	High
High	Q14247-1	Src substrate cortactin [OS=Homo sapiens]	0	104.761	55	30	55	30	1	550	61.5	30	0	5822088872	4.67075e+09	High	High
High	Q13428-3	Isoform 3 of Treacle protein [OS=Homo sapiens]	0	104.678	18	21	39	21	1	1489	152.1	21	0	3.96726e+08	4.31327e+08	High	High
High	P13645	Keratin, type I cytoskeletal 10 [OS=Homo sapiens]	0	104.662	40	19	37	16	1	584	58.8	19	1	463485803	5.55314e+08	High	High
High	Q9UH99-2	Isoform 2 of SUN domain-containing protein 2 [OS=Homo sapiens]	0	104.288	38	18	32	18	1	738	82.5	18	0	410692748	4.43418e+08	High	High
High	P53582	Methionine aminopeptidase 1 [OS=Homo sapiens]	0	104.099	63	16	37	16	1	386	43.2	16	0	3.72857e+09	3.94352e+09	High	High
High	P31943	Heterogeneous nuclear ribonucleoprotein H [OS=Homo sapiens]	0	103.236	53	16	34	8	1	449	49.2	16	8	3.5711e+09	3.81098e+09	High	High
High	Q14966-1	Zinc finger protein 638 [OS=Homo sapiens]	0	102.351	20	28	34	28	1	1978	220.5	28	0	2.99046e+08	2.72649e+08	High	High
High	P61978-2	Isoform 2 of Heterogeneous nuclear ribonucleoprotein K [OS=Homo sapiens]	0	102.271	50	19	47	1	1	464	51	19	0	59859484	2.83199e+08	High	High
High	P49790	Nuclear pore complex protein Nup153 [OS=Homo sapiens]	0	101.145	25	24	40	24	1	1475	153.8	24	0	5.99087e+08	6.31379e+08	High	High
High	P42167	Lamina-associated polypeptide 2, isoforms beta/gamma [OS=Homo sapiens]	0	100.319	55	20	41	10	1	454	50.6	20	0	9.44993e+08	9.68517e+08	High	High
High	P07355-2	Isoform 2 of Annexin A2 [OS=Homo sapiens]	0	100.266	67	22	47	22	1	357	40.4	22	0	3510561060	3.34412e+09	High	High
High	Q00610-1	Clathrin heavy chain 1 [OS=Homo sapiens]	0	100.007	20	24	35	24	1	1675	191.5	24	0	1.55102e+08	2.24109e+08	High	High
High	P04264	Keratin, type II cytoskeletal 1 [OS=Homo sapiens]	0	99.317	42	23	55	16	1	644	66	23	3	5.29795e+08	1.20008e+09	High	High
High	P26599-3	Isoform 3 of Polypyrimidine tract-binding protein 1 [OS=Homo sapiens]	0	98.983	53	17	36	15	1	557	59.6	17	2	1721523716	1.52875e+09	High	High
High	Q14203-4	Isoform 4 of Dynactin subunit 1 [OS=Homo sapiens]	0	98.43	27	22	34	22	1	1253	138.7	22	0	1.99974e+09	2.9272e+09	High	High
High	P61978-3	Isoform 3 of Heterogeneous nuclear ribonucleoprotein K [OS=Homo sapiens]	0	97.183	48	19	47	1	1	440	48.5	19	17	4.1709e+09	4.41711e+09	High	High
High	Q8TC07-2	Isoform 2 of TBC1 domain family member 15 [OS=Homo sapiens]	0	96.625	36	22	41	22	1	674	77.3	22	0	1.47267e+09	2.01518e+09	High	High
High	Q8IWZ3-6	Isoform 6 of Ankyrin repeat and KH domain-containing protein 1 [OS=Homo sapiens]	0	96.384	14	25	38	14	1	2617	277	25	9	6.7043e+08	6.32031e+08	High	High
High	P60842	Eukaryotic initiation factor 4A-I [OS=Homo sapiens]	0	96.319	66	20	32	12	1	406	46.1	20	7	1183620969	1.28468e+09	High	High
High	Q15149-1	plectin [OS=Homo sapiens]	0	96.306	7	21	30	17	1	4684	531.5	21	4	3.20137e+08	3.63994e+08	High	High
High	Q9Y6Y8	SEC23-interacting protein [OS=Homo sapiens]	0	95.968	33	22	36	22	1	1000	111	22	0	5.91181e+08	6.00171e+08	High	High
High	Q12789-2	General transcription factor 3C polypeptide 1 [OS=Homo sapiens]	0	95.904	16	25	35	25	1	2109	238.7	25	0	2.88764e+08	2.866e+08	High	High
High	P35637-1	RNA-binding protein FUS [OS=Homo sapiens]	0	95.702	27	12	47	11	1	526	53.4	12	1	5.54891e+09	5.29918e+09	High	High
High	P10809	60 kDa heat shock protein, mitochondrial [OS=Homo sapiens]	0	95.583	43	19	36	19	1	573	61	19	0	680389426	8.11866e+08	High	High
High	P07900-2	Isoform 2 of Heat shock protein HSP 90-alpha [OS=Homo sapiens]	0	95.275	30	21	39	15	1	854	98.1	21	7	1.50986e+09	1.69739e+09	High	High
High	Q92945	Far upstream element-binding protein 2 [OS=Homo sapiens]	0	95.027	35	20	38	19	1	711	73.1	20	1	1.28229e+09	1.22792e+09	High	High
High	P52597	Heterogeneous nuclear ribonucleoprotein F [OS=Homo sapiens]	0	92.161	58	13	29	11	1	415	45.6	13	0	1140253743	1.13411e+09	High	High
High	P25705-1	ATP synthase subunit alpha, mitochondrial [OS=Homo sapiens]	0	92.049	48	20	32	20	1	553	59.7	20	0	1203658065	1.19758e+09	High	High
High	O75962-1	Triple functional domain protein [OS=Homo sapiens]	0	91.984	11	22	32	22	1	3097	346.7	22	0	1.1252e+09	1.11357e+09	High	High
High	O75179-1	Ankyrin repeat domain-containing protein 17 [OS=Homo sapiens]	0	91.612	12	21	36	10	1	2603	274.1	21	0	2.76258e+08	2.81654e+08	High	High
High	Q9H4A3-7	Isoform 6 of Serine/threonine-protein kinase WNK1 [OS=Homo sapiens]	0	91.575	11	24	36	19	1	2833	299.5	24	4	8.20587e+08	8.13678e+08	High	High
High	P27694	Replication protein A 70 kDa DNA-binding subunit [OS=Homo sapiens]	0	90.975	54	22	37	22	1	616	68.1	22	0	1334471256	1.5065e+09	High	High
High	P50851-1	Lipopolysaccharide-responsive and beige-like anchor protein [OS=Homo sapiens]	0	88.524	11	25	36	25	1	2863	318.9	25	0	390381705	3.69012e+08	High	High
High	Q13620	Cullin-4B [OS=Homo sapiens]	0	88.058	22	18	33	18	1	913	103.9	18	0	449106176	4.31942e+08	High	High
High	Q5JSZ5-1	Protein PRRC2B [OS=Homo sapiens]	0	87.679	13	22	33	20	1	2229	242.8	22	0	2.07465e+08	1.76858e+08	High	High
High	Q9H2G2-2	Isoform 2 of STE20-like serine/threonine-protein kinase [OS=Homo sapiens]	0	87.619	25	24	37	23	1	1204	138.9	24	1	5.23466e+08	5.008e+08	High	High
High	O75122	CLIP-associating protein 2 [OS=Homo sapiens]	0	87.561	23	24	36	1	1	1294	141	24	0	27323326		High	Not Found
High	P78371-1	T-complex protein 1 subunit beta [OS=Homo sapiens]	0	87.207	53	18	27	18	1	535	57.5	18	0	2.76914e+08	3.09681e+08	High	High
High	P08238	Heat shock protein HSP 90-beta [OS=Homo sapiens]	0	87.192	35	19	36	11	1	724	83.2	19	0	240796972	2.77563e+08	High	High
High	Q6Y7W6-1	GRB10-interacting GYF protein 2 [OS=Homo sapiens]	0	86.857	19	18	29	17	1	1299	150	18	0	3.99279e+08	3.265e+08	High	High
High	P60709	Actin, cytoplasmic 1 [OS=Homo sapiens]	0	85.477	55	15	28	6	1	375	41.7	15	8	712645741	1.51178e+09	High	High
High	Q5VZL5	Zinc finger MYM-type protein 4 [OS=Homo sapiens]	0	84.558	17	23	35	22	1	1548	172.7	23	0	2.80004e+08	2.82462e+08	High	High
High	Q86XP3-1	ATP-dependent RNA helicase DDX42 [OS=Homo sapiens]	0	82.889	28	20	33	20	1	938	102.9	20	0	2.29577e+08	2.38024e+08	High	High
High	P17844	probable ATP-dependent RNA helicase DDX5 [OS=Homo sapiens]	0	82.039	40	22	39	15	1	614	69.1	22	0	807568562	7.65585e+08	High	High
High	Q9UBC2-2	Isoform 2 of Epidermal growth factor receptor substrate 15-like 1 [OS=Homo sapiens]	0	81.536	32	19	26	19	1	910	99.5	19	0	3.12098e+08	2.51104e+08	High	High
High	Q6L8Q7-1	2',5'-phosphodiesterase 12 [OS=Homo sapiens]	0	81.249	39	19	32	19	1	609	67.3	19	0	6.30865e+08	1.3862e+09	High	High
High	Q12830-1	Nucleosome-remodeling factor subunit BPTF [OS=Homo sapiens]	0	80.666	9	21	35	21	1	3046	338.1	21	0	2.836e+08	2.61939e+08	High	High
High	Q13148-1	TAR DNA-binding protein 43 [OS=Homo sapiens]	0	80.401	50	13	27	13	1	414	44.7	13	0	1313888420	1.22598e+09	High	High
High	Q08209-2	Isoform 2 of Serine/threonine-protein phosphatase 2B catalytic subunit alpha isoform [OS=Homo sapiens]	0	80.042	50	16	27	16	1	511	57.6	16	0	657767697	6.48583e+08	High	High
High	P98175-1	RNA-binding protein 10 [OS=Homo sapiens]	0	79.87	25	17	31	17	1	930	103.5	17	0	4.69043e+08	3.7735e+08	High	High
High	Q8TEQ6	gem-associated protein 5 [OS=Homo sapiens]	0	79.862	19	20	27	20	1	1508	168.5	20	0	2.02267e+08	2.02449e+08	High	High
High	Q8N3U4-2	Isoform 2 of Cohesin subunit SA-2 [OS=Homo sapiens]	0	79.2	23	21	33	21	1	1268	145.7	21	0	2.41717e+08	3.24059e+08	High	High
High	Q8IYD1	eukaryotic peptide chain release factor GTP-binding subunit ERF3B [OS=Homo sapiens]	0	79.044	34	17	33	4	1	628	68.8	17	0	3.95712e+07	4.24643e+07	High	High
High	Q9UQ80	proliferation-associated protein 2G4 [OS=Homo sapiens]	0	78.575	49	19	33	19	1	394	43.8	19	0	1701039276	1.71901e+09	High	High
High	Q07157	Tight junction protein ZO-1 [OS=Homo sapiens]	0	78.478	17	19	28	19	1	1748	195.3	19	0	1.47635e+08	1.27724e+08	High	High
High	Q02952-1	A-kinase anchor protein 12 [OS=Homo sapiens]	0	78.383	18	18	30	18	1	1782	191.4	18	0	219027161	1.61728e+08	High	High
High	P33992	DNA replication licensing factor mcm5 [OS=Homo sapiens]	0	78.055	36	20	35	20	1	734	82.2	20	0	907973129	8.46428e+08	High	High
High	Q63HN8-4	Isoform 2 of E3 ubiquitin-protein ligase RNF213 [OS=Homo sapiens]	0	77.852	6	18	20	18	1	5256	596.1	18	0	1.47371e+08	1.91018e+08	High	High
High	O75643-1	U5 small nuclear ribonucleoprotein 200 kDa helicase [OS=Homo sapiens]	0	77.741	12	18	26	18	1	2136	244.4	18	0	1.40021e+08	1.73593e+08	High	High
High	P46379-3	Isoform 3 of Large proline-rich protein BAG6 [OS=Homo sapiens]	0	77.536	21	17	31	17	1	1162	122.3	17	0	714729423	7.56636e+08	High	High
High	P0CG47	Polyubiquitin-B [OS=Homo sapiens]	0	77.448	84	12	301	12	1	229	25.7	12	0	7.20169e+11	6.30977e+11	High	High
High	Q5H9R7-5	Isoform 5 of Serine/threonine-protein phosphatase 6 regulatory subunit 3 [OS=Homo sapiens]	0	77.117	24	15	23	15	1	879	98.4	15	0	1.82324e+08	1.98765e+08	High	High
High	O43432-3	Isoform 3 of Eukaryotic translation initiation factor 4 gamma 3 [OS=Homo sapiens]	0	76.403	16	21	32	16	1	1591	177.2	21	0	276359439	2.51e+08	High	High
High	Q96EB6	NAD-dependent protein deacetylase sirtuin-1 [OS=Homo sapiens]	0	76.285	31	15	28	15	1	747	81.6	15	0	3.0764e+08	4.73841e+08	High	High
High	Q6GQQ9-1	OTU domain-containing protein 7B [OS=Homo sapiens]	0	75.804	27	18	27	18	1	843	92.5	18	0	3.16381e+08	3.69743e+08	High	High
High	Q10567-3	Isoform C of AP-1 complex subunit beta-1 [OS=Homo sapiens]	0	75.702	23	18	32	9	1	939	103.5	18	7	5.48567e+08	5.19357e+08	High	High
High	Q8WWY3	U4/U6 small nuclear ribonucleoprotein Prp31 [OS=Homo sapiens]	0	75.535	38	14	30	14	1	499	55.4	14	0	813502552	8.11854e+08	High	High
High	P55795	heterogeneous nuclear ribonucleoprotein H2 [OS=Homo sapiens]	0	75.355	40	12	25	5	1	449	49.2	12	0	1.48312e+08	1.65195e+08	High	High
High	Q92574-1	Hamartin [OS=Homo sapiens]	0	75.317	23	18	32	18	1	1164	129.7	18	0	2.35241e+08	3.20663e+08	High	High
High	P63010-2	Isoform 2 of AP-2 complex subunit beta [OS=Homo sapiens]	0	74.833	24	17	31	8	1	951	105.6	17	0	8.41515e+07	9.02351e+07	High	High
High	P11387	DNA topoisomerase 1 [OS=Homo sapiens]	0	74.556	33	23	36	23	1	765	90.7	23	0	5.39449e+08	5.34366e+08	High	High
High	Q00839	Heterogeneous nuclear ribonucleoprotein U [OS=Homo sapiens]	0	74.301	29	21	38	2	1	825	90.5	21	15	1034375045	1.12528e+09	High	High
High	O14497	AT-rich interactive domain-containing protein 1A [OS=Homo sapiens]	0	74.261	9	16	21	13	1	2285	241.9	16	1	1.74782e+08	1.83982e+08	High	High
High	Q9BUJ2-1	Heterogeneous nuclear ribonucleoprotein U-like protein 1 [OS=Homo sapiens]	0	74.181	32	19	29	18	1	856	95.7	19	0	4.28444e+08	4.88724e+08	High	High
High	Q8WWM7-3	Isoform 3 of Ataxin-2-like protein [OS=Homo sapiens]	0	74.117	21	17	30	17	1	1097	115.5	17	0	5.58617e+08	5.10255e+08	High	High
High	Q03001-7	dystonin [OS=Homo sapiens]	0	73.527	4	21	28	15	1	7570	860.1	21	0	88473973	1.04808e+08	High	High
High	Q92616	eIF-2-alpha kinase activator GCN1 [OS=Homo sapiens]	0	73.245	10	16	22	16	1	2671	292.6	16	0	7.23273e+07	9.47659e+07	High	High
High	Q13136	Liprin-alpha-1 [OS=Homo sapiens]	0	73.094	21	19	29	19	1	1202	135.7	19	0	3.04925e+08	3.09555e+08	High	High
High	Q15648	Mediator of RNA polymerase II transcription subunit 1 [OS=Homo sapiens]	0	72.985	15	15	21	15	1	1581	168.4	15	0	1.25819e+08	1.6934e+08	High	High
High	Q7Z460-4	Isoform 4 of CLIP-associating protein 1 [OS=Homo sapiens]	0	72.355	15	17	25	12	1	1477	163	17	0	164608646	2.06185e+08	High	High
High	Q15366-2	Isoform 2 of Poly(rC)-binding protein 2 [OS=Homo sapiens]	0	71.533	56	13	29	1	1	366	38.6	13	0	49087788	7.17888e+07	High	High
High	Q96J02	E3 ubiquitin-protein ligase Itchy homolog [OS=Homo sapiens]	0	71.137	25	17	26	13	1	903	102.7	17	3	3.72545e+08	2.49992e+08	High	High
High	O00151	PDZ and LIM domain protein 1 [OS=Homo sapiens]	0	70.449	65	13	25	13	1	329	36	13	0	626556424	5.25142e+08	High	High
High	P35579-1	Myosin-9 [OS=Homo sapiens]	0	70.126	12	19	27	11	1	1960	226.4	19	6	1.60804e+08	2.03224e+08	High	High
High	Q2KHR3-1	Glutamine and serine-rich protein 1 [OS=Homo sapiens]	0	69.694	15	16	28	16	1	1735	189.9	16	0	321379891	2.76558e+08	High	High
High	Q15751	Probable E3 ubiquitin-protein ligase HERC1 [OS=Homo sapiens]	0	69.58	4	14	22	14	1	4861	531.9	14	0	5.26746e+07	5.59186e+07	High	High
High	Q04206	Transcription factor p65 [OS=Homo sapiens]	0	69.511	34	14	26	14	1	551	60.2	14	0	5.47218e+08	7.70027e+08	High	High
High	Q9P258	Protein RCC2 [OS=Homo sapiens]	0	69.492	41	17	28	17	1	522	56	17	0	1032344081	9.5979e+08	High	High
High	Q8N163-1	Cell cycle and apoptosis regulator protein 2 [OS=Homo sapiens]	0	69.276	27	17	25	17	1	923	102.8	17	0	425039346	4.78468e+08	High	High
High	Q6ZT12-4	Isoform 4 of E3 ubiquitin-protein ligase UBR3 [OS=Homo sapiens]	0	69.179	10	14	23	14	1	1917	215.8	14	0	7.3262e+07	9.69447e+07	High	High
High	Q00839-2	Isoform Short of Heterogeneous nuclear ribonucleoprotein U [OS=Homo sapiens]	0	68.829	30	20	37	1	1	806	88.9	20	0	948319	385358	High	Peak Found
High	Q15366-1	Poly(rC)-binding protein 2 [OS=Homo sapiens]	0	68.806	56	13	28	1	1	365	38.6	13	14	2125278276	2.29258e+09	Not Found	High
High	Q14157-5	Isoform 5 of Ubiquitin-associated protein 2-like [OS=Homo sapiens]	0	68.345	25	17	29	17	1	1104	116.6	17	0	722985093	4.64453e+08	High	High
High	Q8NFC6	Biorientation of chromosomes in cell division protein 1-like 1 [OS=Homo sapiens]	0	67.669	7	16	20	15	1	3051	330.3	16	1	3.92195e+09	1.60765e+09	High	High
High	Q7KZF4	staphylococcal nuclease domain-containing protein 1 [OS=Homo sapiens]	0	67.142	27	18	28	18	1	910	101.9	18	0	3.05119e+08	3.06043e+08	High	High
High	P42858	huntingtin [OS=Homo sapiens]	0	67.045	7	15	18	15	1	3142	347.4	15	0	4.03046e+07	6.10325e+07	High	High
High	Q86UE4	protein LYRIC [OS=Homo sapiens]	0	66.894	35	14	30	14	1	582	63.8	14	0	6.57568e+08	7.73212e+08	High	High
High	Q92538	Golgi-specific brefeldin A-resistance guanine nucleotide exchange factor 1 [OS=Homo sapiens]	0	66.616	13	16	24	16	1	1859	206.3	16	0	9.52626e+07	8.25767e+07	High	High
High	P42224-1	Signal transducer and activator of transcription 1-alpha/beta [OS=Homo sapiens]	0	66.536	25	14	25	14	1	750	87.3	14	0	487337810	4.91793e+08	High	High
High	Q92597	Protein NDRG1 [OS=Homo sapiens]	0	65.67	61	12	28	12	1	394	42.8	12	0	7.38297e+08	7.17958e+08	High	High
High	Q7Z2W4	zinc finger CCCH-type antiviral protein 1 [OS=Homo sapiens]	0	65.211	27	16	28	16	1	902	101.4	16	0	1.44055e+08	1.28287e+08	High	High
High	Q12955	Ankyrin-3 [OS=Homo sapiens]	0	65.06	7	16	23	16	1	4377	480.1	16	0	1.52743e+08	2.38645e+08	High	High
High	P54727	UV excision repair protein RAD23 homolog B [OS=Homo sapiens]	0	64.784	47	13	29	12	1	409	43.1	13	1	1.92903e+09	1.81255e+09	High	High
High	P13639	Elongation factor 2 [OS=Homo sapiens]	0	64.701	26	17	26	17	1	858	95.3	17	0	2.84045e+08	3.30385e+08	High	High
High	P36776	Lon protease homolog, mitochondrial [OS=Homo sapiens]	0	64.217	25	15	27	15	1	959	106.4	15	0	265749450	2.73807e+08	High	High
High	Q14160-3	Isoform 3 of Protein scribble homolog [OS=Homo sapiens]	0	63.907	12	13	21	13	1	1655	177.6	13	0	173409057	2.20422e+08	High	High
High	P12956	X-ray repair cross-complementing protein 6 [OS=Homo sapiens]	0	63.597	30	13	20	13	1	609	69.8	13	0	151145360	2.09496e+08	High	High
High	P35580-4	Isoform 4 of Myosin-10 [OS=Homo sapiens]	0	63.136	10	15	22	8	1	2007	232.4	15	0	6.65851e+07	6.99007e+07	High	High
High	P13010	X-ray repair cross-complementing protein 5 [OS=Homo sapiens]	0	62.381	27	13	22	13	1	732	82.7	13	0	1.97619e+08	1.93892e+08	High	High
High	P49959-3	Isoform 3 of Double-strand break repair protein MRE11 [OS=Homo sapiens]	0	61.547	28	14	20	14	1	711	81	14	0	463675165	4.94917e+08	High	High
High	Q9Y230	RuvB-like 2 [OS=Homo sapiens]	0	61.402	42	15	25	15	1	463	51.1	15	0	3.35824e+08	3.23531e+08	High	High
High	P25054-1	Adenomatous polyposis coli protein [OS=Homo sapiens]	0	61.132	7	12	13	12	1	2843	311.5	12	0	11137814	1.52853e+07	High	High
High	P20020	Plasma membrane calcium-transporting ATPase 1 [OS=Homo sapiens]	0	61.05	16	13	22	13	1	1258	138.7	13	0	2.1491e+08	2.02193e+08	High	High
High	Q9UI12-1	V-type proton ATPase subunit H [OS=Homo sapiens]	0	60.815	37	11	15	11	1	483	55.8	11	0	1.97111e+08	2.4325e+08	High	High
High	Q6P2Q9	Pre-mRNA-processing-splicing factor 8 [OS=Homo sapiens]	0	60.543	9	13	19	13	1	2335	273.4	13	0	9.73039e+07	9.10774e+07	High	High
High	Q14103-3	Isoform 3 of Heterogeneous nuclear ribonucleoprotein D0 [OS=Homo sapiens]	0	60.472	42	13	23	3	1	306	32.8	13	9	1.25382e+09	1.37193e+09	High	High
High	Q70CQ2	Ubiquitin carboxyl-terminal hydrolase 34 [OS=Homo sapiens]	0	60.323	7	14	17	14	1	3546	404	14	0	3.31134e+07	6.01925e+07	High	High
High	Q9BQ52-1	Zinc phosphodiesterase ELAC protein 2 [OS=Homo sapiens]	0	59.927	32	14	20	14	1	826	92.2	14	0	184550037	1.64307e+08	High	High
High	Q9UNF1	Melanoma-associated antigen D2 [OS=Homo sapiens]	0	59.72	35	15	25	14	1	606	64.9	15	0	346698024	3.62541e+08	High	High
High	O14965	Aurora kinase A [OS=Homo sapiens]	0	59.63	50	14	16	14	1	403	45.8	14	0	4661127	1.95065e+09	Peak Found	High
High	Q9Y4E8	ubiquitin carboxyl-terminal hydrolase 15 [OS=Homo sapiens]	0	58.981	18	12	15	11	1	981	112.3	12	0	368606421	5.33233e+08	High	High
High	P12814-4	Isoform 4 of Alpha-actinin-1 [OS=Homo sapiens]	0	58.862	18	13	20	2	1	930	107.1	13	0			High	High
High	Q12888-2	Isoform 2 of TP53-binding protein 1 [OS=Homo sapiens]	0	58.549	11	11	17	11	1	1977	214	11	0	9.00388e+07	8.13448e+07	High	High
High	O94973-2	Isoform 2 of AP-2 complex subunit alpha-2 [OS=Homo sapiens]	0	58.526	22	13	19	7	1	940	104	13	6	192486184	2.22837e+08	High	High
High	P51617	interleukin-1 receptor-associated kinase 1 [OS=Homo sapiens]	0	58.502	21	10	14	10	1	712	76.5	10	0	156092066	1.9315e+08	High	High
High	Q9BPU6	Dihydropyrimidinase-related protein 5 [OS=Homo sapiens]	0	58.331	38	13	20	13	1	564	61.4	13	0	1102022904	9.98284e+08	High	High
High	P09874	Poly [ADP-ribose] polymerase 1 [OS=Homo sapiens]	0	58.165	22	16	23	16	1	1014	113	16	0	195817511	1.5731e+08	High	High
High	O96017-9	Isoform 9 of Serine/threonine-protein kinase Chk2 [OS=Homo sapiens]	0	58.054	28	12	20	12	1	586	65.4	12	0	576616895	6.12899e+08	High	High
High	Q9NQC3-2	Isoform 2 of Reticulon-4 [OS=Homo sapiens]	0	57.998	39	9	19	9	1	373	40.3	9	0	1.04037e+09	9.4924e+08	High	High
High	Q96KG9	N-terminal kinase-like protein [OS=Homo sapiens]	0	57.839	24	13	21	13	1	808	89.6	13	0	1.16488e+08	1.83784e+08	High	High
High	Q9NP61-1	ADP-ribosylation factor GTPase-activating protein 3 [OS=Homo sapiens]	0	57.124	33	15	25	14	1	516	56.9	15	1	6.55878e+08	5.80961e+08	High	High
High	O95487-3	Isoform 3 of Protein transport protein Sec24B [OS=Homo sapiens]	0	57.114	19	14	22	12	1	1298	140.3	14	1	1.97837e+08	2.34656e+08	High	High
High	O15042	U2 snRNP-associated SURP motif-containing protein [OS=Homo sapiens]	0	56.579	22	20	26	20	1	1029	118.2	20	0	194707081	1.7498e+08	High	High
High	Q14240-2	Isoform 2 of Eukaryotic initiation factor 4A-II [OS=Homo sapiens]	0	56.571	44	12	22	4	1	408	46.5	12	0	1.6765e+07	2.44325e+07	High	High
High	Q14669-3	Isoform 3 of E3 ubiquitin-protein ligase TRIP12 [OS=Homo sapiens]	0	56.552	11	12	15	12	1	2040	225.4	12	0	5.30261e+07	9.52866e+07	High	High
High	Q15365	Poly(RC)-binding protein 1 [OS=Homo sapiens]	0	56.423	46	11	23	6	1	356	37.5	11	0	532221061	6.19548e+08	High	High
High	Q15293	Reticulocalbin-1 [OS=Homo sapiens]	0	55.263	43	11	19	11	1	331	38.9	11	0	1.17707e+09	1.15728e+09	High	High
High	Q6JQN1	Acyl-CoA dehydrogenase family member 10 [OS=Homo sapiens]	0	54.623	17	12	12	12	1	1059	118.8	12	0	8.44661e+06	3.81248e+08	Peak Found	High
High	P35527	Keratin, type I cytoskeletal 9 [OS=Homo sapiens]	0	54.589	29	12	18	11	1	623	62	12	0	5.61782e+07	1.65578e+08	High	High
High	Q14671-3	Isoform 3 of Pumilio homolog 1 [OS=Homo sapiens]	0	54.58	16	14	23	9	1	1188	126.6	14	5	4.20799e+08	7.07204e+08	High	High
High	P50747	biotin--protein ligase [OS=Homo sapiens]	0	54.377	25	13	19	13	1	726	80.7	13	0	8.47783e+07	7.94708e+07	High	High
High	Q86V81	THO complex subunit 4 [OS=Homo sapiens]	0	54.053	39	8	18	8	1	257	26.9	8	0	2995630712	2.74681e+09	High	High
High	Q04323-1	UBX domain-containing protein 1 [OS=Homo sapiens]	0	53.959	57	11	16	11	1	297	33.3	11	0	3.27829e+08	4.94352e+08	High	High
High	Q8N684-3	Isoform 3 of Cleavage and polyadenylation specificity factor subunit 7 [OS=Homo sapiens]	0	53.716	26	10	16	10	1	514	56.3	10	0	15658584339	1.37825e+10	High	High
High	Q13283	Ras GTPase-activating protein-binding protein 1 [OS=Homo sapiens]	0	53.441	35	10	20	10	1	466	52.1	10	0	5.93947e+08	5.16428e+08	High	High
High	P42566-1	epidermal growth factor receptor substrate 15 [OS=Homo sapiens]	0	53.181	20	15	18	15	1	896	98.6	15	0	182891171	1.48058e+08	High	High
High	Q9NW82	WD repeat-containing protein 70 [OS=Homo sapiens]	0	52.84	28	14	21	14	1	654	73.2	14	0	3.40684e+08	3.80644e+08	High	High
High	Q8WXH0-2	Isoform 2 of Nesprin-2 [OS=Homo sapiens]	0	52.671	3	16	19	16	1	6907	798.4	16	0	5.13547e+07	5.50996e+07	High	High
High	Q8N8S7	Protein enabled homolog [OS=Homo sapiens]	0	52.466	31	16	25	16	1	591	66.5	16	0	565629902	5.79589e+08	High	High
High	Q9NTZ6	RNA-binding protein 12 [OS=Homo sapiens]	0	52.385	19	13	25	13	1	932	97.3	13	0	3.86636e+08	5.31984e+08	High	High
High	Q9H0C8	Integrin-linked kinase-associated serine/threonine phosphatase 2C [OS=Homo sapiens]	0	52.325	34	13	19	13	1	392	42.9	13	0	4.05319e+08	5.38786e+08	High	High
High	Q7Z3T8	Zinc finger FYVE domain-containing protein 16 [OS=Homo sapiens]	0	52.179	14	13	21	13	1	1539	168.8	13	0	1.91599e+08	1.95118e+08	High	High
High	Q9UDY2-7	Isoform 7 of Tight junction protein ZO-2 [OS=Homo sapiens]	0	52.025	16	16	26	16	1	1221	137.3	16	0	2.45322e+08	2.55211e+08	High	High
High	Q05397-5	Isoform 5 of Focal adhesion kinase 1 [OS=Homo sapiens]	0	51.862	18	13	16	13	1	1065	120.8	13	0	21399731	2.61953e+08	High	High
High	P19525	interferon-induced, double-stranded RNA-activated protein kinase [OS=Homo sapiens]	0	51.772	30	12	20	12	1	551	62.1	12	0	4.24352e+08	4.68259e+08	High	High
High	Q9UJ41-1	Rab5 GDP/GTP exchange factor [OS=Homo sapiens]	0	51.369	21	10	17	10	1	708	79.3	10	0	234343308	2.67443e+08	High	High
High	Q8TEW0	Partitioning defective 3 homolog [OS=Homo sapiens]	0	51.346	13	13	18	13	1	1356	151.3	13	0	154937093	1.40593e+08	High	High
High	P49736	DNA replication licensing factor mcm2 [OS=Homo sapiens]	0	51.273	20	15	24	15	1	904	101.8	15	0	3.33251e+08	3.51974e+08	High	High
High	Q4V328	GRIP1-associated protein 1 [OS=Homo sapiens]	0	51.197	23	12	17	12	1	841	95.9	12	0	94331390	1.12031e+08	High	High
High	Q92793-1	CREB-binding protein [OS=Homo sapiens]	0	51.127	7	14	23	8	1	2442	265.2	14	6	9.5221e+07	1.70248e+08	High	High
High	Q5T5Y3-3	Isoform 3 of Calmodulin-regulated spectrin-associated protein 1 [OS=Homo sapiens]	0	50.985	13	13	15	13	1	1613	179.2	13	0	1.26567e+08	7.81048e+07	High	High
High	Q14677-3	Isoform 3 of Clathrin interactor 1 [OS=Homo sapiens]	0	50.949	21	11	15	11	1	643	70.3	11	0	1.30036e+08	1.51123e+08	High	High
High	P18615-3	Isoform 2 of Negative elongation factor E [OS=Homo sapiens]	0	50.778	32	8	15	8	1	387	43.9	8	0	2.10417e+08	2.27925e+08	High	High
High	Q8IWS0-1	PHD finger protein 6 [OS=Homo sapiens]	0	50.652	42	11	20	11	1	365	41.3	11	0	3.58617e+08	3.88826e+08	High	High
High	Q8IXH7	Negative elongation factor C/D [OS=Homo sapiens]	0	50.606	30	12	17	12	1	590	66.2	12	0	1.40115e+08	1.23428e+08	High	High
High	Q9NTI5	Sister chromatid cohesion protein PDS5 homolog B [OS=Homo sapiens]	0	50.417	14	14	18	11	1	1447	164.6	14	2	1.17645e+08	9.87223e+07	High	High
High	Q86X55	Histone-arginine methyltransferase CARM1 [OS=Homo sapiens]	0	50.297	23	11	17	11	1	608	65.8	11	0	5.42558e+08	4.08758e+08	High	High
High	Q8IY67-2	Isoform 2 of Ribonucleoprotein PTB-binding 1 [OS=Homo sapiens]	0	50.24	33	10	15	10	1	739	77.8	10	0	175259474	2.5739e+08	High	High
High	Q9UKG1	DCC-interacting protein 13-alpha [OS=Homo sapiens]	0	50.233	22	8	15	8	1	709	79.6	8	0	1.15371e+08	9.83702e+07	High	High
High	Q8IZH2-1	5'-3' exoribonuclease 1 [OS=Homo sapiens]	0	49.134	9	12	19	12	1	1706	194	12	0	2.60399e+08	4.86559e+08	High	High
High	Q68CZ2-1	Tensin-3 [OS=Homo sapiens]	0	49.087	11	9	14	9	1	1445	155.2	9	0	72052989	1.46692e+08	High	High
High	Q5T8P6-2	Isoform 2 of RNA-binding protein 26 [OS=Homo sapiens]	0	48.909	17	14	22	13	1	983	111	14	0	572232522	6.85719e+08	High	High
High	O95817	BAG family molecular chaperone regulator 3 [OS=Homo sapiens]	0	48.657	28	12	16	12	1	575	61.6	12	0	1.25672e+08	2.05998e+08	High	High
High	O00273-1	DNA fragmentation factor subunit alpha [OS=Homo sapiens]	0	48.639	46	10	15	10	1	331	36.5	10	0	218756808	1.7197e+08	High	High
High	Q8N6H7	ADP-ribosylation factor GTPase-activating protein 2 [OS=Homo sapiens]	0	47.754	27	12	22	11	1	521	56.7	12	0	358888831	2.71967e+08	High	High
High	P62829	60S ribosomal protein L23 [OS=Homo sapiens]	0	47.663	66	10	31	10	1	140	14.9	10	0	4479396898	4.20077e+09	High	High
High	Q96GX9-1	Methylthioribulose-1-phosphate dehydratase [OS=Homo sapiens]	0	47.662	51	12	22	12	1	242	27.1	12	0	4.49788e+09	6.55709e+09	High	High
High	Q9H0D6-1	5'-3' exoribonuclease 2 [OS=Homo sapiens]	0	47.576	15	11	18	11	1	950	108.5	11	0	9.3966e+07	1.34923e+08	High	High
High	O95819-3	Isoform 3 of Mitogen-activated protein kinase kinase kinase kinase 4 [OS=Homo sapiens]	0	47.537	15	14	18	14	1	1319	150.8	14	0	1.05738e+08	6.52046e+07	High	High
High	Q9H3S7	Tyrosine-protein phosphatase non-receptor type 23 [OS=Homo sapiens]	0	47.465	8	10	15	10	1	1636	178.9	10	0	9.06002e+07	1.34523e+08	High	High
High	Q9NQW6	Anillin [OS=Homo sapiens]	0	47.289	12	11	19	11	1	1124	124.1	11	0	2.22549e+08	1.85918e+08	High	High
High	O75376-1	Nuclear receptor corepressor 1 [OS=Homo sapiens]	0	47.07	9	15	24	13	1	2440	270	15	2	1.13672e+08	1.13936e+08	High	High
High	P27708	CAD protein [OS=Homo sapiens]	0	47.03	11	15	18	15	1	2225	242.8	15	0	53578234	7.2178e+07	High	High
High	Q02790	Peptidyl-prolyl cis-trans isomerase FKBP4 [OS=Homo sapiens]	0	46.819	35	13	19	13	1	459	51.8	13	0	4.8647e+08	8.87177e+08	High	High
High	P78344-1	Eukaryotic translation initiation factor 4 gamma 2 [OS=Homo sapiens]	0	46.795	15	12	18	12	1	907	102.3	12	0	2.49262e+08	3.17758e+08	High	High
High	Q01844-5	Isoform 5 of RNA-binding protein EWS [OS=Homo sapiens]	0	46.669	16	10	19	10	1	661	68.9	10	0	967712502	1.04587e+09	High	High
High	Q14444-1	Caprin-1 [OS=Homo sapiens]	0	46.538	17	12	22	12	1	709	78.3	12	0	756027610	6.33082e+08	High	High
High	O95202-1	LETM1 and EF-hand domain-containing protein 1, mitochondrial [OS=Homo sapiens]	0	46.506	22	12	17	12	1	739	83.3	12	0	2.90323e+08	3.32652e+08	High	High
High	P62633-4	Isoform 4 of Cellular nucleic acid-binding protein [OS=Homo sapiens]	0	46.493	55	9	18	1	1	178	19.6	9	0	25770646	1.98378e+07	High	High
High	O60749	Sorting nexin-2 [OS=Homo sapiens]	0	46.382	24	12	21	10	1	519	58.4	12	1	3.59585e+08	4.0235e+08	High	High
High	Q04695	Keratin, type I cytoskeletal 17 [OS=Homo sapiens]	0	46.166	31	12	21	5	1	432	48.1	12	1	53141489	8.64858e+07	High	High
High	Q07666	KH domain-containing, RNA-binding, signal transduction-associated protein 1 [OS=Homo sapiens]	0	46.139	22	11	25	11	1	443	48.2	11	0	838135549	6.37686e+08	High	High
High	Q9NXV6	CDKN2A-interacting protein [OS=Homo sapiens]	0	46.066	29	13	21	13	1	580	61.1	13	0	2.35148e+08	2.53932e+08	High	High
High	P62633-1	Cellular nucleic acid-binding protein [OS=Homo sapiens]	0	45.794	55	9	18	1	1	177	19.5	9	7	5.65768e+08	3.07529e+08	High	High
High	P43243	Matrin-3 [OS=Homo sapiens]	0	45.733	15	7	13	7	1	847	94.6	7	0	1.65065e+08	1.96085e+08	High	High
High	P55884-2	Isoform 2 of Eukaryotic translation initiation factor 3 subunit B [OS=Homo sapiens]	0	45.483	15	10	19	10	1	873	99	10	0	235896024	2.88149e+08	High	High
High	Q9Y5S2	Serine/threonine-protein kinase MRCK beta [OS=Homo sapiens]	0	45.37	8	9	13	9	1	1711	194.2	9	0	8.06891e+07	8.41193e+07	High	High
High	Q96T51	RUN and FYVE domain-containing protein 1 [OS=Homo sapiens]	0	45.273	22	12	20	12	1	708	79.8	12	0	1.64804e+08	1.95809e+08	High	High
High	Q9UHB6	LIM domain and actin-binding protein 1 [OS=Homo sapiens]	0	44.701	17	10	14	10	1	759	85.2	10	0	9.50641e+07	7.30623e+07	High	High
High	Q86V48-1	Leucine zipper protein 1 [OS=Homo sapiens]	0	44.506	18	15	19	15	1	1076	120.2	15	0	1.21137e+08	1.02381e+08	High	High
High	O43809	Cleavage and polyadenylation specificity factor subunit 5 [OS=Homo sapiens]	0	44.472	66	9	16	9	1	227	26.2	9	0	535347758	6.08216e+08	High	High
High	P54886	delta-1-pyrroline-5-carboxylate synthase [OS=Homo sapiens]	0	44.441	14	9	15	9	1	795	87.2	9	0	9.80448e+07	7.86702e+07	High	High
High	B5ME19	eukaryotic translation initiation factor 3 subunit C-like protein [OS=Homo sapiens]	0	44.4	17	13	18	13	1	914	105.4	13	0	1.96976e+08	2.27688e+08	High	High
High	Q9BXP5	serrate RNA effector molecule homolog [OS=Homo sapiens]	0	44.382	20	14	19	14	1	876	100.6	14	0	2.3594e+08	2.65332e+08	High	High
High	O94925-3	Isoform 3 of Glutaminase kidney isoform, mitochondrial [OS=Homo sapiens]	0	44.23	22	9	15	9	1	598	65.4	9	0	83993554	9.04701e+07	High	High
High	Q15637-5	Isoform 5 of Splicing factor 1 [OS=Homo sapiens]	0	44.051	18	8	17	8	1	673	71.7	8	0	621673915	7.96183e+08	High	High
High	P14618	Pyruvate kinase PKM [OS=Homo sapiens]	0	43.963	33	11	16	11	1	531	57.9	11	0	1.23199e+08	5.33974e+07	High	High
High	P68032	Actin, alpha cardiac muscle 1 [OS=Homo sapiens]	0	43.723	34	11	17	2	1	377	42	11	0	42382876	1.74061e+08	High	High
High	Q04726	Transducin-like enhancer protein 3 [OS=Homo sapiens]	0	43.723	20	11	19	7	1	772	83.4	11	4	1.93367e+08	1.87542e+08	High	High
High	Q9C0C9	(E3-independent) E2 ubiquitin-conjugating enzyme [OS=Homo sapiens]	0	43.69	12	11	19	11	1	1292	141.2	11	0	1.95233e+08	1.86372e+08	High	High
High	Q13151	Heterogeneous nuclear ribonucleoprotein A0 [OS=Homo sapiens]	0	43.434	46	10	21	9	1	305	30.8	10	0	784911267	9.22218e+08	High	High
High	Q3YEC7-1	Rab-like protein 6 [OS=Homo sapiens]	0	43.027	20	12	21	12	1	729	79.5	12	0	3.34778e+08	4.2371e+08	High	High
High	Q14103-4	Isoform 4 of Heterogeneous nuclear ribonucleoprotein D0 [OS=Homo sapiens]	0	42.782	38	11	19	1	1	287	30.7	11	0			Not Found	High
High	Q6P996-1	Pyridoxal-dependent decarboxylase domain-containing protein 1 [OS=Homo sapiens]	0	42.509	24	11	15	11	1	788	86.7	11	0	9.07601e+07	1.10218e+08	High	High
High	Q15424-3	Isoform 3 of Scaffold attachment factor B1 [OS=Homo sapiens]	0	42.489	16	13	18	7	1	917	102.8	13	5	2.58303e+08	2.32e+08	High	High
High	P42694	Probable helicase with zinc finger domain [OS=Homo sapiens]	0	42.429	7	10	16	10	1	1942	218.8	10	0	8.28112e+07	9.6499e+07	High	High
High	Q8NCA5	protein FAM98A [OS=Homo sapiens]	0	42.338	24	6	10	6	1	519	55.4	6	0	102788359	1.20707e+08	High	High
High	Q99700-1	Ataxin-2 [OS=Homo sapiens]	0	42.063	11	10	14	10	1	1313	140.2	10	0	1.01398e+08	1.32121e+08	High	High
High	Q9H910-3	Isoform 3 of Jupiter microtubule associated homolog 2 [OS=Homo sapiens]	0	42.056	63	10	18	10	1	218	23	10	0	427414422	4.12656e+08	High	High
High	Q9HAU0-6	Isoform 6 of Pleckstrin homology domain-containing family A member 5 [OS=Homo sapiens]	0	42.021	11	9	11	9	1	1282	146.8	9	0	51714859	8.14889e+07	High	High
High	Q15942	Zyxin [OS=Homo sapiens]	0	41.787	26	9	13	9	1	572	61.2	9	0	2.13873e+08	2.09887e+08	High	High
High	Q9UNF0	Protein kinase C and casein kinase substrate in neurons protein 2 [OS=Homo sapiens]	0	41.758	27	12	16	12	1	486	55.7	12	0	1.99519e+08	1.52394e+08	High	High
High	O95486-1	Protein transport protein Sec24A [OS=Homo sapiens]	0	41.653	13	11	16	9	1	1093	119.7	11	0	1.26987e+08	1.12482e+08	High	High
High	Q9UIA9	exportin-7 [OS=Homo sapiens]	0	41.602	16	10	14	10	1	1087	123.8	10	0	37842856	3.70508e+07	High	High
High	P54725-1	UV excision repair protein RAD23 homolog A [OS=Homo sapiens]	0	41.456	45	9	15	8	1	363	39.6	9	0	2.7079e+08	2.14582e+08	High	High
High	P17066	Heat shock 70 kDa protein 6 [OS=Homo sapiens]	0	41.27	18	9	20	1	1	643	71	9	0			Not Found	High
High	Q8TF05	Serine/threonine-protein phosphatase 4 regulatory subunit 1 [OS=Homo sapiens]	0	41.208	12	8	12	8	1	950	106.9	8	0	2.91522e+07	4.9922e+07	High	High
High	O95155-4	Isoform 4 of Ubiquitin conjugation factor E4 B [OS=Homo sapiens]	0	41.101	15	12	17	12	1	1353	151.5	12	0	1.00731e+08	8.05693e+07	High	High
High	Q9Y618-1	Nuclear receptor corepressor 2 [OS=Homo sapiens]	0	40.904	7	12	18	10	1	2525	274.6	12	0	5.04058e+07	4.96141e+07	High	High
High	Q9UNZ2-5	Isoform 3 of NSFL1 cofactor p47 [OS=Homo sapiens]	0	40.593	26	8	13	8	1	372	40.8	8	0	420958125	3.06901e+08	High	High
High	Q5XPI4-2	Isoform 2 of E3 ubiquitin-protein ligase RNF123 [OS=Homo sapiens]	0	40.53	12	11	12	11	1	1316	148.9	11	0	192992836	2.76411e+08	High	High
High	P16989-1	Y-box-binding protein 3 [OS=Homo sapiens]	0	40.094	35	8	13	5	1	372	40.1	8	3	1.34812e+08	1.56911e+08	High	High
High	Q7Z434	Mitochondrial antiviral-signaling protein [OS=Homo sapiens]	0	39.994	21	7	13	7	1	540	56.5	7	0	198236864	2.34804e+08	High	High
High	Q9UKV3-1	Apoptotic chromatin condensation inducer in the nucleus [OS=Homo sapiens]	0	39.975	11	11	15	11	1	1341	151.8	11	0	1.20781e+08	1.04329e+08	High	High
High	Q7Z4V5	Hepatoma-derived growth factor-related protein 2 [OS=Homo sapiens]	0	39.818	14	9	16	9	1	671	74.3	9	0	446981397	3.78398e+08	High	High
High	O14964	Hepatocyte growth factor-regulated tyrosine kinase substrate [OS=Homo sapiens]	0	39.745	16	10	16	10	1	777	86.1	10	0	245726561	2.3779e+08	High	High
High	O43719	HIV Tat-specific factor 1 [OS=Homo sapiens]	0	39.712	17	11	16	11	1	755	85.8	11	0	203106728	1.39178e+08	High	High
High	Q13107-1	Ubiquitin carboxyl-terminal hydrolase 4 [OS=Homo sapiens]	0	39.68	12	9	11	7	1	963	108.5	9	0	6.80535e+07	1.03528e+08	High	High
High	Q8TEU7-4	Isoform 4 of Rap guanine nucleotide exchange factor 6 [OS=Homo sapiens]	0	39.569	10	11	15	11	1	1609	180.3	11	0	7.725e+07	9.76412e+07	High	High
High	P20810-6	Isoform 6 of Calpastatin [OS=Homo sapiens]	0	39.178	20	11	14	11	1	791	84.9	11	0	7.93537e+07	4.58932e+07	High	High
High	P09884	DNA polymerase alpha catalytic subunit [OS=Homo sapiens]	0	39.16	13	13	19	13	1	1462	165.8	13	0	9.89391e+07	8.358e+07	High	High
High	O00203-1	AP-3 complex subunit beta-1 [OS=Homo sapiens]	0	39.063	12	9	12	9	1	1094	121.2	9	0	4.46671e+07	9.77928e+07	High	High
High	Q12933	TNF receptor-associated factor 2 [OS=Homo sapiens]	0	38.899	26	11	17	11	1	501	55.8	11	0	2.18726e+08	2.06437e+08	High	High
High	Q6W2J9-1	BCL-6 corepressor [OS=Homo sapiens]	0	38.862	8	10	13	10	1	1755	192.1	10	0	4.89843e+08	2.51891e+08	High	High
High	Q9P2N5	RNA-binding protein 27 [OS=Homo sapiens]	0	38.802	13	8	14	7	1	1060	118.6	8	0	8.89886e+07	1.23027e+08	High	High
High	P52732	Kinesin-like protein KIF11 [OS=Homo sapiens]	0	38.722	13	8	10	8	1	1056	119.1	8	0	5.20526e+07	5.30133e+07	High	High
High	Q9HCC0-1	Methylcrotonoyl-CoA carboxylase beta chain, mitochondrial [OS=Homo sapiens]	0	38.72	23	8	13	8	1	563	61.3	8	0	6.24487e+07	7.52236e+07	High	High
High	Q9H2P0	Activity-dependent neuroprotector homeobox protein [OS=Homo sapiens]	0	38.717	16	12	18	12	1	1102	123.5	12	0	144365833	1.8059e+08	High	High
High	O43747-2	Isoform 2 of AP-1 complex subunit gamma-1 [OS=Homo sapiens]	0	38.545	12	6	11	6	1	825	91.7	6	0	46524569	6.28534e+07	High	High
High	Q96EP5	DAZ-associated protein 1 [OS=Homo sapiens]	0	38.45	34	8	11	8	1	407	43.4	8	0	3.22977e+08	3.50313e+08	High	High
High	P06733-1	alpha-enolase [OS=Homo sapiens]	0	38.397	34	9	11	9	1	434	47.1	9	0	49691880	2.70887e+08	High	High
High	Q9Y5V3-2	Isoform 2 of Melanoma-associated antigen D1 [OS=Homo sapiens]	0	38.331	14	8	13	7	1	834	91.9	8	0	6.51422e+07	7.46194e+07	High	High
High	Q15056-1	Eukaryotic translation initiation factor 4H [OS=Homo sapiens]	0	38.201	51	10	17	10	1	248	27.4	10	0	843588011	8.2588e+08	High	High
High	Q96AE4-2	Isoform 2 of Far upstream element-binding protein 1 [OS=Homo sapiens]	0	38.181	19	10	16	8	1	653	68.6	10	1	213711543	1.90397e+08	High	High
High	P55036-1	26S proteasome non-ATPase regulatory subunit 4 [OS=Homo sapiens]	0	38.139	37	9	14	9	1	377	40.7	9	0	2.86079e+10	2.43526e+10	High	High
High	P11137-4	Isoform 4 of Microtubule-associated protein 2 [OS=Homo sapiens]	0	38.122	18	7	10	1	1	559	58.9	7	0	4.1919e+06		High	Not Found
High	A5YKK6	CCR4-NOT transcription complex subunit 1 [OS=Homo sapiens]	0	37.957	7	11	14	11	1	2376	266.8	11	0	7.60103e+07	9.90511e+07	High	High
High	O14641	Segment polarity protein dishevelled homolog DVL-2 [OS=Homo sapiens]	0	37.86	20	10	14	8	1	736	78.9	10	1	303094427	2.66861e+08	High	High
High	O43852-3	Isoform 3 of Calumenin [OS=Homo sapiens]	0	37.811	29	8	14	8	1	323	38	8	0	553196028	4.71922e+08	High	High
High	O00178	GTP-binding protein 1 [OS=Homo sapiens]	0	37.754	16	7	10	7	1	669	72.4	7	0	87827667	9.92282e+07	High	High
High	P07195	L-lactate dehydrogenase B chain [OS=Homo sapiens]	0	37.585	29	8	12	7	1	334	36.6	8	1	109345715	1.93998e+08	High	High
High	Q15233	Non-POU domain-containing octamer-binding protein [OS=Homo sapiens]	0	37.581	21	8	15	7	1	471	54.2	8	0	1.004e+08	8.9112e+07	High	High
High	Q96FW1	Ubiquitin thioesterase otub1 [OS=Homo sapiens]	0	37.2	34	7	11	7	1	271	31.3	7	0	391958454	3.98385e+08	High	High
High	P11137	microtubule-associated protein 2 [OS=Homo sapiens]	0	37.177	7	7	11	2	1	1827	199.4	7	3	8.08096e+07	9.56452e+07	High	High
High	Q9C0B1-1	alpha-ketoglutarate-dependent dioxygenase FTO [OS=Homo sapiens]	0	36.865	18	6	13	6	1	505	58.2	6	0	5.35313e+07	5.58782e+07	High	High
High	Q16836-2	Isoform 2 of Hydroxyacyl-coenzyme A dehydrogenase, mitochondrial [OS=Homo sapiens]	0	36.737	28	5	9	5	1	390	42.1	5	0	165407698	1.20175e+08	High	High
High	P20700	Lamin-B1 [OS=Homo sapiens]	0	36.602	18	9	11	7	1	586	66.4	9	0	51178616	3.66299e+07	High	High
High	P49815	Tuberin [OS=Homo sapiens]	0	36.564	8	8	17	8	1	1807	200.5	8	0	1.62131e+08	3.79868e+08	High	High
High	Q53EL6-1	Programmed cell death protein 4 [OS=Homo sapiens]	0	36.418	38	11	14	11	1	469	51.7	11	0	583832350	5.75524e+08	High	High
High	Q9H6S3	epidermal growth factor receptor kinase substrate 8-like protein 2 [OS=Homo sapiens]	0	36.397	16	8	15	8	1	715	80.6	8	0	1.19339e+08	1.04926e+08	High	High
High	Q9Y2D5-4	Isoform 2 of A-kinase anchor protein 2 [OS=Homo sapiens]	0	36.377	14	9	11	9	1	1103	122	9	0	122784453	1.03228e+08	High	High
High	Q96EP0-1	E3 ubiquitin-protein ligase RNF31 [OS=Homo sapiens]	0	36.188	13	8	11	8	1	1072	119.6	8	0	105333009	9.18796e+07	High	High
High	Q8WXF1	Paraspeckle component 1 [OS=Homo sapiens]	0	36.104	22	10	16	10	1	523	58.7	10	0	6.1005e+08	6.25128e+08	High	High
High	Q92804-1	TATA-binding protein-associated factor 2N [OS=Homo sapiens]	0	36.102	20	7	14	6	1	592	61.8	7	0	140813599	1.64387e+08	High	High
High	Q9P0J7	E3 ubiquitin-protein ligase KCMF1 [OS=Homo sapiens]	0	35.983	11	3	7	3	1	381	41.9	3	0	2.93803e+07	3.19344e+07	High	High
High	P43487	Ran-specific GTPase-activating protein [OS=Homo sapiens]	0	35.949	57	10	13	2	1	201	23.3	10	7	5.57914e+08	4.07861e+08	High	High
High	A0MZ66-3	Isoform 3 of Shootin-1 [OS=Homo sapiens]	0	35.94	18	9	14	9	1	649	73.6	9	0	103792767	1.05008e+08	High	High
High	Q8WWI1	LIM domain only protein 7 [OS=Homo sapiens]	0	35.864	8	10	12	10	1	1683	192.6	10	0	30870806	3.74509e+07	High	High
High	P49643-1	DNA primase large subunit [OS=Homo sapiens]	0	35.792	22	9	15	9	1	509	58.8	9	0	236916120	2.56719e+08	High	High
High	P50454	Serpin H1 [OS=Homo sapiens]	0	35.743	28	7	11	7	1	418	46.4	7	0	176769493	2.55697e+08	High	High
High	Q9Y4D8-1	Probable E3 ubiquitin-protein ligase HECTD4 [OS=Homo sapiens]	0	35.569	3	7	10	6	1	3996	439.1	7	0	65826620	6.41149e+07	High	High
High	O43143	Pre-mRNA-splicing factor ATP-dependent RNA helicase DHX15 [OS=Homo sapiens]	0	35.537	17	11	14	11	1	795	90.9	11	0	221754562	2.40967e+08	High	High
High	P16383-1	GC-rich sequence DNA-binding factor 2 [OS=Homo sapiens]	0	35.138	14	8	11	8	1	781	89.3	8	0	7.38493e+07	6.17069e+07	High	High
High	Q9C0D5	Protein TANC1 [OS=Homo sapiens]	0	35.11	10	9	11	9	1	1861	202.1	9	0	54972271	3.96914e+07	High	High
High	Q6PJT7-1	Zinc finger CCCH domain-containing protein 14 [OS=Homo sapiens]	0	34.887	16	9	12	9	1	736	82.8	9	0	8.21917e+07	2.86277e+07	High	High
High	Q9UBW7	Zinc finger MYM-type protein 2 [OS=Homo sapiens]	0	34.783	11	10	13	10	1	1377	154.8	10	0	30835603	4.19752e+07	High	High
High	P35613	Basigin [OS=Homo sapiens]	0	34.711	26	6	9	6	1	385	42.2	6	0	2.18575e+08	2.35419e+08	High	High
High	Q7Z333-4	Isoform 4 of Probable helicase senataxin [OS=Homo sapiens]	0	34.689	4	11	16	11	1	2706	306.1	11	0	5.89515e+07	5.73187e+07	High	High
High	Q9NVW2	E3 ubiquitin-protein ligase RLIM [OS=Homo sapiens]	0	34.609	18	6	8	6	1	624	68.5	6	0	50533689	6.43357e+07	High	High
High	P06576	ATP synthase subunit beta, mitochondrial [OS=Homo sapiens]	0	34.585	25	7	9	7	1	529	56.5	7	0	52047139	6.42204e+07	High	High
High	Q9Y450-1	HBS1-like protein [OS=Homo sapiens]	0	34.585	17	7	11	7	1	684	75.4	7	0	7.9544e+07	6.73745e+07	High	High
High	P34932	Heat shock 70 kDa protein 4 [OS=Homo sapiens]	0	34.55	16	9	13	9	1	840	94.3	9	0	96761529	1.21523e+08	High	High
High	P52594-4	Isoform 4 of Arf-GAP domain and FG repeat-containing protein 1 [OS=Homo sapiens]	0	34.522	22	9	16	9	1	584	60.7	9	0	211269578	1.03753e+08	High	High
High	P56537-1	eukaryotic translation initiation factor 6 [OS=Homo sapiens]	0	34.512	51	6	13	6	1	245	26.6	6	0	727606600	6.97214e+08	High	High
High	Q9ULW0	Targeting protein for Xklp2 [OS=Homo sapiens]	0	34.472	19	12	17	12	1	747	85.6	12	0	2.74781e+08	2.60394e+08	High	High
High	Q9P2P5	E3 ubiquitin-protein ligase HECW2 [OS=Homo sapiens]	0	34.451	9	11	14	10	1	1572	175.7	11	1	81891016	6.2209e+07	High	High
High	P04792	Heat shock protein beta-1 [OS=Homo sapiens]	0	34.408	57	6	10	6	1	205	22.8	6	0	287297382	2.92011e+08	High	High
High	P43304	Glycerol-3-phosphate dehydrogenase, mitochondrial [OS=Homo sapiens]	0	34.272	18	9	11	9	1	727	80.8	9	0	1.29312e+08	1.46992e+08	High	High
High	P43487-2	Isoform 2 of Ran-specific GTPase-activating protein [OS=Homo sapiens]	0	34.174	56	9	11	1	1	200	23.2	9	0	226768	181542	High	Peak Found
High	Q9NR28-1	Diablo homolog, mitochondrial [OS=Homo sapiens]	0	33.976	45	6	12	6	1	239	27.1	6	0	105263256	1.10031e+08	High	High
High	Q96PK6-1	RNA-binding protein 14 [OS=Homo sapiens]	0	33.889	20	11	16	11	1	669	69.4	11	0	1.6229e+08	1.92024e+08	High	High
High	P53384	Cytosolic Fe-S cluster assembly factor nubp1 [OS=Homo sapiens]	0	33.843	53	8	11	8	1	320	34.5	8	0	85115799	1.04056e+08	High	High
High	Q96KR1	Zinc finger RNA-binding protein [OS=Homo sapiens]	0	33.621	12	8	13	8	1	1074	116.9	8	0	7.55069e+07	6.76791e+07	High	High
High	P67809	Nuclease-sensitive element-binding protein 1 [OS=Homo sapiens]	0	33.591	33	6	11	3	1	324	35.9	6	0	2.43662e+07	5.3027e+07	High	High
High	Q8NC51-1	Plasminogen activator inhibitor 1 RNA-binding protein [OS=Homo sapiens]	0	33.495	25	8	11	8	1	408	44.9	8	0	272036668	2.36474e+08	High	High
High	Q4KMP7	TBC1 domain family member 10B [OS=Homo sapiens]	0	33.472	15	7	12	7	1	808	87.1	7	0	301442316	2.91035e+08	High	High
High	Q9P2E9-1	Ribosome-binding protein 1 [OS=Homo sapiens]	0	33.292	20	11	13	11	1	1410	152.4	11	0	2.24406e+07	9.44361e+06	High	High
High	P29966	Myristoylated alanine-rich C-kinase substrate [OS=Homo sapiens]	0	33.19	29	5	9	5	1	332	31.5	5	0	85051021	5.98617e+07	High	High
High	P80723	Brain acid soluble protein 1 [OS=Homo sapiens]	0	33.053	56	7	12	7	1	227	22.7	7	0	91587640	8.57588e+07	High	High
High	P57737-3	Isoform 3 of Coronin-7 [OS=Homo sapiens]	0	33	14	7	8	7	1	1048	114.1	7	0	1.45948e+07	1.97027e+07	High	High
High	Q9UPQ9-1	Isoform 2 of Trinucleotide repeat-containing gene 6B protein [OS=Homo sapiens]	0	32.861	9	9	13	9	1	1723	182.7	9	0	51562128	3.43805e+07	High	High
High	Q9UQE7	Structural maintenance of chromosomes protein 3 [OS=Homo sapiens]	0	32.843	8	9	11	9	1	1217	141.5	9	0	9.3277e+07	8.5239e+07	High	High
High	P37802-2	Isoform 2 of Transgelin-2 [OS=Homo sapiens]	0	32.803	49	9	13	9	1	220	24.4	9	0	1.19638e+08	1.55245e+08	High	High
High	P04259	keratin, type II cytoskeletal 6B [OS=Homo sapiens]	0	32.693	16	11	24	1	1	564	60	11	3	43274063	1.27145e+08	Not Found	High
High	Q9Y383	Putative RNA-binding protein Luc7-like 2 [OS=Homo sapiens]	0	32.656	33	10	17	7	1	392	46.5	10	3	326372360	3.58346e+08	High	High
High	Q5VYK3	Proteasome-associated protein ECM29 homolog [OS=Homo sapiens]	0	32.478	6	7	10	7	1	1845	204.2	7	0	2.3733e+07	1.81289e+07	High	High
High	Q9UMX0-1	Ubiquilin-1 [OS=Homo sapiens]	0	32.465	19	6	10	3	1	589	62.5	6	3	139025765	1.73154e+08	High	High
High	O15047	Histone-lysine N-methyltransferase SETD1A [OS=Homo sapiens]	0	32.422	6	8	12	7	1	1707	185.9	8	0	66535822	4.43279e+07	High	High
High	Q9Y2U8	inner nuclear membrane protein Man1 [OS=Homo sapiens]	0	32.203	11	7	8	7	1	911	99.9	7	0	5.15638e+06	6.26788e+06	High	High
High	O95782	AP-2 complex subunit alpha-1 [OS=Homo sapiens]	0	32.029	14	8	13	2	1	977	107.5	8	0	1.13512e+07	2.05749e+07	High	High
High	Q29RF7-1	Sister chromatid cohesion protein PDS5 homolog A [OS=Homo sapiens]	0	31.948	10	9	12	6	1	1337	150.7	9	0	2.90643e+07	3.05586e+07	High	High
High	Q9P1Y5-1	Calmodulin-regulated spectrin-associated protein 3 [OS=Homo sapiens]	0	31.792	8	7	9	7	1	1249	134.7	7	0	3.60826e+07	1.67142e+07	High	High
High	P02533	Keratin, type I cytoskeletal 14 [OS=Homo sapiens]	0	31.746	19	11	17	2	1	472	51.5	11	0	3.54891e+06	3.76736e+07	Peak Found	High
High	Q96CX2	BTB/POZ domain-containing protein KCTD12 [OS=Homo sapiens]	0	31.711	38	8	12	8	1	325	35.7	8	0	1.3052e+08	1.47088e+08	High	High
High	Q9NZL4-3	Isoform 3 of Hsp70-binding protein 1 [OS=Homo sapiens]	0	31.67	28	6	8	6	1	405	44.5	6	0	1.67086e+08	1.55277e+08	High	High
High	Q15459	splicing factor 3A subunit 1 [OS=Homo sapiens]	0	31.629	14	8	13	8	1	793	88.8	8	0	1.02857e+08	8.23887e+07	High	High
High	Q9UHB7-1	AF4/FMR2 family member 4 [OS=Homo sapiens]	0	31.563	9	8	12	8	1	1163	127.4	8	0	7.88646e+07	8.73027e+07	High	High
High	Q9C0B0	RING finger protein unkempt homolog [OS=Homo sapiens]	0	31.529	15	8	12	8	1	810	88	8	0	104004607	8.56878e+07	High	High
High	Q9UHD8-1	Septin-9 [OS=Homo sapiens]	0	31.511	17	9	14	9	1	586	65.4	9	0	1.11513e+08	1.19146e+08	High	High
High	Q9Y4K3	TNF receptor-associated factor 6 [OS=Homo sapiens]	0	31.488	23	8	10	8	1	522	59.5	8	0	78837906	5.16677e+07	High	High
High	O75391	Sperm-associated antigen 7 [OS=Homo sapiens]	0	30.826	48	8	10	8	1	227	26	8	0	400503866	3.67476e+08	High	High
High	P26196	Probable ATP-dependent RNA helicase DDX6 [OS=Homo sapiens]	0	30.822	18	6	12	6	1	483	54.4	6	0	129194721	1.71099e+08	High	High
High	Q7Z4H7	HAUS augmin-like complex subunit 6 [OS=Homo sapiens]	0	30.552	14	7	10	7	1	955	108.6	7	0	4.86675e+07	4.80907e+07	High	High
High	Q96DT7	Zinc finger and BTB domain-containing protein 10 [OS=Homo sapiens]	0	30.544	12	8	10	8	1	871	94.8	8	0	1.4643e+08	1.71119e+08	High	High
High	Q15075	Early endosome antigen 1 [OS=Homo sapiens]	0	30.504	10	10	11	10	1	1411	162.4	10	0	2.74033e+07	1.15576e+07	High	High
High	Q96T88-2	Isoform 2 of E3 ubiquitin-protein ligase UHRF1 [OS=Homo sapiens]	0	30.321	13	10	16	10	1	806	91.1	10	0	1.84448e+08	2.13294e+08	High	High
High	P98170	E3 ubiquitin-protein ligase XIAP [OS=Homo sapiens]	0	30.188	21	8	12	8	1	497	56.6	8	0	8.79751e+07	1.09726e+08	High	High
High	P15927-3	Isoform 3 of Replication protein A 32 kDa subunit [OS=Homo sapiens]	0	29.957	22	4	11	4	1	358	38.8	4	0	2.77563e+08	2.15832e+08	High	High
High	P52209	6-phosphogluconate dehydrogenase, decarboxylating [OS=Homo sapiens]	0	29.789	21	7	10	7	1	483	53.1	7	0	1.06312e+08	8.51971e+07	High	High
High	P26358-2	Isoform 2 of DNA (cytosine-5)-methyltransferase 1 [OS=Homo sapiens]	0	29.786	5	7	11	7	1	1632	184.7	7	0	4.38526e+07	5.05176e+07	High	High
High	Q2NKX8	Dna excision repair protein ercc-6-like [OS=Homo sapiens]	0	29.731	7	6	9	6	1	1250	141	6	0	1.2131e+08	1.30007e+08	High	High
High	Q05682-1	Caldesmon [OS=Homo sapiens]	0	29.658	13	8	13	8	1	793	93.2	8	0	6.25195e+07	5.53805e+07	High	High
High	O00629	Importin subunit alpha-3 [OS=Homo sapiens]	0	29.655	17	5	7	5	1	521	57.9	5	0	96815617	7.46454e+07	High	High
High	P46013	Proliferation marker protein Ki-67 [OS=Homo sapiens]	0	29.644	4	9	12	9	1	3256	358.5	9	0	1.1103e+07	3.44196e+08	High	High
High	Q9NXR1-1	Nuclear distribution protein nudE homolog 1 [OS=Homo sapiens]	0	29.565	25	8	15	8	1	346	38.8	8	0	340880503	2.91058e+08	High	High
High	Q9Y3S1-1	Serine/threonine-protein kinase WNK2 [OS=Homo sapiens]	0	29.476	5	10	12	5	1	2297	242.5	10	0	153696310	2.99095e+07	High	High
High	Q92598-4	Isoform 4 of Heat shock protein 105 kDa [OS=Homo sapiens]	0	29.407	12	7	9	6	1	860	97.4	7	0	4.09655e+07	7.33409e+07	High	High
High	Q9BYJ9-1	YTH domain-containing family protein 1 [OS=Homo sapiens]	0	29.401	23	8	12	5	1	559	60.8	8	2	1.44281e+08	1.68314e+08	High	High
High	P11388-4	Isoform 4 of DNA topoisomerase 2-alpha [OS=Homo sapiens]	0	29.378	7	10	14	6	1	1612	182.6	10	1	5.15774e+07	5.08025e+07	High	High
High	P35908	Keratin, type II cytoskeletal 2 epidermal [OS=Homo sapiens]	0	29.359	14	10	19	3	1	639	65.4	10	0	43242047	3.8802e+07	High	High
High	Q8IUD2-1	ELKS/Rab6-interacting/CAST family member 1 [OS=Homo sapiens]	0	29.279	10	10	13	10	1	1116	128	10	0	3.71438e+07	3.17422e+07	High	High
High	Q9NYV4-1	Cyclin-dependent kinase 12 [OS=Homo sapiens]	0	29.173	9	9	12	6	1	1490	164.1	9	3	6.53594e+07	8.88878e+07	High	High
High	O14617-5	Isoform 5 of AP-3 complex subunit delta-1 [OS=Homo sapiens]	0	29.137	9	7	10	7	1	1215	136.6	7	0	70749084	5.80967e+07	High	High
High	O43491-1	band 4.1-like protein 2 [OS=Homo sapiens]	0	29.124	11	8	13	8	1	1005	112.5	8	0	8.91676e+07	9.19012e+07	High	High
High	Q3V6T2-1	Girdin [OS=Homo sapiens]	0	29.067	7	12	15	12	1	1871	215.9	12	0	6.45168e+07	7.33757e+07	High	High
High	Q09472	Histone acetyltransferase p300 [OS=Homo sapiens]	0	28.912	5	9	15	3	1	2414	264	9	0	1.79716e+06	8.72028e+06	High	High
High	Q8WVV9	Heterogeneous nuclear ribonucleoprotein L-like [OS=Homo sapiens]	0	28.853	20	7	10	7	1	542	60	7	0	89629456	1.08815e+08	High	High
High	Q16204	coiled-coil domain-containing protein 6 [OS=Homo sapiens]	0	28.729	27	9	14	9	1	474	53.3	9	0	342810618	3.07991e+08	High	High
High	Q5UIP0	Telomere-associated protein RIF1 [OS=Homo sapiens]	0	28.717	6	10	10	10	1	2472	274.3	10	0	2.78995e+07	2.70153e+07	High	High
High	Q16630-2	Isoform 2 of Cleavage and polyadenylation specificity factor subunit 6 [OS=Homo sapiens]	0	28.589	14	5	9	5	1	588	63.4	5	0	114651572	1.28544e+08	High	High
High	P56270-2	Isoform 2 of Myc-associated zinc finger protein [OS=Homo sapiens]	0	28.535	17	7	9	6	1	493	51	7	1	1.09652e+08	7.05871e+07	High	High
High	Q12774-1	Rho guanine nucleotide exchange factor 5 [OS=Homo sapiens]	0	28.405	7	8	11	7	1	1597	176.7	8	0	30107939	3.68489e+07	High	High
High	P55060-1	Exportin-2 [OS=Homo sapiens]	0	28.255	10	6	8	6	1	971	110.3	6	0	6.1249e+07	7.44516e+07	High	High
High	Q99569	Plakophilin-4 [OS=Homo sapiens]	0	28.21	9	7	10	7	1	1192	131.8	7	0	5.80487e+07	6.81854e+07	High	High
High	Q96SB4-3	Isoform 1 of SRSF protein kinase 1 [OS=Homo sapiens]	0	28.171	10	5	8	3	1	826	92.4	5	2	82770548	8.83668e+07	High	High
High	Q96GX5-1	Serine/threonine-protein kinase greatwall [OS=Homo sapiens]	0	28.167	12	7	11	6	1	879	97.3	7	1	9.45386e+07	9.20322e+07	High	High
High	P27635	60S ribosomal protein L10 [OS=Homo sapiens]	0	28.057	43	8	14	8	1	214	24.6	8	0	296269719	2.36389e+08	High	High
High	Q8WUM0	Nuclear pore complex protein Nup133 [OS=Homo sapiens]	0	27.92	11	8	10	8	1	1156	128.9	8	0	52279988	6.9154e+07	High	High
High	O75400	pre-mRNA-processing factor 40 homolog A [OS=Homo sapiens]	0	27.878	11	8	12	8	1	957	108.7	8	0	142665412	7.13456e+08	High	High
High	P19174-2	Isoform 2 of 1-phosphatidylinositol 4,5-bisphosphate phosphodiesterase gamma-1 [OS=Homo sapiens]	0	27.808	7	7	11	7	1	1291	148.6	7	0	36786548	4.8156e+07	High	High
High	Q9H7S9	Zinc finger protein 703 [OS=Homo sapiens]	0	27.779	17	6	7	5	1	590	58.2	6	0	2.93235e+07	1.89784e+07	High	High
High	P54619-3	Isoform 3 of 5'-AMP-activated protein kinase subunit gamma-1 [OS=Homo sapiens]	0	27.566	27	5	7	5	1	340	38.5	5	0	13571031	4.03186e+07	High	High
High	Q5JRA6-1	Melanoma inhibitory activity protein 3 [OS=Homo sapiens]	0	27.181	5	7	12	7	1	1907	213.6	7	0	6.43045e+07	4.19946e+07	High	High
High	Q9Y4B6	DDB1- and CUL4-associated factor 1 [OS=Homo sapiens]	0	27.176	6	7	11	7	1	1507	168.9	7	0	72404006	8.12537e+07	High	High
High	Q15003	Condensin complex subunit 2 [OS=Homo sapiens]	0	27.156	13	6	8	6	1	741	82.5	6	0	2.97008e+07	2.45996e+07	High	High
High	Q92614-1	Unconventional myosin-XVIIIa [OS=Homo sapiens]	0	27.015	4	7	8	7	1	2054	233	7	0	24971455	1.78256e+07	High	High
High	O75970	multiple PDZ domain protein [OS=Homo sapiens]	0	26.996	6	9	14	9	1	2070	221.5	9	0	74583053	5.52645e+07	High	High
High	Q8TD19	Serine/threonine-protein kinase Nek9 [OS=Homo sapiens]	0	26.909	11	6	9	6	1	979	107.1	6	0	5.28149e+07	4.8946e+07	High	High
High	P06748	Nucleophosmin [OS=Homo sapiens]	0	26.875	19	4	8	4	1	294	32.6	4	0	2.96509e+08	2.17866e+08	High	High
High	Q8N6T3-2	Isoform 2 of ADP-ribosylation factor GTPase-activating protein 1 [OS=Homo sapiens]	0	26.741	22	6	11	6	1	414	45.6	6	0	8.90924e+07	7.75967e+07	High	High
High	Q16513	Serine/threonine-protein kinase N2 [OS=Homo sapiens]	0	26.687	11	10	12	10	1	984	112	10	0	8.993e+07	9.0652e+07	High	High
High	Q9H0B6	Kinesin light chain 2 [OS=Homo sapiens]	0	26.661	14	5	9	4	1	622	68.9	5	0	2.68558e+07	2.92607e+07	High	High
High	Q8WW12	PEST proteolytic signal-containing nuclear protein [OS=Homo sapiens]	0	26.528	44	7	10	7	1	178	18.9	7	0	2.15788e+08	2.12105e+08	High	High
High	P46934-4	Isoform 4 of E3 ubiquitin-protein ligase NEDD4 [OS=Homo sapiens]	0	26.425	10	8	13	3	1	900	104.2	8	0	17682386	1.36782e+07	High	High
High	P41567	eukaryotic translation initiation factor 1 [OS=Homo sapiens]	0	26.334	31	5	9	5	1	113	12.7	5	0	183144020	1.4784e+08	High	High
High	O00193	Small acidic protein [OS=Homo sapiens]	0	26.332	17	4	10	4	1	183	20.3	4	0	1.10187e+08	8.59822e+07	High	High
High	O75369-8	Isoform 8 of Filamin-B [OS=Homo sapiens]	0	26.331	3	6	11	1	1	2633	281.5	6	0			High	Not Found
High	Q86UK7-1	E3 ubiquitin-protein ligase ZNF598 [OS=Homo sapiens]	0	26.312	10	8	10	8	1	904	98.6	8	0	5.15757e+07	4.6729e+07	High	High
High	Q8NCN4	E3 ubiquitin-protein ligase RNF169 [OS=Homo sapiens]	0	26.268	16	8	10	8	1	708	77.1	8	0	27715487	4.10794e+07	High	High
High	P50402	Emerin [OS=Homo sapiens]	0	26.193	29	7	13	7	1	254	29	7	0	1.67079e+08	1.75545e+08	High	High
High	Q03468	DNA excision repair protein ERCC-6 [OS=Homo sapiens]	0	26.059	10	8	9	8	1	1493	168.3	8	0	2.26324e+07	1.2049e+07	High	High
High	Q13492-1	Phosphatidylinositol-binding clathrin assembly protein [OS=Homo sapiens]	0	26.024	11	6	7	6	1	652	70.7	6	0	8.24533e+07	7.67317e+07	High	High
High	P17987	T-complex protein 1 subunit alpha [OS=Homo sapiens]	0	25.924	19	6	10	6	1	556	60.3	6	0	37423231	4.25208e+07	High	High
High	Q99816	tumor susceptibility gene 101 protein [OS=Homo sapiens]	0	25.905	19	7	12	7	1	390	43.9	7	0	151808610	1.45115e+08	High	High
High	P51532-1	Transcription activator BRG1 [OS=Homo sapiens]	0	25.851	5	7	8	7	1	1647	184.5	7	0	25261708	1.86759e+07	High	High
High	O43524	Forkhead box protein O3 [OS=Homo sapiens]	0	25.827	11	5	7	5	1	673	71.2	5	0	8.99729e+07	8.49158e+07	High	High
High	P84022	Mothers against decapentaplegic homolog 3 [OS=Homo sapiens]	0	25.764	24	7	10	4	1	425	48.1	7	2	1.81327e+08	1.61802e+08	High	High
High	P45973	chromobox protein homolog 5 [OS=Homo sapiens]	0	25.597	37	6	10	6	1	191	22.2	6	0	1.47889e+08	1.48999e+08	High	High
High	Q9BXF6	Rab11 family-interacting protein 5 [OS=Homo sapiens]	0	25.573	14	6	6	6	1	653	70.4	6	0	2.76264e+07	3.37788e+07	High	High
High	P46063	ATP-dependent DNA helicase Q1 [OS=Homo sapiens]	0	25.555	17	8	9	7	1	649	73.4	8	1	31676932	2.18301e+07	High	High
High	P38398-7	Isoform 7 of Breast cancer type 1 susceptibility protein [OS=Homo sapiens]	0	25.518	6	8	11	8	1	1884	210.1	8	0	48499789	3.91495e+07	High	High
High	Q7Z417	Nuclear fragile X mental retardation-interacting protein 2 [OS=Homo sapiens]	0	25.459	17	6	8	6	1	695	76.1	6	0	2.6958e+07	1.62915e+07	High	High
High	Q13310-3	Isoform 3 of Polyadenylate-binding protein 4 [OS=Homo sapiens]	0	25.407	13	6	9	1	1	660	72.3	6	0	13998199	2.09864e+07	High	High
High	P04406-1	glyceraldehyde-3-phosphate dehydrogenase [OS=Homo sapiens]	0	25.401	26	6	9	6	1	335	36	6	0	122758092	4.20598e+08	High	High
High	Q9UBV8	Peflin [OS=Homo sapiens]	0	25.397	21	3	6	3	1	284	30.4	3	0	68848041	7.52791e+07	High	High
High	Q12756-2	Isoform 2 of Kinesin-like protein KIF1A [OS=Homo sapiens]	0	25.285	7	8	12	3	1	1799	202.8	8	4	8.54114e+07	8.31644e+07	High	High
High	P26368	Splicing factor U2AF 65 kDa subunit [OS=Homo sapiens]	0	25.198	20	7	11	7	1	475	53.5	7	0	44486242	3.27333e+07	High	High
High	P11940-1	Polyadenylate-binding protein 1 [OS=Homo sapiens]	0	25.164	14	7	9	2	1	636	70.6	7	4	125781912	1.4436e+08	High	High
High	Q5JU85-2	Isoform 2 of IQ motif and SEC7 domain-containing protein 2 [OS=Homo sapiens]	0	25.127	5	4	6	4	1	1488	162.7	4	0	1.376e+07	2.92491e+06	High	High
High	Q9NQT8	Kinesin-like protein KIF13B [OS=Homo sapiens]	0	24.989	5	7	11	3	1	1826	202.7	7	1	21934514	1.8136e+07	High	High
High	P05141	ADP/ATP translocase 2 [OS=Homo sapiens]	0	24.968	26	7	13	7	1	298	32.8	7	0	302174380	3.45984e+08	High	High
High	Q14697-2	Isoform 2 of Neutral alpha-glucosidase AB [OS=Homo sapiens]	0	24.839	11	7	9	7	1	966	109.4	7	0	40761758	6.82997e+07	High	High
High	Q66K74	Microtubule-associated protein 1S [OS=Homo sapiens]	0	24.727	11	5	9	5	1	1059	112.1	5	0	2.70623e+07	4.7017e+07	High	High
High	P55210-3	Isoform Alpha' of Caspase-7 [OS=Homo sapiens]	0	24.697	25	6	9	6	1	336	37.8	6	0	1.27209e+08	1.21803e+08	High	High
High	Q9UKL0	REST corepressor 1 [OS=Homo sapiens]	0	24.463	12	5	7	5	1	485	53.3	5	0	4.86717e+07	6.51164e+07	High	High
High	P08865	40S ribosomal protein SA [OS=Homo sapiens]	0	24.143	27	5	7	5	1	295	32.8	5	0	158324683	2.00915e+08	High	High
High	Q9Y6E0	Serine/threonine-protein kinase 24 [OS=Homo sapiens]	0	24.139	20	5	7	4	1	443	49.3	5	1	10591024	5.62616e+07	High	High
High	Q00653-1	Nuclear factor NF-kappa-B p100 subunit [OS=Homo sapiens]	0	24.105	12	7	10	7	1	900	96.7	7	0	4.69197e+07	4.19892e+07	High	High
High	Q9H3P2-1	Negative elongation factor A [OS=Homo sapiens]	0	24.105	14	5	8	5	1	528	57.2	5	0	144412577	1.44009e+08	High	High
High	Q5T5P2-1	Sickle tail protein homolog [OS=Homo sapiens]	0	24.08	6	9	13	9	1	1943	214	9	0	67746222	8.55637e+07	High	High
High	Q6VMQ6-4	Isoform 3 of Activating transcription factor 7-interacting protein 1 [OS=Homo sapiens]	0	24.057	7	7	9	7	1	1278	137.4	7	0	7.43203e+07	7.28321e+07	High	High
High	P22670	MHC class II regulatory factor RFX1 [OS=Homo sapiens]	0	24.002	8	5	7	4	1	979	104.7	5	1	69300215	5.98178e+07	High	High
High	Q12923-4	Isoform 4 of Tyrosine-protein phosphatase non-receptor type 13 [OS=Homo sapiens]	0	23.952	4	6	8	6	1	2490	277.3	6	0	31655904	3.36241e+07	High	High
High	Q92547	DNA topoisomerase 2-binding protein 1 [OS=Homo sapiens]	0	23.948	7	6	6	6	1	1522	170.6	6	0	2909279	9.16844e+06	High	High
High	Q7Z5L9-1	Interferon regulatory factor 2-binding protein 2 [OS=Homo sapiens]	0	23.855	14	5	6	4	1	587	61	5	1	47079544	6.29571e+07	High	High
High	Q9Y5A9-1	YTH domain-containing family protein 2 [OS=Homo sapiens]	0	23.845	8	4	7	3	1	579	62.3	4	0	8.19549e+07	8.74844e+07	High	High
High	Q5T5U3	rho GTPase-activating protein 21 [OS=Homo sapiens]	0	23.82	4	6	8	6	1	1957	217.2	6	0	38592728	4.86191e+07	High	High
High	O75694	nuclear pore complex protein nup155 [OS=Homo sapiens]	0	23.802	7	5	7	5	1	1391	155.1	5	0	17700407	3.10133e+07	High	High
High	P48643	T-complex protein 1 subunit epsilon [OS=Homo sapiens]	0	23.783	15	4	6	4	1	541	59.6	4	0	1.94307e+07	2.22164e+07	High	High
High	Q13131-2	Isoform 2 of 5'-AMP-activated protein kinase catalytic subunit alpha-1 [OS=Homo sapiens]	0	23.76	13	6	7	6	1	574	65.5	6	0	1.86809e+07	3.83006e+07	High	High
High	Q04864	Proto-oncogene c-Rel [OS=Homo sapiens]	0	23.748	13	6	8	6	1	619	68.5	6	0	72668912	7.8702e+07	High	High
High	O60684	Importin subunit alpha-7 [OS=Homo sapiens]	0	23.743	21	5	8	5	1	536	60	5	0	54436495	5.27106e+07	High	High
High	Q96S55-1	ATPase WRNIP1 [OS=Homo sapiens]	0	23.623	12	8	12	8	1	665	72.1	8	0	5.23374e+07	6.43771e+07	High	High
High	Q15345-2	Leucine-rich repeat-containing protein 41 [OS=Homo sapiens]	0	23.603	12	4	6	4	1	812	88.6	4	0	28160212	3.84032e+07	High	High
High	Q13177	Serine/threonine-protein kinase PAK 2 [OS=Homo sapiens]	0	23.602	15	5	9	3	1	524	58	5	2	212372647	2.10494e+08	High	High
High	P57740	Nuclear pore complex protein Nup107 [OS=Homo sapiens]	0	23.569	10	5	7	5	1	925	106.3	5	0	31270300	1.37085e+07	High	High
High	P33993-1	DNA replication licensing factor MCM7 [OS=Homo sapiens]	0	23.535	18	8	10	8	1	719	81.3	8	0	68137188	8.02453e+07	High	High
High	Q14498-2	Isoform 2 of RNA-binding protein 39 [OS=Homo sapiens]	0	23.518	20	6	8	6	1	524	58.6	6	0	4.82645e+07	1.15643e+08	High	High
High	P54578	Ubiquitin carboxyl-terminal hydrolase 14 [OS=Homo sapiens]	0	23.482	18	5	8	5	1	494	56	5	0	40043738	6.48037e+07	High	High
High	Q9Y3E7	Charged multivesicular body protein 3 [OS=Homo sapiens]	0	23.346	32	9	18	9	1	222	25.1	9	0	721392134	7.57062e+08	High	High
High	O14976	Cyclin-G-associated kinase [OS=Homo sapiens]	0	23.213	5	6	7	6	1	1311	143.1	6	0	58615804	6.26764e+07	High	High
High	O15020	Spectrin beta chain, non-erythrocytic 2 [OS=Homo sapiens]	0	23.145	4	8	11	3	1	2390	271.2	8	1	3.93825e+07	3.0788e+07	High	High
High	O00170	AH receptor-interacting protein [OS=Homo sapiens]	0	23.052	29	7	11	7	1	330	37.6	7	0	193222949	1.62456e+08	High	High
High	O60216	Double-strand-break repair protein rad21 homolog [OS=Homo sapiens]	0	23.052	14	7	10	7	1	631	71.6	7	0	393698960	1.56097e+09	High	High
High	Q15596	Nuclear receptor coactivator 2 [OS=Homo sapiens]	0	22.993	9	9	12	9	1	1464	159.1	9	0	2.2165e+07	2.18779e+07	High	High
High	O95239-1	Chromosome-associated kinesin KIF4A [OS=Homo sapiens]	0	22.993	7	8	12	8	1	1232	139.8	8	0	6.60762e+07	4.54843e+07	High	High
High	O95104	Splicing factor, arginine/serine-rich 15 [OS=Homo sapiens]	0	22.985	9	6	9	3	1	1147	125.8	6	0	8.40008e+06	1.66423e+07	High	High
High	P62826	GTP-binding nuclear protein RAN [OS=Homo sapiens]	0	22.938	31	6	11	6	1	216	24.4	6	0	246007340	3.5906e+08	High	High
High	Q6ZVM7	TOM1-like protein 2 [OS=Homo sapiens]	0	22.898	13	4	9	4	1	507	55.5	4	0	8.66156e+07	8.14576e+07	High	High
High	Q9ULH7-5	Isoform 5 of MKL/myocardin-like protein 2 [OS=Homo sapiens]	0	22.888	8	6	8	5	1	1099	119.1	6	1	73843509	6.75918e+07	High	High
High	Q15021	condensin complex subunit 1 [OS=Homo sapiens]	0	22.857	5	6	7	6	1	1401	157.1	6	0	34644074	2.87573e+07	High	High
High	O00443	phosphatidylinositol 4-phosphate 3-kinase C2 domain-containing subunit alpha [OS=Homo sapiens]	0	22.732	5	8	13	8	1	1686	190.6	8	0	9.63319e+07	9.40884e+07	High	High
High	Q5TAQ9-1	DDB1- and CUL4-associated factor 8 [OS=Homo sapiens]	0	22.723	15	6	11	6	1	597	66.8	6	0	83624398	7.857e+07	High	High
High	Q14151	scaffold attachment factor B2 [OS=Homo sapiens]	0	22.693	9	7	9	1	1	953	107.4	7	0	10527032	3.15623e+06	High	Peak Found
High	O60293	Zinc finger C3H1 domain-containing protein [OS=Homo sapiens]	0	22.667	4	6	6	6	1	1989	226.2	6	0	708386	2.82279e+06	High	High
High	Q9UGI8	Testin [OS=Homo sapiens]	0	22.637	19	6	8	6	1	421	48	6	0	2.1539e+07	2.29137e+07	High	High
High	Q8WWK9-1	Cytoskeleton-associated protein 2 [OS=Homo sapiens]	0	22.621	10	6	10	6	1	683	76.9	6	0	6.83711e+07	4.34338e+07	High	High
High	O15231-3	Isoform 3 of Zinc finger protein 185 [OS=Homo sapiens]	0	22.592	10	5	6	5	1	690	73.6	5	0	1.2276e+07	1.83351e+07	High	High
High	Q9UPN6-2	Isoform 2 of Protein SCAF8 [OS=Homo sapiens]	0	22.573	7	7	11	4	1	1337	147.3	7	3	199791105	1.59297e+08	High	High
High	P63104-1	14-3-3 protein zeta/delta [OS=Homo sapiens]	0	22.468	24	5	8	3	1	245	27.7	5	0	1.85091e+07	4.10499e+07	High	High
High	P13489	Ribonuclease inhibitor [OS=Homo sapiens]	0	22.453	22	6	6	6	1	461	49.9	6	0	21207648	3.03057e+07	High	High
High	P26038	Moesin [OS=Homo sapiens]	0	22.443	12	6	8	4	1	577	67.8	6	1	4.18595e+07	2.53376e+07	High	High
High	Q12797	Aspartyl/Asparaginyl beta-hydroxylase [OS=Homo sapiens]	0	22.416	15	7	7	7	1	758	85.8	7	0	395546902	7.22787e+08	High	High
High	Q9BZZ5-4	Apoptosis inhibitor 5 [OS=Homo sapiens]	0	22.383	16	5	9	5	1	524	59	5	0	7.94591e+07	5.26707e+07	High	High
High	Q9NSK0-3	Isoform 3 of Kinesin light chain 4 [OS=Homo sapiens]	0	22.368	12	5	8	4	1	637	70.5	5	1	7.80485e+07	7.01704e+07	High	High
High	Q66K14-1	TBC1 domain family member 9B [OS=Homo sapiens]	0	22.218	8	7	9	7	1	1250	140.4	7	0	2.72565e+07	3.84899e+07	High	High
High	Q7Z589-7	Isoform 7 of BRCA2-interacting transcriptional repressor EMSY [OS=Homo sapiens]	0	22.179	6	7	10	7	1	1337	143.1	7	0	7.3306e+07	4.21813e+07	High	High
High	O75937	DnaJ homolog subfamily C member 8 [OS=Homo sapiens]	0	22.151	25	4	7	4	1	253	29.8	4	0	8.34871e+07	9.1396e+07	High	High
High	P14923	Junction plakoglobin [OS=Homo sapiens]	0	22.134	11	6	6	4	1	745	81.7	6	0	18243206	2.29657e+07	High	High
High	P62937	peptidyl-prolyl cis-trans isomerase A [OS=Homo sapiens]	0	22.051	39	6	9	6	1	165	18	6	0	8.48103e+07	2.95061e+08	High	High
High	Q9UIF8-1	Bromodomain adjacent to zinc finger domain protein 2B [OS=Homo sapiens]	0	22.041	5	8	10	8	1	2168	240.3	8	0	2.74128e+07	3.09168e+07	High	High
High	Q6R327-3	Isoform 3 of Rapamycin-insensitive companion of mTOR [OS=Homo sapiens]	0	22.021	5	6	10	6	1	1732	194.9	6	0	5.34505e+07	5.94962e+07	High	High
High	O60502	protein O-GlcNAcase [OS=Homo sapiens]	0	21.939	9	5	6	5	1	916	102.8	5	0	2.57592e+07	3.17371e+07	High	High
High	Q9UHD9	Ubiquilin-2 [OS=Homo sapiens]	0	21.919	9	4	7	1	1	624	65.7	4	0	22475244	1.41052e+07	High	High
High	P60174	Triosephosphate isomerase [OS=Homo sapiens]	0	21.73	34	6	8	6	1	286	30.8	6	0	9.16649e+07	3.25113e+08	High	High
High	O60610-1	Protein diaphanous homolog 1 [OS=Homo sapiens]	0	21.703	6	6	8	6	1	1272	141.3	6	0	1.26782e+07	1.63839e+07	High	High
High	Q14241	Elongin-A [OS=Homo sapiens]	0	21.681	10	6	10	6	1	798	89.9	6	0	7.40711e+07	7.18185e+07	High	High
High	Q96PU5	E3 ubiquitin-protein ligase NEDD4-like [OS=Homo sapiens]	0	21.614	8	8	15	2	1	975	111.9	8	2	73903997	6.18172e+07	High	High
High	Q9NUW8	tyrosyl-DNA phosphodiesterase 1 [OS=Homo sapiens]	0	21.547	16	7	11	7	1	608	68.4	7	0	4.13015e+07	3.82782e+07	High	High
High	Q96RD7-1	Pannexin-1 [OS=Homo sapiens]	0	21.502	14	3	6	3	1	426	48	3	0	32322688	3.60838e+07	High	High
High	Q9UFW8	CGG triplet repeat-binding protein 1 [OS=Homo sapiens]	0	21.45	38	7	9	7	1	167	18.8	7	0	2.57432e+08	3.05079e+08	High	High
High	Q96P70	Importin-9 [OS=Homo sapiens]	0	21.409	10	4	6	4	1	1041	115.9	4	0	17015462	2.2303e+07	High	High
High	Q02878	60S ribosomal protein L6 [OS=Homo sapiens]	0	21.306	25	6	11	6	1	288	32.7	6	0	86506442	1.1678e+08	High	High
High	Q8N806	Putative E3 ubiquitin-protein ligase UBR7 [OS=Homo sapiens]	0	21.223	18	6	9	6	1	425	48	6	0	70895355	8.84847e+07	High	High
High	O14545	TRAF-type zinc finger domain-containing protein 1 [OS=Homo sapiens]	0	21.02	14	6	9	6	1	582	64.8	6	0	9.9363e+06	1.11177e+07	High	High
High	P08195-4	Isoform 4 of 4F2 cell-surface antigen heavy chain [OS=Homo sapiens]	0	20.93	12	5	7	5	1	661	71.1	5	0	92570076	8.39369e+07	High	High
High	Q9BQP7	mitochondrial genome maintenance exonuclease 1 [OS=Homo sapiens]	0	20.894	26	5	6	5	1	344	39.4	5	0	6.2643e+07	5.91979e+07	High	High
High	Q9Y4F5	Centrosomal protein of 170 kDa protein B [OS=Homo sapiens]	0	20.837	5	4	5	3	1	1589	171.6	4	0	4.19982e+06	2.46757e+06	High	High
High	Q8IY17-4	Isoform 4 of Neuropathy target esterase [OS=Homo sapiens]	0	20.8	7	5	9	5	1	1375	150.9	5	0	47915588	6.64663e+07	High	High
High	P30519	Heme oxygenase 2 [OS=Homo sapiens]	0	20.778	31	6	9	6	1	316	36	6	0	98211675	7.7966e+07	High	High
High	Q9NRN7	L-aminoadipate-semialdehyde dehydrogenase-phosphopantetheinyl transferase [OS=Homo sapiens]	0	20.776	18	4	6	4	1	309	35.8	4	0	95860194	7.74628e+07	High	High
High	O95232-1	Luc7-like protein 3 [OS=Homo sapiens]	0	20.699	16	5	6	5	1	432	51.4	5	0	6.93541e+06	6.3162e+06	High	High
High	Q13158	FAS-associated death domain protein [OS=Homo sapiens]	0	20.693	24	3	6	3	1	208	23.3	3	0	42653959	2.6785e+07	High	High
High	Q9UKJ3-1	G patch domain-containing protein 8 [OS=Homo sapiens]	0	20.649	6	6	6	6	1	1502	164.1	6	0	7.66595e+06	5.87879e+06	High	High
High	P78362-2	Isoform 2 of SRSF protein kinase 2 [OS=Homo sapiens]	0	20.634	5	3	6	1	1	699	79	3	0	14643467	1.68289e+07	High	High
High	Q7RTP6	[F-actin]-methionine sulfoxide oxidase MICAL3 [OS=Homo sapiens]	0	20.554	3	6	7	6	1	2002	224.2	6	0	11638264	1.50282e+07	High	High
High	Q9Y4H2	Insulin receptor substrate 2 [OS=Homo sapiens]	0	20.541	7	5	7	5	1	1338	137.2	5	0	61667732	6.11409e+07	High	High
High	Q9Y2V2	Calcium-regulated heat-stable protein 1 [OS=Homo sapiens]	0	20.537	49	5	11	5	1	147	15.9	5	0	2.22858e+09	2.36548e+09	High	High
High	P49756-1	RNA-binding protein 25 [OS=Homo sapiens]	0	20.502	9	5	10	5	1	843	100.1	5	0	42819724	6.75943e+07	High	High
High	Q8N3F8	MICAL-like protein 1 [OS=Homo sapiens]	0	20.463	11	7	10	7	1	863	93.4	7	0	3.39592e+07	2.27775e+07	High	High
High	O15355	Protein phosphatase 1G [OS=Homo sapiens]	0	20.442	13	5	7	5	1	546	59.2	5	0	4.51948e+07	7.04598e+07	High	High
High	Q01105	Protein SET [OS=Homo sapiens]	0	20.385	24	4	7	4	1	290	33.5	4	0	9.44364e+07	1.11811e+08	High	High
High	Q5VT06	Centrosome-associated protein 350 [OS=Homo sapiens]	0	20.383	2	5	5	5	1	3117	350.7	5	0	4.40515e+06	5.88459e+06	High	High
High	P07814	Bifunctional glutamate/proline--tRNA ligase [OS=Homo sapiens]	0	20.367	6	6	7	6	1	1512	170.5	6	0	1.05267e+07	2.10906e+07	High	High
High	O94915-1	protein furry homolog-like [OS=Homo sapiens]	0	20.325	2	3	4	3	1	3013	339.4	3	0	16075598	1.5063e+07	High	High
High	Q96JH7	Deubiquitinating protein VCIP135 [OS=Homo sapiens]	0	20.304	7	6	8	6	1	1222	134.2	6	0	8316976	1.35476e+07	High	High
High	O94966-5	Isoform 5 of Ubiquitin carboxyl-terminal hydrolase 19 [OS=Homo sapiens]	0	20.276	6	6	7	6	1	1419	155.9	6	0	9.84181e+06	8.33765e+06	High	High
High	Q15019-2	Isoform 2 of Septin-2 [OS=Homo sapiens]	0	20.24	13	4	6	4	1	396	45.4	4	0	78825174	1.03223e+08	High	High
High	Q9Y2J2-4	Isoform 4 of Band 4.1-like protein 3 [OS=Homo sapiens]	0	20.166	8	6	8	6	1	883	98.4	6	0	6.89509e+07	1.11218e+08	High	High
High	O95785	Protein Wiz [OS=Homo sapiens]	0	20.122	5	6	9	6	1	1651	178.6	6	0	39528548	5.23739e+07	High	High
High	Q7Z739	YTH domain-containing family protein 3 [OS=Homo sapiens]	0	19.96	11	5	9	1	1	585	63.8	5	1	59777688	6.25561e+07	Not Found	High
High	Q9UBF8	Phosphatidylinositol 4-kinase beta [OS=Homo sapiens]	0	19.954	10	5	7	5	1	816	91.3	5	0	20176136	2.5696e+07	High	High
High	Q9UDY8	Mucosa-associated lymphoid tissue lymphoma translocation protein 1 [OS=Homo sapiens]	0	19.929	6	5	9	5	1	824	92.2	5	0	28111110	3.14473e+07	High	High
High	Q5T1M5	FK506-binding protein 15 [OS=Homo sapiens]	0	19.885	5	4	6	4	1	1219	133.5	4	0	24247002	2.92073e+07	High	High
High	Q8NFD5-3	Isoform 3 of AT-rich interactive domain-containing protein 1B [OS=Homo sapiens]	0	19.875	3	5	9	2	1	2289	241.3	5	0	16706268	1.69905e+07	High	High
High	Q9Y6X4-1	Soluble lamin-associated protein of 75 kDa [OS=Homo sapiens]	0	19.87	14	5	7	5	1	670	74.9	5	0	101897370	9.63621e+07	High	High
High	Q9UHR4	Brain-specific angiogenesis inhibitor 1-associated protein 2-like protein 1 [OS=Homo sapiens]	0	19.814	12	5	7	5	1	511	56.8	5	0	5.68064e+07	6.81383e+07	High	High
High	O75582-1	Ribosomal protein S6 kinase alpha-5 [OS=Homo sapiens]	0	19.807	9	6	6	6	1	802	89.8	6	0		1.23704e+07	High	High
High	Q9BYW2	Histone-lysine N-methyltransferase SETD2 [OS=Homo sapiens]	0	19.798	4	7	7	7	1	2564	287.4	7	0	226464	152952	High	High
High	Q8ND56	protein LSM14 homolog A [OS=Homo sapiens]	0	19.784	14	6	10	6	1	463	50.5	6	0	1.44196e+08	1.47218e+08	High	High
High	P26373-1	60S ribosomal protein L13 [OS=Homo sapiens]	0	19.774	30	6	10	6	1	211	24.2	6	0	7.14373e+07	8.7563e+07	High	High
High	Q9H019-1	Mitochondrial fission regulator 1-like [OS=Homo sapiens]	0	19.773	22	4	9	4	1	292	31.9	4	0	6.87086e+07	8.52899e+07	High	High
High	Q9UEY8-1	Gamma-adducin [OS=Homo sapiens]	0	19.767	10	5	5	5	1	706	79.1	5	0	29943024	3.62277e+07	High	High
High	Q99614	tetratricopeptide repeat protein 1 [OS=Homo sapiens]	0	19.756	18	4	5	4	1	292	33.5	4	0	1.29798e+07	2.29554e+07	High	High
High	Q9UHY1	Nuclear receptor-binding protein [OS=Homo sapiens]	0	19.745	16	4	6	4	1	535	59.8	4	0	77101381	1.01117e+08	High	High
High	P50991	T-complex protein 1 subunit delta [OS=Homo sapiens]	0	19.676	12	4	7	4	1	539	57.9	4	0	53241352	5.95299e+07	High	High
High	Q9Y5X1	Sorting nexin-9 [OS=Homo sapiens]	0	19.659	12	4	8	4	1	595	66.6	4	0	8.6345e+07	1.05261e+08	High	High
High	O60343-1	TBC1 domain family member 4 [OS=Homo sapiens]	0	19.55	5	5	6	5	1	1298	146.5	5	0	4.07657e+07	4.05212e+07	High	High
High	Q9NR45	sialic acid synthase [OS=Homo sapiens]	0	19.52	23	4	7	4	1	359	40.3	4	0	47285359	5.69694e+07	High	High
High	Q2M2I8-1	AP2-associated protein kinase 1 [OS=Homo sapiens]	0	19.441	8	5	8	5	1	961	103.8	5	0	19238734	3.19602e+07	High	High
High	P53990-5	Isoform 5 of IST1 homolog [OS=Homo sapiens]	0	19.412	9	3	4	3	1	379	41.5	3	0	4.03362e+07	3.47759e+07	High	High
High	Q99755	Phosphatidylinositol 4-phosphate 5-kinase type-1 alpha [OS=Homo sapiens]	0	19.402	13	5	6	5	1	562	62.6	5	0	3.84264e+07	7.78057e+07	High	High
High	Q9Y263	Phospholipase A-2-activating protein [OS=Homo sapiens]	0	19.382	7	4	5	4	1	795	87.1	4	0	1.02831e+07	8.39103e+06	High	High
High	O60333-4	Isoform 4 of Kinesin-like protein KIF1B [OS=Homo sapiens]	0	19.359	4	6	10	1	1	1823	205	6	0	2.80378e+06		High	Not Found
High	Q9UK76-2	Isoform 2 of Jupiter microtubule associated homolog 1 [OS=Homo sapiens]	0	19.255	32	4	6	4	1	181	19.9	4	0	296490780	2.03079e+08	High	High
High	Q01804-1	OTU domain-containing protein 4 [OS=Homo sapiens]	0	19.15	6	6	10	6	1	1114	124	6	0	58754873	6.49404e+07	High	High
High	P54278	Mismatch repair endonuclease PMS2 [OS=Homo sapiens]	0	19.088	7	4	4	4	1	862	95.7	4	0	1.66122e+06	603413	High	High
High	Q8IWV8	E3 ubiquitin-protein ligase UBR2 [OS=Homo sapiens]	0	19.07	4	4	7	4	1	1755	200.4	4	0	3.84149e+07	3.32555e+07	High	High
High	P35611-3	Isoform 3 of Alpha-adducin [OS=Homo sapiens]	0	19.005	14	5	7	5	1	768	84.3	5	0	29455983	2.82597e+07	High	High
High	Q5MIZ7-1	Serine/threonine-protein phosphatase 4 regulatory subunit 3B [OS=Homo sapiens]	0	18.975	9	6	8	6	1	849	97.4	6	0	4.98135e+07	4.29316e+07	High	High
High	Q9UJU6-1	Drebrin-like protein [OS=Homo sapiens]	0	18.962	20	6	7	6	1	430	48.2	6	0	17418581	1.05623e+07	High	High
High	Q01085-2	Isoform 2 of Nucleolysin TIAR [OS=Homo sapiens]	0	18.95	8	2	4	2	1	392	43.4	2	0	3.52792e+07	6.13095e+07	High	High
High	P51116	Fragile X mental retardation syndrome-related protein 2 [OS=Homo sapiens]	0	18.935	8	4	7	4	1	673	74.2	4	0	9.06188e+07	9.21804e+07	High	High
High	Q9UGP4	LIM domain-containing protein 1 [OS=Homo sapiens]	0	18.907	8	3	5	3	1	676	72.1	3	0	2.74647e+07	2.63358e+07	High	High
High	Q05086	Ubiquitin-protein ligase E3A [OS=Homo sapiens]	0	18.899	8	4	6	4	1	875	100.6	4	0	1.44861e+07	2.31108e+07	High	High
High	Q6FI81-1	Anamorsin [OS=Homo sapiens]	0	18.839	23	4	4	4	1	312	33.6	4	0	2.15506e+07	1.42179e+07	High	High
High	P04150	Glucocorticoid receptor [OS=Homo sapiens]	0	18.765	13	4	5	3	1	777	85.6	4	1	3.29141e+07	3.64511e+07	High	High
High	P11021	78 kDa glucose-regulated protein [OS=Homo sapiens]	0	18.745	9	5	6	3	1	654	72.3	5	0		1.2998e+06	High	High
High	Q14320	Protein FAM50A [OS=Homo sapiens]	0	18.712	17	5	8	5	1	339	40.2	5	0	7.12168e+07	6.1332e+07	High	High
High	Q7Z309-3	Isoform 3 of Protein FAM122B [OS=Homo sapiens]	0	18.706	26	5	7	5	1	266	29.1	5	0	100249441	1.01049e+08	High	High
High	P52292	Importin subunit alpha-1 [OS=Homo sapiens]	0	18.687	22	5	5	5	1	529	57.8	5	0	4.62409e+07	4.86388e+07	High	High
High	Q9UJY5-1	ADP-ribosylation factor-binding protein GGA1 [OS=Homo sapiens]	0	18.603	16	4	5	4	1	639	70.3	4	0	18119562	3.56838e+07	High	High
High	Q5JTV8-3	Isoform 3 of Torsin-1A-interacting protein 1 [OS=Homo sapiens]	0	18.546	13	6	8	5	1	584	66.3	6	1	5.12374e+07	4.01001e+07	High	High
High	O95425	Supervillin [OS=Homo sapiens]	0	18.521	4	5	5	5	1	2214	247.6	5	0	12697365	1.81051e+07	High	High
High	Q7Z4H3-1	HD domain-containing protein 2 [OS=Homo sapiens]	0	18.413	37	4	5	4	1	204	23.4	4	0	16205493	3.71777e+07	High	High
High	Q5TAX3	Terminal uridylyltransferase 4 [OS=Homo sapiens]	0	18.4	3	4	5	4	1	1644	185	4	0	1.27104e+07	1.21496e+07	High	High
High	Q9C0J8	pre-mRNA 3' end processing protein WDR33 [OS=Homo sapiens]	0	18.174	5	6	9	5	1	1336	145.8	6	0	40450185	3.40683e+07	High	High
High	Q9UPQ0-1	LIM and calponin homology domains-containing protein 1 [OS=Homo sapiens]	0	18.141	8	6	7	5	1	1083	121.8	6	0	28692854	2.74375e+07	High	High
High	Q13315	Serine-protein kinase ATM [OS=Homo sapiens]	0	18.138	2	4	4	4	1	3056	350.5	4	0		5.64428e+06	High	High
High	Q15796-1	Mothers against decapentaplegic homolog 2 [OS=Homo sapiens]	0	18.126	18	5	6	2	1	467	52.3	5	0	4.02364e+06	5.70628e+06	High	High
High	Q32MZ4	Leucine-rich repeat flightless-interacting protein 1 [OS=Homo sapiens]	0	18.106	6	4	6	4	1	808	89.2	4	0	2.47086e+07	1.71762e+07	High	High
High	O14981	TATA-binding protein-associated factor 172 [OS=Homo sapiens]	0	18.105	4	5	6	5	1	1849	206.8	5	0	7303070	2.55972e+07	High	High
High	Q9HCK8-1	Chromodomain-helicase-dna-binding protein 8 [OS=Homo sapiens]	0	18.105	2	7	10	3	1	2581	290.3	7	3	4.45704e+07	7.34927e+07	High	High
High	O15014	zinc finger protein 609 [OS=Homo sapiens]	0	18.098	5	5	6	5	1	1411	151.1	5	0	26451222	2.78381e+07	High	High
High	Q13191-1	E3 ubiquitin-protein ligase CBL-B [OS=Homo sapiens]	0	18.045	4	3	5	1	1	982	109.4	3	0			High	High
High	P08670	Vimentin [OS=Homo sapiens]	0	18.026	12	7	11	4	1	466	53.6	7	0	110277926	8.26848e+07	High	High
High	Q6P158-1	putative ATP-dependent RNA helicase DHX57 [OS=Homo sapiens]	0	18.013	5	5	6	5	1	1386	155.5	5	0	2.16069e+07	3.16804e+07	High	High
High	P36578	60S ribosomal protein L4 [OS=Homo sapiens]	0	18.007	18	5	5	5	1	427	47.7	5	0	30500961	4.64333e+07	High	High
High	Q86VS8	Protein Hook homolog 3 [OS=Homo sapiens]	0	17.998	5	2	4	2	1	718	83.1	2	0	1.59701e+07	1.66446e+07	High	High
High	P22681	E3 ubiquitin-protein ligase CBL [OS=Homo sapiens]	0	17.994	10	6	8	4	1	906	99.6	6	1	1.94598e+07	1.58425e+07	High	High
High	Q99590-1	protein SCAF11 [OS=Homo sapiens]	0	17.931	5	5	7	5	1	1463	164.6	5	0	3.41441e+07	3.17358e+07	High	High
High	Q6P2H3-1	Centrosomal protein of 85 kDa [OS=Homo sapiens]	0	17.861	6	4	6	4	1	762	85.6	4	0	64533998	3.76551e+07	High	High
High	Q04727-3	Isoform 3 of Transducin-like enhancer protein 4 [OS=Homo sapiens]	0	17.857	9	5	8	1	1	805	87.6	5	0			High	Not Found
High	Q99623	Prohibitin-2 [OS=Homo sapiens]	0	17.801	20	4	5	4	1	299	33.3	4	0	7.57637e+06	5.34096e+07	High	High
High	Q6FIF0	AN1-type zinc finger protein 6 [OS=Homo sapiens]	0	17.783	31	5	9	5	1	208	22.5	5	0	667692864	7.02762e+08	High	High
High	Q5PRF9	protein Smaug homolog 2 [OS=Homo sapiens]	0	17.731	6	3	5	3	1	694	75.4	3	0	21342779	2.24863e+07	High	High
High	P49840	Glycogen synthase kinase-3 alpha [OS=Homo sapiens]	0	17.709	10	4	7	3	1	483	50.9	4	1	120591940	1.47819e+08	High	High
High	P13797	Plastin-3 [OS=Homo sapiens]	0	17.696	17	6	7	6	1	630	70.8	6	0	12172610	2.00953e+07	High	High
High	Q9H6S0	Probable ATP-dependent RNA helicase YTHDC2 [OS=Homo sapiens]	0	17.667	4	5	7	5	1	1430	160.1	5	0	24686786	6.37556e+07	High	High
High	P16949-2	Isoform 2 of Stathmin [OS=Homo sapiens]	0	17.615	34	6	10	6	1	174	19.8	6	0	2.11097e+08	2.64048e+08	High	High
High	Q15652	probable JmjC domain-containing histone demethylation protein 2C [OS=Homo sapiens]	0	17.446	2	4	6	4	1	2540	284.3	4	0	6.07052e+06	7.93393e+06	High	High
High	Q13011	Delta(3,5)-Delta(2,4)-dienoyl-CoA isomerase, mitochondrial [OS=Homo sapiens]	0	17.42	20	5	8	5	1	328	35.8	5	0	53930931	5.01978e+07	High	High
High	O60885-1	Bromodomain-containing protein 4 [OS=Homo sapiens]	0	17.419	5	7	9	4	1	1362	152.1	7	3	7.05208e+07	7.70241e+07	High	High
High	Q8NI27-1	THO complex subunit 2 [OS=Homo sapiens]	0	17.4	4	5	7	5	1	1593	182.7	5	0	83469996	8.67883e+07	High	High
High	P06454-1	Prothymosin alpha [OS=Homo sapiens]	0	17.37	23	4	6	4	1	111	12.2	4	0	127287278	5.07281e+07	High	High
High	Q9Y446	Plakophilin-3 [OS=Homo sapiens]	0	17.366	10	5	5	5	1	797	87	5	0	15606635	1.49136e+07	High	High
High	Q13309-1	S-phase kinase-associated protein 2 [OS=Homo sapiens]	0	17.362	19	5	5	5	1	424	47.7	5	0	53887943	4.81133e+07	High	High
High	P16455	Methylated-DNA--protein-cysteine methyltransferase [OS=Homo sapiens]	0	17.337	14	4	127	4	1	207	21.6	4	0	4.96331e+11	4.892e+11	High	High
High	Q8WXI9	Transcriptional repressor p66-beta [OS=Homo sapiens]	0	17.314	10	4	6	4	1	593	65.2	4	0	51073191	2.66467e+07	High	High
High	Q14694-2	Isoform 2 of Ubiquitin carboxyl-terminal hydrolase 10 [OS=Homo sapiens]	0	17.298	7	5	8	5	1	846	92.5	5	0	103735152	1.02487e+08	High	High
High	Q9Y4R8	telomere length regulation protein TEL2 homolog [OS=Homo sapiens]	0	17.249	6	2	3	2	1	837	91.7	2	0	6928979	7.97033e+06	High	High
High	Q13153-2	Isoform 2 of Serine/threonine-protein kinase PAK 1 [OS=Homo sapiens]	0	17.22	10	4	7	2	1	553	61.6	4	0	2.32737e+07	1.66893e+07	High	High
High	Q5T200-1	Zinc finger CCCH domain-containing protein 13 [OS=Homo sapiens]	0	17.215	3	3	3	3	1	1668	196.5	3	0	2.60696e+07	2.64781e+07	High	High
High	O15530-1	3-phosphoinositide-dependent protein kinase 1 [OS=Homo sapiens]	0	17.199	13	5	7	5	1	556	63.1	5	0	7.87469e+07	7.73852e+07	High	High
High	P18124	60S ribosomal protein L7 [OS=Homo sapiens]	0	17.192	23	4	7	4	1	248	29.2	4	0	58571925	8.97658e+07	High	High
High	Q96I24-1	Far upstream element-binding protein 3 [OS=Homo sapiens]	0	17.126	11	5	8	3	1	572	61.6	5	0	41119549	3.31607e+07	High	High
High	Q9UKV5	E3 ubiquitin-protein ligase AMFR [OS=Homo sapiens]	0	17.121	7	2	3	2	1	643	72.9	2	0	9132617	7.35715e+06	High	High
High	Q6AI08	HEAT repeat-containing protein 6 [OS=Homo sapiens]	0	17.101	4	3	4	3	1	1181	128.7	3	0	1.00347e+07	1.6204e+07	High	High
High	P51991-1	Heterogeneous nuclear ribonucleoprotein A3 [OS=Homo sapiens]	0	17.095	16	6	11	4	1	378	39.6	6	0	26875016	3.5794e+07	High	High
High	Q16531	DNA damage-binding protein 1 [OS=Homo sapiens]	0	17.055	5	4	5	4	1	1140	126.9	4	0	1.09647e+07	1.71977e+07	High	High
High	Q7L576-1	cytoplasmic FMR1-interacting protein 1 [OS=Homo sapiens]	0	17.026	6	6	6	2	1	1253	145.1	6	2	2.94342e+07	2.5637e+07	High	High
High	Q27J81	Inverted formin-2 [OS=Homo sapiens]	0	16.988	4	3	6	3	1	1249	135.5	3	0	1.45556e+07	1.63084e+07	High	High
High	P35222	Catenin beta-1 [OS=Homo sapiens]	0	16.976	12	6	8	4	1	781	85.4	6	0	3.83167e+07	4.5094e+07	High	High
High	Q14004-1	Cyclin-dependent kinase 13 [OS=Homo sapiens]	0	16.975	5	5	9	2	1	1512	164.8	5	0	2.46038e+06	1.08657e+06	High	High
High	Q8TB72-1	pumilio homolog 2 [OS=Homo sapiens]	0	16.968	6	6	10	1	1	1066	114.1	6	0	4.6295e+06	1.91249e+07	Peak Found	High
High	Q3KQU3	MAP7 domain-containing protein 1 [OS=Homo sapiens]	0	16.936	9	8	10	8	1	841	92.8	8	0	1.34488e+07	1.12771e+07	High	High
High	Q9BTA9-1	WW domain-containing adapter protein with coiled-coil [OS=Homo sapiens]	0	16.914	11	4	4	4	1	647	70.7	4	0	8342971	8.55173e+06	High	High
High	Q9GZP4	PITH domain-containing protein 1 [OS=Homo sapiens]	0	16.906	22	3	5	3	1	211	24.2	3	0	42553298	3.42371e+07	High	High
High	O75928-1	E3 SUMO-protein ligase PIAS2 [OS=Homo sapiens]	0	16.887	10	4	5	3	1	621	68.2	4	1	2.67822e+07	4.41628e+07	High	High
High	Q92667	A-kinase anchor protein 1, mitochondrial [OS=Homo sapiens]	0	16.81	8	3	4	3	1	903	97.3	3	0	10312808	7.92956e+06	High	High
High	Q9Y4E5	E3 SUMO-protein ligase ZNF451 [OS=Homo sapiens]	0	16.777	6	5	5	5	1	1061	121.4	5	0	3.56283e+07	2.07085e+07	High	High
High	P12004	proliferating cell nuclear antigen [OS=Homo sapiens]	0	16.753	13	3	4	3	1	261	28.8	3	0	30312175	1.62692e+07	High	High
High	Q9BY77	Polymerase delta-interacting protein 3 [OS=Homo sapiens]	0	16.749	14	4	6	4	1	421	46.1	4	0	3.50571e+07	2.49442e+07	High	High
High	Q9UGU0	Transcription factor 20 [OS=Homo sapiens]	0	16.739	4	4	5	4	1	1960	211.6	4	0	7241284	7.01778e+06	High	High
High	Q15334	Lethal(2) giant larvae protein homolog 1 [OS=Homo sapiens]	0	16.735	6	5	6	5	1	1064	115.3	5	0	33599228	5.5619e+07	High	High
High	Q8IZ07	ankyrin repeat domain-containing protein 13A [OS=Homo sapiens]	0	16.698	10	5	7	5	1	590	67.6	5	0	6.1856e+07	6.02803e+07	High	High
High	Q9NU22	Midasin [OS=Homo sapiens]	0	16.647	1	6	7	5	1	5596	632.4	6	0	9.14658e+06	1.39281e+07	High	High
High	P42345	Serine/threonine-protein kinase mTOR [OS=Homo sapiens]	0	16.646	2	4	5	4	1	2549	288.7	4	0	5.14841e+06	1.99681e+07	High	High
High	P51784	Ubiquitin carboxyl-terminal hydrolase 11 [OS=Homo sapiens]	0	16.638	8	4	5	2	1	963	109.7	4	0			High	High
High	Q5T6F2	Ubiquitin-associated protein 2 [OS=Homo sapiens]	0	16.624	10	4	6	4	1	1119	117	4	0	9126491	7.25693e+06	High	High
High	O60256-1	Phosphoribosyl pyrophosphate synthase-associated protein 2 [OS=Homo sapiens]	0	16.624	12	3	5	3	1	369	40.9	3	0	18954441	2.43473e+07	High	High
High	Q14847-2	Isoform 2 of LIM and SH3 domain protein 1 [OS=Homo sapiens]	0	16.589	17	5	7	5	1	323	36	5	0	136921224	1.1497e+08	High	High
High	P40926	Malate dehydrogenase, mitochondrial [OS=Homo sapiens]	0	16.473	20	6	6	6	1	338	35.5	6	0	2.43384e+06	6.49645e+07	Peak Found	High
High	Q8N122	Regulatory-associated protein of mTOR [OS=Homo sapiens]	0	16.462	4	3	5	3	1	1335	148.9	3	0	1.23777e+07	1.52585e+07	High	High
High	Q13905-3	Isoform 3 of Rap guanine nucleotide exchange factor 1 [OS=Homo sapiens]	0	16.442	3	2	4	2	1	1095	122.7	2	0	12965413	1.37367e+07	High	High
High	O00267	Transcription elongation factor Spt5 [OS=Homo sapiens]	0	16.396	7	5	5	5	1	1087	120.9	5	0	1.71535e+07	1.30276e+07	High	High
High	Q14974	Importin subunit beta-1 [OS=Homo sapiens]	0	16.389	8	5	7	5	1	876	97.1	5	0	4.50179e+07	6.24946e+07	High	High
High	Q9BQ61	Uncharacterized protein C19orf43 [OS=Homo sapiens]	0	16.359	28	4	6	4	1	176	18.4	4	0	2.7978e+07	7.66187e+06	High	High
High	Q63ZY3-2	Isoform 2 of KN motif and ankyrin repeat domain-containing protein 2 [OS=Homo sapiens]	0	16.356	8	4	5	4	1	859	91.9	4	0			High	High
High	Q9NRZ9	Lymphoid-specific helicase [OS=Homo sapiens]	0	16.339	8	5	6	5	1	838	97	5	0	19810720	3.83423e+07	High	High
High	P00338-3	Isoform 3 of L-lactate dehydrogenase A chain [OS=Homo sapiens]	0	16.332	16	5	5	4	1	361	39.8	5	0	1.02298e+07	2.08257e+07	Peak Found	High
High	Q96D71	RalBP1-associated Eps domain-containing protein 1 [OS=Homo sapiens]	0	16.287	5	3	4	3	1	796	86.6	3	0	53806688	5.16684e+07	High	High
High	Q9Y2Z0-1	Protein SGT1 homolog [OS=Homo sapiens]	0	16.257	11	3	5	3	1	365	41	3	0	44524543	4.93993e+07	High	High
High	O95801	Tetratricopeptide repeat protein 4 [OS=Homo sapiens]	0	16.215	17	4	5	4	1	387	44.7	4	0	39926380	3.80602e+07	High	High
High	Q8N3C0	Activating signal cointegrator 1 complex subunit 3 [OS=Homo sapiens]	0	16.176	3	4	5	4	1	2202	251.3	4	0		1.61387e+07	High	High
High	P33240	cleavage stimulation factor subunit 2 [OS=Homo sapiens]	0	16.168	11	4	4	4	1	577	60.9	4	0	2.14623e+07		High	High
High	Q8IYB3	Serine/arginine repetitive matrix protein 1 [OS=Homo sapiens]	0	16.144	7	4	7	4	1	904	102.3	4	0	47899815	4.95747e+07	High	High
High	Q9UNN5-1	fas-associated factor 1 [OS=Homo sapiens]	0	16.071	8	5	9	5	1	650	73.9	5	0	69658069	8.82716e+07	High	High
High	P48444	Coatomer subunit delta [OS=Homo sapiens]	0	16.067	9	4	5	4	1	511	57.2	4	0	106574142	1.17019e+08	High	High
High	Q6PKG0-1	La-related protein 1 [OS=Homo sapiens]	0	16.011	6	6	10	6	1	1096	123.4	6	0	3.08009e+07	1.65665e+07	High	High
High	Q13796	Protein Shroom2 [OS=Homo sapiens]	0	15.991	5	5	5	5	1	1616	176.3	5	0	2.89967e+07	1.55398e+07	High	Peak Found
High	Q9P2B4	CTTNBP2 N-terminal-like protein [OS=Homo sapiens]	0	15.978	9	4	5	4	1	639	70.1	4	0	13056489	8.36598e+06	High	High
High	Q93052	Lipoma-preferred partner [OS=Homo sapiens]	0	15.976	12	4	5	4	1	612	65.7	4	0	37129266	2.36373e+07	High	High
High	Q9H4A6	Golgi phosphoprotein 3 [OS=Homo sapiens]	0	15.937	18	3	4	3	1	298	33.8	3	0	11822893	9.36342e+06	High	High
High	Q5HYW2	NHS-like protein 2 [OS=Homo sapiens]	0	15.787	13	6	9	6	1	709	76.3	6	0	23366943	5.8917e+07	High	High
High	P49023-3	Isoform Gamma of Paxillin [OS=Homo sapiens]	0	15.755	8	3	6	3	1	605	66.2	3	0	37151508	2.38156e+07	High	High
High	P41091	eukaryotic translation initiation factor 2 subunit 3 [OS=Homo sapiens]	0	15.732	11	3	5	3	1	472	51.1	3	0	45693556	4.24881e+07	High	High
High	Q8TF68-2	Isoform 2 of Zinc finger protein 384 [OS=Homo sapiens]	0	15.629	9	3	4	3	1	516	56.1	3	0	823569	251677	High	High
High	Q15084-2	Isoform 2 of Protein disulfide-isomerase A6 [OS=Homo sapiens]	0	15.614	10	3	4	3	1	492	53.9	3	0	1.74201e+07	2.88831e+07	High	High
High	P35659-1	Protein DEK [OS=Homo sapiens]	0	15.613	14	5	8	5	1	375	42.6	5	0	105467194	2.19722e+08	High	High
High	Q96JN8-1	Neuralized-like protein 4 [OS=Homo sapiens]	0	15.592	5	6	6	6	1	1562	166.8	6	0	21264756	1.02151e+07	High	High
High	Q99504	eyes absent homolog 3 [OS=Homo sapiens]	0	15.521	8	3	5	3	1	573	62.6	3	0	18090694	2.30695e+07	High	High
High	O43164	E3 ubiquitin-protein ligase Praja-2 [OS=Homo sapiens]	0	15.429	10	4	5	4	1	708	78.2	4	0	8.42086e+06	2.75515e+07	High	High
High	Q641Q2	WASH complex subunit 2A [OS=Homo sapiens]	0	15.426	4	3	4	3	1	1341	147.1	3	0	1.05443e+06	355881	High	High
High	Q92890-1	Isoform Long of Ubiquitin recognition factor in ER-associated degradation protein 1 [OS=Homo sapiens]	0	15.364	18	3	5	3	1	343	38.7	3	0			High	High
High	P41227-1	N-alpha-acetyltransferase 10 [OS=Homo sapiens]	0	15.324	20	3	6	3	1	235	26.4	3	0	57940452	6.04652e+07	High	High
High	Q969V6	MKL/myocardin-like protein 1 [OS=Homo sapiens]	0	15.31	7	4	8	3	1	931	98.9	4	0	6.06986e+06	1.64546e+07	High	High
High	Q9P2D1-1	Chromodomain-helicase-DNA-binding protein 7 [OS=Homo sapiens]	0	15.306	2	5	8	1	1	2997	335.7	5	0			High	Not Found
High	O76031	ATP-dependent Clp protease ATP-binding subunit clpX-like, mitochondrial [OS=Homo sapiens]	0	15.302	8	3	3	3	1	633	69.2	3	0	32290776		High	High
High	Q9H0M0-1	NEDD4-like E3 ubiquitin-protein ligase WWP1 [OS=Homo sapiens]	0	15.287	5	4	5	1	1	922	105.1	4	0			High	Not Found
High	O60784-2	Isoform 2 of Target of Myb protein 1 [OS=Homo sapiens]	0	15.276	16	4	5	4	1	493	53.8	4	0	46786849	4.15958e+07	High	High
High	P10412	Histone H1.4 [OS=Homo sapiens]	0	15.261	22	5	8	5	1	219	21.9	5	0	3.49813e+07	5.21448e+07	High	High
High	P13640	metallothionein-1G [OS=Homo sapiens]	0	15.259	34	3	4	3	1	62	6.1	3	0	6.66856e+07	6.21109e+06	High	High
High	Q12906-7	Isoform 7 of Interleukin enhancer-binding factor 3 [OS=Homo sapiens]	0	15.232	5	4	8	4	1	898	95.7	4	0	7.6046e+07	6.84595e+07	High	High
High	Q96F07	Cytoplasmic FMR1-interacting protein 2 [OS=Homo sapiens]	0	15.228	5	5	6	1	1	1278	148.3	5	0	9041999	8.6553e+06	High	High
High	Q7Z6E9	E3 ubiquitin-protein ligase RBBP6 [OS=Homo sapiens]	0	15.22	4	4	7	4	1	1792	201.4	4	0	1.61507e+07	2.07256e+07	High	High
High	Q6ZMK1	Cysteine and histidine-rich protein 1 [OS=Homo sapiens]	0	15.202	18	4	5	4	1	362	40.7	4	0	13760045	2.92207e+07	High	High
High	Q15018	BRISC complex subunit Abro1 [OS=Homo sapiens]	0	15.187	11	4	7	4	1	415	46.9	4	0	7.61012e+07	6.12414e+07	High	High
High	Q68E01	Integrator complex subunit 3 [OS=Homo sapiens]	0	15.15	4	2	3	2	1	1043	118	2	0	6439939	3.80698e+06	High	High
High	Q96C90	Protein phosphatase 1 regulatory subunit 14B [OS=Homo sapiens]	0	15.118	41	3	5	3	1	147	15.9	3	0	8.04172e+06	2.59805e+07	High	High
High	Q12959-2	Isoform 2 of Disks large homolog 1 [OS=Homo sapiens]	0	15.065	6	4	4	4	1	926	103.3	4	0	2.31116e+07	1.97284e+07	High	High
High	O15075-1	serine/threonine-protein kinase DCLK1 [OS=Homo sapiens]	0	15.053	7	3	5	3	1	740	82.2	3	0	22672003	1.68675e+07	High	High
High	Q9NRR4-1	Ribonuclease 3 [OS=Homo sapiens]	0	15.051	6	5	6	5	1	1374	159.2	5	0	19393834	1.50989e+07	High	High
High	O95644-1	Nuclear factor of activated T-cells, cytoplasmic 1 [OS=Homo sapiens]	0	15.015	5	4	7	3	1	943	101.2	4	1	1.7612e+07	2.24475e+07	High	High
High	P12268	inosine-5'-monophosphate dehydrogenase 2 [OS=Homo sapiens]	0	14.987	12	3	6	3	1	514	55.8	3	0	19806044	2.81555e+07	High	High
High	O60566-3	Isoform 3 of Mitotic checkpoint serine/threonine-protein kinase BUB1 beta [OS=Homo sapiens]	0	14.973	7	5	6	5	1	1064	121.3	5	0	1.86642e+07	1.31495e+07	High	High
High	Q9H8Y8-3	Isoform 3 of Golgi reassembly-stacking protein 2 [OS=Homo sapiens]	0	14.969	9	3	4	3	1	464	48.6	3	0	3.21255e+07	2.93695e+07	High	High
High	P46100	transcriptional regulator ATRX [OS=Homo sapiens]	0	14.958	2	4	6	4	1	2492	282.4	4	0	1.2353e+07	1.44153e+07	High	High
High	Q9BZ95	Histone-lysine N-methyltransferase NSD3 [OS=Homo sapiens]	0	14.871	4	4	6	4	1	1437	161.5	4	0	4.99913e+06	1.15277e+07	High	High
High	Q8N0X7	Spartin [OS=Homo sapiens]	0	14.87	12	4	5	4	1	666	72.8	4	0	8.5384e+06	1.49922e+07	High	High
High	Q9H5H4	Zinc finger protein 768 [OS=Homo sapiens]	0	14.843	11	6	9	5	1	540	60.2	6	1	87764314	8.03541e+07	High	High
High	Q86U86-1	Protein polybromo-1 [OS=Homo sapiens]	0	14.766	5	4	5	4	1	1689	192.8	4	0	1.98796e+07	2.54967e+07	High	High
High	O75475-1	PC4 and SFRS1-interacting protein [OS=Homo sapiens]	0	14.765	9	4	5	4	1	530	60.1	4	0	6.49694e+06	3.19878e+07	High	High
High	O76094	Signal recognition particle subunit SRP72 [OS=Homo sapiens]	0	14.762	8	3	3	3	1	671	74.6	3	0	7.16178e+06	1.58721e+07	High	High
High	P29375-1	Lysine-specific demethylase 5A [OS=Homo sapiens]	0	14.737	3	4	6	4	1	1690	192	4	0	9.16259e+06	8.13258e+06	High	High
High	P08047	Transcription factor Sp1 [OS=Homo sapiens]	0	14.728	4	4	6	4	1	785	80.6	4	0	5.34338e+06	3.86862e+06	High	High
High	P21359-1	Neurofibromin [OS=Homo sapiens]	0	14.704	2	3	5	3	1	2839	319.2	3	0	1.0352e+07	8.23697e+06	High	High
High	Q9P260-2	Isoform 2 of LisH domain and HEAT repeat-containing protein KIAA1468 [OS=Homo sapiens]	0	14.703	5	4	6	4	1	1250	138.7	4	0	10893085	1.22167e+07	High	High
High	P06744-2	Isoform 2 of Glucose-6-phosphate isomerase [OS=Homo sapiens]	0	14.678	5	2	3	2	1	569	64.3	2	0	3.84917e+06	1.01593e+07	High	High
High	Q9H074	Polyadenylate-binding protein-interacting protein 1 [OS=Homo sapiens]	0	14.666	12	4	5	4	1	479	53.5	4	0	6.97931e+06	7.22923e+07	High	High
High	Q96D09	G-protein coupled receptor-associated sorting protein 2 [OS=Homo sapiens]	0	14.661	4	2	4	2	1	838	93.7	2	0	2.80594e+06	4.02623e+06	High	High
High	Q7Z406-2	Isoform 2 of Myosin-14 [OS=Homo sapiens]	0	14.63	2	6	6	2	1	2036	231.9	6	0			High	High
High	Q9H3N1	Thioredoxin-related transmembrane protein 1 [OS=Homo sapiens]	0	14.6	16	5	8	5	1	280	31.8	5	0	3.38872e+07	3.91525e+07	High	High
High	Q6UN15-1	Pre-mRNA 3'-end-processing factor FIP1 [OS=Homo sapiens]	0	14.598	13	5	8	5	1	594	66.5	5	0	34326320	2.96298e+07	High	High
High	Q9BZ29-4	Isoform 4 of Dedicator of cytokinesis protein 9 [OS=Homo sapiens]	0	14.578	3	5	6	5	1	2093	238.7	5	0	1.33917e+07	1.48679e+07	High	High
High	O96007	molybdopterin synthase catalytic subunit [OS=Homo sapiens]	0	14.557	34	3	6	3	1	188	20.9	3	0	37017272	5.26837e+07	High	High
High	Q15642	Cdc42-interacting protein 4 [OS=Homo sapiens]	0	14.497	10	4	5	4	1	601	68.3	4	0	30810674	2.49362e+07	High	High
High	Q14739	Lamin-B receptor [OS=Homo sapiens]	0	14.484	7	3	4	3	1	615	70.7	3	0	14494701	2.89142e+07	High	High
High	P27348	14-3-3 protein theta [OS=Homo sapiens]	0	14.475	22	5	7	3	1	245	27.7	5	2	78512394	1.55157e+08	High	High
High	Q10570	Cleavage and polyadenylation specificity factor subunit 1 [OS=Homo sapiens]	0	14.38	4	3	3	3	1	1443	160.8	3	0		7.58567e+06	High	High
High	P42695	condensin-2 complex subunit D3 [OS=Homo sapiens]	0	14.338	2	2	4	2	1	1498	168.8	2	0	5.30228e+06	1.27381e+07	High	High
High	O14639-1	Actin-binding LIM protein 1 [OS=Homo sapiens]	0	14.333	6	4	6	4	1	778	87.6	4	0	3.8056e+07	6.01553e+07	High	High
High	Q9NQ29	putative RNA-binding protein Luc7-like 1 [OS=Homo sapiens]	0	14.288	14	5	7	2	1	371	43.7	5	0	11984871	2.2641e+07	Peak Found	High
High	Q9UK59	lariat debranching enzyme [OS=Homo sapiens]	0	14.227	7	3	4	3	1	544	61.5	3	0	12442920	1.64588e+07	High	High
High	Q8IZD4	mRNA-decapping enzyme 1B [OS=Homo sapiens]	0	14.199	6	3	5	3	1	617	67.7	3	0	2.22505e+07	1.44366e+07	High	High
High	O43663-1	Protein regulator of cytokinesis 1 [OS=Homo sapiens]	0	14.16	11	3	4	3	1	620	71.6	3	0			High	High
High	P09661	U2 small nuclear ribonucleoprotein A' [OS=Homo sapiens]	0	14.142	28	3	5	3	1	255	28.4	3	0	1.82381e+07	2.5123e+07	High	High
High	Q9Y5X3	sorting nexin-5 [OS=Homo sapiens]	0	14.11	9	3	3	3	1	404	46.8	3	0	2.65739e+07	2.53814e+07	High	Peak Found
High	Q86Y82	Syntaxin-12 [OS=Homo sapiens]	0	14.105	14	3	4	3	1	276	31.6	3	0	25804443	2.51186e+07	High	High
High	O60841	Eukaryotic translation initiation factor 5B [OS=Homo sapiens]	0	14.105	5	4	5	4	1	1220	138.7	4	0	8318261	3.53312e+06	High	High
High	Q02880	DNA topoisomerase 2-beta [OS=Homo sapiens]	0	14.075	3	5	6	1	1	1626	183.2	5	0	3.62185e+06	5.33195e+06	Peak Found	High
High	O15085-2	Isoform 2 of Rho guanine nucleotide exchange factor 11 [OS=Homo sapiens]	0	14.066	3	5	7	5	1	1562	172.1	5	0	1.76266e+07	8.14395e+06	High	High
High	Q92995	Ubiquitin carboxyl-terminal hydrolase 13 [OS=Homo sapiens]	0	14.061	4	4	4	2	1	863	97.3	4	0	1.50055e+06	136408	High	Peak Found
High	P20585	DNA mismatch repair protein MSH3 [OS=Homo sapiens]	0	14.046	4	4	6	4	1	1137	127.3	4	0	10504894	9.80699e+06	High	High
High	P82979	SAP domain-containing ribonucleoprotein [OS=Homo sapiens]	0	14.012	20	4	6	4	1	210	23.7	4	0	1.51954e+08	1.62888e+08	High	High
High	Q15654-1	thyroid receptor-interacting protein 6 [OS=Homo sapiens]	0	13.984	13	4	4	4	1	476	50.3	4	0	3.49808e+07	2.97648e+07	High	High
High	Q96HC4	PDZ and LIM domain protein 5 [OS=Homo sapiens]	0	13.936	7	3	5	3	1	596	63.9	3	0	15840161	8.61175e+06	High	High
High	Q96RT1-8	Isoform 8 of Erbin [OS=Homo sapiens]	0	13.925	3	2	3	2	1	1419	158.9	2	0	14858471	2.45957e+07	High	High
High	Q93009	Ubiquitin carboxyl-terminal hydrolase 7 [OS=Homo sapiens]	0	13.91	4	3	4	3	1	1102	128.2	3	0	1.2698e+07	1.83768e+07	High	High
High	Q9Y6I3	epsin-1 [OS=Homo sapiens]	0	13.893	12	5	8	5	1	576	60.3	5	0	1.05245e+08	9.06515e+07	High	High
High	O75044	SLIT-ROBO Rho GTPase-activating protein 2 [OS=Homo sapiens]	0	13.855	4	3	4	2	1	1071	120.8	3	1	2.80567e+07	2.63347e+07	High	High
High	Q9NZN8-1	CCR4-NOT transcription complex subunit 2 [OS=Homo sapiens]	0	13.834	13	3	3	3	1	540	59.7	3	0	9.37491e+06	3.68384e+06	High	High
High	Q99436	Proteasome subunit beta type-7 [OS=Homo sapiens]	0	13.79	24	4	4	4	1	277	29.9	4	0	3.21649e+07	3.02003e+07	High	High
High	Q92796	Disks large homolog 3 [OS=Homo sapiens]	0	13.78	7	3	5	3	1	817	90.3	3	0	46118603	3.60404e+07	High	High
High	Q96Q15-1	Serine/threonine-protein kinase SMG1 [OS=Homo sapiens]	0	13.769	2	4	5	4	1	3661	410.2	4	0	3.68708e+06	3.81578e+06	High	High
High	P50570-1	Dynamin-2 [OS=Homo sapiens]	0	13.725	6	4	5	4	1	870	98	4	0	1.20426e+07	1.72604e+07	High	High
High	P51452	dual specificity protein phosphatase 3 [OS=Homo sapiens]	0	13.676	17	2	3	2	1	185	20.5	2	0	1.93232e+07	1.75824e+07	High	High
High	P08240-1	signal recognition particle receptor subunit alpha [OS=Homo sapiens]	0	13.653	8	3	5	3	1	638	69.8	3	0	635361395	6.04585e+08	High	High
High	Q9BT25	HAUS augmin-like complex subunit 8 [OS=Homo sapiens]	0	13.651	12	2	3	2	1	410	44.8	2	0	9890844	1.8723e+07	High	High
High	P22059	Oxysterol-binding protein 1 [OS=Homo sapiens]	0	13.62	6	4	4	4	1	807	89.4	4	0	1.92821e+06	1.3199e+06	High	High
High	Q96JY6-5	Isoform 5 of PDZ and LIM domain protein 2 [OS=Homo sapiens]	0	13.608	6	3	6	3	1	602	62.7	3	0	4.39928e+07	4.86905e+07	High	High
High	O00303	Eukaryotic translation initiation factor 3 subunit F [OS=Homo sapiens]	0	13.607	13	3	5	3	1	357	37.5	3	0	23189860	1.47788e+07	High	High
High	P62266	40S ribosomal protein S23 [OS=Homo sapiens]	0	13.582	27	3	4	3	1	143	15.8	3	0	13859112	1.8652e+07	High	High
High	Q96C19	EF-hand domain-containing protein D2 [OS=Homo sapiens]	0	13.556	18	5	7	5	1	240	26.7	5	0	171682344	2.07265e+08	High	High
High	Q9Y6Q9-1	Nuclear receptor coactivator 3 [OS=Homo sapiens]	0	13.509	4	3	6	3	1	1424	155.2	3	0	1.04747e+06	6.93378e+06	High	High
High	P10070-5	Zinc finger protein GLI2 [OS=Homo sapiens]	0	13.491	2	2	3	2	1	1586	167.7	2	0			High	High
High	O43399-7	Isoform 7 of Tumor protein D54 [OS=Homo sapiens]	0	13.476	19	3	5	3	1	229	24.8	3	0	118388356	1.35343e+08	High	High
High	Q8NHV4-3	Isoform 3 of Protein NEDD1 [OS=Homo sapiens]	0	13.444	5	2	3	2	1	667	72.7	2	0	7.85381e+06	1.03227e+07	High	High
High	O94964-2	Isoform 2 of Protein SOGA1 [OS=Homo sapiens]	0	13.442	3	3	3	3	1	1661	183.7	3	0			Not Found	High
High	Q05209-1	Tyrosine-protein phosphatase non-receptor type 12 [OS=Homo sapiens]	0	13.393	5	3	4	3	1	780	88.1	3	0	10353060	1.15799e+07	High	High
High	Q86UU1-2	Isoform 2 of Pleckstrin homology-like domain family B member 1 [OS=Homo sapiens]	0	13.363	6	5	6	5	1	1319	144.7	5	0	54186687	5.96639e+07	High	High
High	P31350-2	Isoform 2 of Ribonucleoside-diphosphate reductase subunit M2 [OS=Homo sapiens]	0	13.362	10	3	3	3	1	449	51.1	3	0	8597372	1.57007e+07	Peak Found	High
High	O95429	BAG family molecular chaperone regulator 4 [OS=Homo sapiens]	0	13.348	8	3	4	2	1	457	49.6	3	0	18456260	1.65173e+07	High	High
High	Q9Y4D8-5	Isoform 5 of Probable E3 ubiquitin-protein ligase HECTD4 [OS=Homo sapiens]	0	13.29	5	3	3	2	1	1321	145	3	0	3.06477e+06	4.67759e+06	Peak Found	High
High	O43148-2	Isoform 2 of mRNA cap guanine-N7 methyltransferase [OS=Homo sapiens]	0	13.237	8	2	3	2	1	504	57.7	2	0	14370512	2.70992e+07	High	High
High	P23528	Cofilin-1 [OS=Homo sapiens]	0	13.233	32	4	4	4	1	166	18.5	4	0	1.46852e+07	1.00003e+08	Peak Found	High
High	B2RTY4-4	Isoform 4 of Unconventional myosin-IXa [OS=Homo sapiens]	0	13.224	3	5	7	4	1	2619	300.2	5	0	2957135	7.97315e+06	High	High
High	O14646	Chromodomain-helicase-DNA-binding protein 1 [OS=Homo sapiens]	0	13.216	3	5	7	4	1	1710	196.6	5	0	9.9329e+06	1.27055e+07	High	High
High	Q14011-2	Isoform 2 of Cold-inducible RNA-binding protein [OS=Homo sapiens]	0	13.181	16	3	6	3	1	263	28.3	3	0	2.08685e+07	2.17406e+07	High	High
High	Q9H2M9	Rab3 GTPase-activating protein non-catalytic subunit [OS=Homo sapiens]	0	13.107	3	4	6	3	1	1393	155.9	4	1	4.66944e+07	4.57157e+07	High	High
High	P61289-2	Isoform 2 of Proteasome activator complex subunit 3 [OS=Homo sapiens]	0	13.075	12	3	6	3	1	267	30.9	3	0	16388047	2.20921e+07	High	High
High	Q8IWV7-1	E3 ubiquitin-protein ligase UBR1 [OS=Homo sapiens]	0	13.045	3	3	3	3	1	1749	200.1	3	0	1.02482e+07	2.14867e+07	High	High
High	P29372	DNA-3-methyladenine glycosylase [OS=Homo sapiens]	0	13.043	16	4	5	4	1	298	32.8	4	0	100622050	1.16046e+08	High	High
High	O95757	Heat shock 70 kDa protein 4L [OS=Homo sapiens]	0	13.008	5	3	4	2	1	839	94.5	3	0	3.17971e+07	2.56865e+07	High	High
High	Q9HD67	Unconventional myosin-X [OS=Homo sapiens]	0	13.005	2	3	3	3	1	2058	237.2	3	0	2.9216e+06	4.40462e+06	High	High
High	Q13596	Sorting nexin-1 [OS=Homo sapiens]	0	12.948	8	4	6	2	1	522	59	4	0	4.04376e+06	3.82043e+06	High	High
High	Q53GS9	U4/U6.U5 tri-snRNP-associated protein 2 [OS=Homo sapiens]	0	12.94	7	3	5	3	1	565	65.3	3	0	2.36732e+07	2.90825e+07	High	High
High	P53814-6	Isoform B3 of Smoothelin [OS=Homo sapiens]	0	12.938	5	3	3	3	1	940	101.7	3	0	1993429	1.41725e+06	High	High
High	Q9H444	Charged multivesicular body protein 4b [OS=Homo sapiens]	0	12.917	16	3	5	3	1	224	24.9	3	0	94221508	6.99514e+07	High	High
High	P05023	Sodium/potassium-transporting ATPase subunit alpha-1 [OS=Homo sapiens]	0	12.901	5	4	6	4	1	1023	112.8	4	0	3.01249e+07	2.92103e+07	High	High
High	Q13573	SNW domain-containing protein 1 [OS=Homo sapiens]	0	12.894	11	4	4	4	1	536	61.5	4	0	29939429	2.5864e+07	High	High
High	O75153	Clustered mitochondria protein homolog [OS=Homo sapiens]	0	12.888	4	4	5	4	1	1309	146.6	4	0	6576252	1.1786e+07	High	High
High	Q9BYT3-1	Serine/threonine-protein kinase 33 [OS=Homo sapiens]	0	12.877	9	3	4	3	1	514	57.8	3	0	26254049	1.93133e+07	High	High
High	Q9NY27	Serine/threonine-protein phosphatase 4 regulatory subunit 2 [OS=Homo sapiens]	0	12.873	6	2	5	2	1	417	46.9	2	0	84912540	1.04409e+08	High	High
High	Q5EBL8-2	Isoform 2 of PDZ domain-containing protein 11 [OS=Homo sapiens]	0	12.83	29	2	3	2	1	171	19.5	2	0	50903160	4.63708e+07	High	High
High	Q6UB99	ankyrin repeat domain-containing protein 11 [OS=Homo sapiens]	0	12.827	2	4	6	4	1	2663	297.7	4	0	1.36183e+07	1.32459e+07	High	High
High	Q92979	Ribosomal RNA small subunit methyltransferase Nep1 [OS=Homo sapiens]	0	12.82	17	3	5	3	1	244	26.7	3	0	38767692	3.07619e+07	High	High
High	Q01970-1	1-phosphatidylinositol 4,5-bisphosphate phosphodiesterase beta-3 [OS=Homo sapiens]	0	12.817	5	3	5	3	1	1234	138.7	3	0	7758767	6.76398e+06	High	High
High	Q9NZT2-1	opioid growth factor receptor [OS=Homo sapiens]	0	12.807	6	3	4	3	1	677	73.3	3	0	51855974	4.38541e+07	High	High
High	O94776	Metastasis-associated protein MTA2 [OS=Homo sapiens]	0	12.784	7	3	4	3	1	668	75	3	0	5205945	5.71468e+06	High	High
High	Q96A19	Coiled-coil domain-containing protein 102A [OS=Homo sapiens]	0	12.763	7	2	2	2	1	550	62.6	2	0	12599647	9.01665e+06	High	High
High	O75808-1	Calpain-15 [OS=Homo sapiens]	0	12.718	5	3	4	3	1	1086	117.2	3	0	14904319	1.48503e+07	High	High
High	P11274-1	Breakpoint cluster region protein [OS=Homo sapiens]	0	12.614	4	5	6	5	1	1271	142.7	5	0	36538564	3.92162e+07	High	High
High	Q8N0V3-1	Putative ribosome-binding factor A, mitochondrial [OS=Homo sapiens]	0	12.565	13	2	4	2	1	343	38.3	2	0	5.36355e+06	5.81202e+06	High	High
High	O14980	Exportin-1 [OS=Homo sapiens]	0	12.559	4	4	5	4	1	1071	123.3	4	0	3.47812e+07	4.01352e+07	High	High
High	O14686-3	Isoform 3 of Histone-lysine N-methyltransferase 2D [OS=Homo sapiens]	0	12.555	1	6	8	6	1	5540	593.3	6	0	4.04059e+07	2.38664e+07	High	High
High	Q8NE71-1	ATP-binding cassette sub-family F member 1 [OS=Homo sapiens]	0	12.553	4	3	4	2	1	845	95.9	3	1	1.0279e+07	1.89995e+07	High	High
High	P08069	Insulin-like growth factor 1 receptor [OS=Homo sapiens]	0	12.546	3	2	3	2	1	1367	154.7	2	0			High	High
High	O95810	Serum deprivation-response protein [OS=Homo sapiens]	0	12.515	10	3	4	3	1	425	47.1	3	0	1.43235e+08	1.05334e+08	High	High
High	Q9UJF2-2	Isoform 2 of Ras GTPase-activating protein nGAP [OS=Homo sapiens]	0	12.484	3	3	4	2	1	1280	143.8	3	1	5.70107e+06	5.22138e+06	High	High
High	Q9ULJ6-1	Zinc finger MIZ domain-containing protein 1 [OS=Homo sapiens]	0	12.45	6	6	9	6	1	1067	115.4	6	0	8.29928e+07	9.85596e+07	High	High
High	P46939-2	Isoform 2 of Utrophin [OS=Homo sapiens]	0	12.433	2	4	5	4	1	3438	394.7	4	0	8.88815e+06	5.55774e+06	High	High
High	Q9NX40	OCIA domain-containing protein 1 [OS=Homo sapiens]	0	12.432	16	3	5	3	1	245	27.6	3	0	77887808	4.9483e+07	High	High
High	Q8WXA9-2	Isoform 2 of Splicing regulatory glutamine/lysine-rich protein 1 [OS=Homo sapiens]	0	12.428	8	3	3	3	1	624	71.6	3	0			High	High
High	Q99729-1	Heterogeneous nuclear ribonucleoprotein A/B [OS=Homo sapiens]	0	12.386	13	4	8	3	1	332	36.2	4	0	3.17447e+07	5.94361e+07	High	High
High	P40227-1	T-complex protein 1 subunit zeta [OS=Homo sapiens]	0	12.336	9	2	3	2	1	531	58	2	0	7.87737e+06	1.7734e+07	High	High
High	P46782	40S ribosomal protein S5 [OS=Homo sapiens]	0	12.297	22	3	3	3	1	204	22.9	3	0	20834718	3.04878e+07	Peak Found	High
High	Q9H3P7	Golgi resident protein GCP60 [OS=Homo sapiens]	0	12.268	5	2	4	2	1	528	60.6	2	0	1.85993e+07	2.08181e+07	High	High
High	O94992	Protein HEXIM1 [OS=Homo sapiens]	0	12.247	11	3	3	3	1	359	40.6	3	0	33645886	2.63938e+07	High	High
High	Q6DN90-1	IQ motif and SEC7 domain-containing protein 1 [OS=Homo sapiens]	0	12.22	4	2	3	2	1	963	108.2	2	0	6826669	5.51889e+06	High	High
High	Q71RC2-4	Isoform 4 of La-related protein 4 [OS=Homo sapiens]	0	12.218	6	3	3	3	1	730	81.2	3	0	2.59489e+07	1.73834e+07	High	High
High	Q86Y37	CDK2-associated and cullin domain-containing protein 1 [OS=Homo sapiens]	0	12.212	14	2	3	2	1	369	41	2	0	12494148	7.79795e+06	High	High
High	Q96JM3	Chromosome alignment-maintaining phosphoprotein 1 [OS=Homo sapiens]	0	12.197	5	4	4	4	1	812	89	4	0	1.90164e+06	7.12894e+06	High	High
High	Q02750	Dual specificity mitogen-activated protein kinase kinase 1 [OS=Homo sapiens]	0	12.152	18	3	4	3	1	393	43.4	3	0	22716853	4.00049e+07	High	High
High	Q6UXV4	MICOS complex subunit MIC27 [OS=Homo sapiens]	0	12.122	21	3	5	3	1	268	29.1	3	0	7.10036e+06	9.10914e+06	High	High
High	P63241-2	Isoform 2 of Eukaryotic translation initiation factor 5A-1 [OS=Homo sapiens]	0	12.054	26	2	2	2	1	184	20.2	2	0	2.04037e+06	1.25977e+07	Peak Found	High
High	P49356	protein farnesyltransferase subunit beta [OS=Homo sapiens]	0	11.975	10	3	3	3	1	437	48.7	3	0	13858327	2.06031e+07	High	High
High	P26641-2	Isoform 2 of Elongation factor 1-gamma [OS=Homo sapiens]	0	11.938	11	4	5	4	1	487	56.1	4	0	2.57068e+07	2.69343e+07	High	High
High	Q9HB90	ras-related GTP-binding protein C [OS=Homo sapiens]	0	11.898	9	2	4	2	1	399	44.2	2	0	8.40968e+06	3.9623e+06	High	High
High	Q9UPP1	Histone lysine demethylase PHF8 [OS=Homo sapiens]	0	11.887	4	4	5	4	1	1060	117.8	4	0	1.42359e+07	1.29337e+07	High	High
High	P42771-4	Isoform 5 of Cyclin-dependent kinase inhibitor 2A [OS=Homo sapiens]	0	11.858	14	2	3	2	1	167	17.9	2	0	17278342	1.52997e+07	High	High
High	O95159	Zinc finger protein-like 1 [OS=Homo sapiens]	0	11.855	14	3	4	3	1	310	34.1	3	0	20733872	1.25176e+07	High	High
High	O75175	CCR4-NOT transcription complex subunit 3 [OS=Homo sapiens]	0	11.85	5	4	4	4	1	753	81.8	4	0	5.75471e+06	3.16388e+07	High	High
High	Q9HBK9	Arsenite methyltransferase [OS=Homo sapiens]	0	11.836	12	4	5	4	1	375	41.7	4	0	17748082	1.81723e+07	High	High
High	Q5QNW6-2	Isoform 2 of Histone H2B type 2-F [OS=Homo sapiens]	0	11.782	24	3	4	3	1	134	14.8	3	0	2.74801e+07	4.25198e+07	High	High
High	Q5T011	KICSTOR complex protein SZT2 [OS=Homo sapiens]	0	11.76	1	2	2	2	1	3432	377.8	2	0	1.83776e+06	2.69136e+06	Peak Found	High
High	Q9Y4I1-3	Isoform 3 of Unconventional myosin-Va [OS=Homo sapiens]	0	11.75	2	3	4	3	1	1880	218.5	3	0	7579415	7.29093e+06	High	High
High	Q00613	heat shock factor protein 1 [OS=Homo sapiens]	0	11.732	7	3	4	3	1	529	57.2	3	0	38586135	4.23892e+07	High	High
High	P18858	DNA ligase 1 [OS=Homo sapiens]	0	11.73	9	4	6	4	1	919	101.7	4	0	1.19564e+07	1.9838e+07	High	High
High	Q8IWX8	Calcium homeostasis endoplasmic reticulum protein [OS=Homo sapiens]	0	11.665	4	3	4	3	1	916	103.6	3	0	24864528	1.63365e+07	High	High
High	Q92997	segment polarity protein dishevelled homolog DVL-3 [OS=Homo sapiens]	0	11.594	5	3	4	1	1	716	78	3	0	2.47403e+06	1.00216e+06	Peak Found	High
High	O15400	Syntaxin-7 [OS=Homo sapiens]	0	11.573	15	3	6	3	1	261	29.8	3	0	61477388	6.09551e+07	High	High
High	P23526-1	Adenosylhomocysteinase [OS=Homo sapiens]	0	11.506	8	2	3	2	1	432	47.7	2	0	1.32986e+07	1.66157e+07	High	High
High	Q9Y6G9	Cytoplasmic dynein 1 light intermediate chain 1 [OS=Homo sapiens]	0	11.495	6	2	3	2	1	523	56.5	2	0	13203809	1.32136e+07	High	High
High	Q6VY07-2	Isoform 2 of Phosphofurin acidic cluster sorting protein 1 [OS=Homo sapiens]	0	11.464	4	3	3	3	1	1008	109.3	3	0	26729106	6.9486e+06	High	High
High	O95197-3	Isoform 3 of Reticulon-3 [OS=Homo sapiens]	0	11.46	18	4	7	3	1	236	25.6	4	1	176883400	1.63841e+08	High	High
High	Q96T37-1	Putative RNA-binding protein 15 [OS=Homo sapiens]	0	11.452	4	3	3	3	1	977	107.1	3	0	20526236	1.99685e+07	High	Peak Found
High	Q9H6Z4	Ran-binding protein 3 [OS=Homo sapiens]	0	11.447	8	4	5	4	1	567	60.2	4	0	145947466	1.16888e+08	High	High
High	P62753	40S RIBOSOMAL PROTEIN S6 [OS=Homo sapiens]	0	11.446	16	3	5	3	1	249	28.7	3	0	6574400	3.594e+06	High	High
High	Q9BY42	protein RTF2 homolog [OS=Homo sapiens]	0	11.446	13	4	7	4	1	306	33.9	4	0	5.44346e+07	5.6004e+07	High	High
High	Q8NF91	Nesprin-1 [OS=Homo sapiens]	0	11.399	1	4	4	4	1	8797	1010.5	4	0	21120604	6.52465e+06	High	High
High	Q08170	Serine/arginine-rich splicing factor 4 [OS=Homo sapiens]	0	11.398	9	5	7	5	1	494	56.6	5	0	9.08545e+07	4.63428e+07	High	High
High	Q96G74-1	OTU domain-containing protein 5 [OS=Homo sapiens]	0	11.357	5	2	3	2	1	571	60.6	2	0	19603936	2.04765e+07	High	High
High	Q8WX93-1	palladin [OS=Homo sapiens]	0	11.355	2	3	6	3	1	1383	150.5	3	0	2.20434e+07	8.17036e+06	High	High
High	Q6XZF7	Dynamin-binding protein [OS=Homo sapiens]	0	11.337	3	3	4	3	1	1577	177.2	3	0	1.11737e+07	1.19209e+07	High	High
High	Q9NVT9	armadillo repeat-containing protein 1 [OS=Homo sapiens]	0	11.308	16	3	5	3	1	282	31.3	3	0	25660823	2.57267e+07	High	High
High	Q68EM7	Rho GTPase-activating protein 17 [OS=Homo sapiens]	0	11.285	3	2	2	2	1	881	95.4	2	0			High	High
High	P51858-3	Isoform 3 of Hepatoma-derived growth factor [OS=Homo sapiens]	0	11.279	21	3	4	3	1	256	28.2	3	0	62292406	4.50213e+07	High	High
High	Q8NG31-1	kinetochore scaffold 1 [OS=Homo sapiens]	0	11.276	2	4	4	4	1	2342	265.2	4	0	3683195	1.75091e+07	High	High
High	O96013-1	serine/threonine-protein kinase PAK 4 [OS=Homo sapiens]	0	11.263	4	2	4	2	1	591	64	2	0	1.0343e+07	3.36986e+06	High	High
High	P78559-2	Isoform 2 of Microtubule-associated protein 1A [OS=Homo sapiens]	0	11.251	2	3	7	2	1	2805	305.5	3	0	1.24129e+07	1.49785e+07	High	High
High	Q92733	proline-rich protein PRCC [OS=Homo sapiens]	0	11.226	14	2	3	2	1	491	52.4	2	0	2.13808e+07	2.49635e+07	High	High
High	Q9Y2X7-3	Isoform 3 of ARF GTPase-activating protein GIT1 [OS=Homo sapiens]	0	11.13	4	2	5	2	1	770	85.4	2	0	2.53929e+07	2.16171e+07	High	High
High	P02765	Alpha-2-HS-glycoprotein [OS=Homo sapiens]	0	11.116	5	3	6	3	1	367	39.3	3	0	521283704	3.22336e+08	High	High
High	Q53T59	HCLS1-binding protein 3 [OS=Homo sapiens]	0	11.07	15	3	3	3	1	392	42.8	3	0	9776742	6.08574e+06	High	High
High	O15357	Phosphatidylinositol 3,4,5-trisphosphate 5-phosphatase 2 [OS=Homo sapiens]	0	11.027	3	3	4	3	1	1258	138.5	3	0	22613265	1.36788e+07	High	High
High	Q9BTV5	fibronectin type III and SPRY domain-containing protein 1 [OS=Homo sapiens]	0	11.024	12	3	5	3	1	496	55.8	3	0	20150288	3.21671e+07	High	High
High	Q96HR8	H/ACA ribonucleoprotein complex non-core subunit NAF1 [OS=Homo sapiens]	0	11.014	5	2	2	2	1	494	53.7	2	0	1.48792e+07	2.03231e+07	High	Peak Found
High	Q8IZP0	abl interactor 1 [OS=Homo sapiens]	0	11.012	10	4	4	4	1	508	55	4	0	1.80398e+07	939356	High	High
High	P31040	Succinate dehydrogenase [ubiquinone] flavoprotein subunit, mitochondrial [OS=Homo sapiens]	0	10.963	2	1	2	1	1	664	72.6	1	0	13051473	1.01817e+07	High	High
High	Q96EV2	RNA-binding protein 33 [OS=Homo sapiens]	0	10.955	2	2	3	2	1	1170	129.9	2	0	59302760	6.06568e+07	High	High
High	Q6P1X5	Transcription initiation factor TFIID subunit 2 [OS=Homo sapiens]	0	10.955	2	2	2	2	1	1199	136.9	2	0	2.92691e+06	2.2851e+06	High	Peak Found
High	Q99759-2	Isoform 2 of Mitogen-activated protein kinase kinase kinase 3 [OS=Homo sapiens]	0	10.928	6	4	5	4	1	657	74	4	0	1.17884e+08	1.4659e+08	High	High
High	O43865	S-adenosylhomocysteine hydrolase-like protein 1 [OS=Homo sapiens]	0	10.902	9	3	4	3	1	530	58.9	3	0	15932934	2.44821e+07	High	High
High	Q3MHD2-2	Isoform 2 of Protein LSM12 homolog [OS=Homo sapiens]	0	10.898	16	2	3	2	1	198	22	2	0	2.1722e+07	1.47741e+06	High	High
High	O00429-6	Isoform 6 of Dynamin-1-like protein [OS=Homo sapiens]	0	10.855	4	2	3	2	1	749	83.3	2	0	6638689	1.30682e+07	High	High
High	P00558	phosphoglycerate kinase 1 [OS=Homo sapiens]	0	10.849	10	3	4	3	1	417	44.6	3	0		2.79042e+07	High	High
High	Q15154-1	Pericentriolar material 1 protein [OS=Homo sapiens]	0	10.847	2	4	4	4	1	2024	228.4	4	0	17540570	3.8717e+07	High	High
High	Q99442	translocation protein sec62 [OS=Homo sapiens]	0	10.831	9	4	5	4	1	399	45.8	4	0	7.41198e+07	5.41264e+07	High	High
High	Q03252	Lamin-B2 [OS=Homo sapiens]	0	10.795	6	4	5	2	1	620	69.9	4	0	3.39022e+06	1.69984e+07	High	High
High	O60664-1	Perilipin-3 [OS=Homo sapiens]	0	10.779	12	3	5	3	1	434	47	3	0	2.92958e+07	1.88222e+07	High	High
High	Q15058	Kinesin-like protein KIF14 [OS=Homo sapiens]	0	10.746	3	4	4	4	1	1648	186.4	4	0	8472389	1.74493e+07	High	High
High	O75150	E3 ubiquitin-protein ligase BRE1B [OS=Homo sapiens]	0	10.729	3	3	4	2	1	1001	113.6	3	1	1.47154e+07	1.53082e+07	High	High
High	Q9ULM3	YEATS domain-containing protein 2 [OS=Homo sapiens]	0	10.695	2	2	3	2	1	1422	150.7	2	0	8.87284e+06	5.88429e+06	High	High
High	Q9H6T3	RNA polymerase II-associated protein 3 [OS=Homo sapiens]	0	10.656	12	4	4	4	1	665	75.7	4	0	2.41693e+07	3.25992e+07	High	High
High	P02768-1	Serum albumin [OS=Homo sapiens]	0	10.642	5	3	7	3	1	609	69.3	3	0	150212164	2.40183e+08	High	High
High	O43172-1	U4/U6 small nuclear ribonucleoprotein Prp4 [OS=Homo sapiens]	0	10.63	8	3	3	3	1	522	58.4	3	0	10831155	1.85174e+07	High	High
High	Q8N1F7-1	Nuclear pore complex protein Nup93 [OS=Homo sapiens]	0	10.605	4	3	5	3	1	819	93.4	3	0	4.52851e+06	1.49224e+07	High	High
High	Q6P1R4	tRNA-dihydrouridine(16/17) synthase [NAD(P)(+)]-like [OS=Homo sapiens]	0	10.594	6	2	2	2	1	473	53.2	2	0	9.34424e+06	9.64065e+06	High	Peak Found
High	P08758	annexin A5 [OS=Homo sapiens]	0	10.581	12	3	3	3	1	320	35.9	3	0		6.84218e+06	Not Found	High
High	Q6ZRS2	Helicase SRCAP [OS=Homo sapiens]	0	10.578	3	5	6	5	1	3230	343.3	5	0	2.01188e+07	3.63809e+06	High	High
High	Q9ULH0-1	Kinase D-interacting substrate of 220 kDa [OS=Homo sapiens]	0	10.562	2	3	4	3	1	1771	196.4	3	0	3443851935	3.58083e+09	High	High
High	O14745	Na(+)/H(+) exchange regulatory cofactor NHE-RF1 [OS=Homo sapiens]	0	10.56	12	4	4	4	1	358	38.8	4	0	246433974	3.61025e+08	High	High
High	Q13501-1	sequestosome-1 [OS=Homo sapiens]	0	10.559	11	2	2	2	1	440	47.7	2	0			High	High
High	O75925-2	Isoform 2 of E3 SUMO-protein ligase PIAS1 [OS=Homo sapiens]	0	10.549	6	2	4	1	1	653	72.2	2	0	11975021	1.11562e+07	High	High
High	Q8N3X1-2	Isoform 2 of Formin-binding protein 4 [OS=Homo sapiens]	0	10.548	5	3	5	3	1	1019	110.4	3	0	11075432	9.73031e+06	High	High
High	Q96ST3	Paired amphipathic helix protein Sin3a [OS=Homo sapiens]	0	10.512	3	3	5	3	1	1273	145.1	3	0	23208449	2.27363e+07	High	High
High	Q8WUA4-1	General transcription factor 3C polypeptide 2 [OS=Homo sapiens]	0	10.507	7	4	4	4	1	911	100.6	4	0	5.62164e+07	1.62388e+07	High	High
High	Q6P3W7	SCY1-like protein 2 [OS=Homo sapiens]	0	10.475	5	2	2	2	1	929	103.6	2	0			Not Found	High
High	Q8WY36	HMG box transcription factor BBX [OS=Homo sapiens]	0	10.471	4	2	2	2	1	941	105.1	2	0	2.69789e+06	3.62666e+06	High	High
High	Q9NZB2-6	Isoform F of Constitutive coactivator of PPAR-gamma-like protein 1 [OS=Homo sapiens]	0	10.461	3	2	2	2	1	1146	125.2	2	0	5285098	4.71405e+06	High	Peak Found
High	Q8TAQ2	SWI/SNF complex subunit SMARCC2 [OS=Homo sapiens]	0	10.425	2	2	3	2	1	1214	132.8	2	0	9313967	2.57616e+07	High	High
High	P48380	Transcription factor rfx3 [OS=Homo sapiens]	0	10.415	5	2	3	1	1	749	83.5	2	0			High	Not Found
High	P38159-1	RNA-binding motif protein, X chromosome [OS=Homo sapiens]	0	10.412	7	2	4	2	1	391	42.3	2	0	4.79351e+07	3.24472e+07	High	High
High	Q8IYB5	Stromal membrane-associated protein 1 [OS=Homo sapiens]	0	10.396	7	3	4	3	1	467	50.4	3	0	2.29752e+07	1.7635e+07	High	High
High	P19338	Nucleolin [OS=Homo sapiens]	0	10.327	7	4	4	4	1	710	76.6	4	0	2.52332e+07	3.65035e+07	High	High
High	Q14938-4	Isoform 4 of Nuclear factor 1 X-type [OS=Homo sapiens]	0	10.298	12	3	3	2	1	494	54.1	3	1	3475120	2.87975e+06	High	Peak Found
High	Q86W56	Poly(ADP-ribose) glycohydrolase [OS=Homo sapiens]	0	10.291	5	4	5	4	1	976	111	4	0	31605977	3.7512e+07	High	High
High	P24928	DNA-directed RNA polymerase II subunit RPB1 [OS=Homo sapiens]	0	10.269	2	2	3	2	1	1970	217	2	0	7.68072e+06	1.12792e+07	High	High
High	P61204	ADP-ribosylation factor 3 [OS=Homo sapiens]	0	10.239	22	2	3	2	1	181	20.6	2	0	5030226	5.78971e+06	High	High
High	Q969T4	Ubiquitin-conjugating enzyme E2 E3 [OS=Homo sapiens]	0	10.209	18	2	3	1	1	207	22.9	2	1	56596580	6.57653e+07	High	High
High	P35251-1	Replication factor C subunit 1 [OS=Homo sapiens]	0	10.202	3	3	5	3	1	1148	128.2	3	0	26256430	3.14484e+07	High	High
High	P43307	Translocon-associated protein subunit alpha [OS=Homo sapiens]	0	10.199	12	3	4	3	1	286	32.2	3	0	114870592	1.27307e+08	High	High
High	Q13586	stromal interaction molecule 1 [OS=Homo sapiens]	0	10.161	7	4	5	4	1	685	77.4	4	0	2.02749e+07	2.4621e+07	High	High
High	Q92783	signal transducing adapter molecule 1 [OS=Homo sapiens]	0	10.146	5	2	3	2	1	540	59.1	2	0	7.25599e+06		High	High
High	Q9H1H9	Kinesin-like protein KIF13A [OS=Homo sapiens]	0	10.143	2	4	5	1	1	1805	202.2	4	0	9095939	6.55544e+06	Peak Found	High
High	Q96KQ7	Histone-lysine N-methyltransferase EHMT2 [OS=Homo sapiens]	0	10.053	3	4	5	4	1	1210	132.3	4	0	1.23988e+07	1.07001e+07	High	High
High	O94855-2	Isoform 2 of Protein transport protein Sec24D [OS=Homo sapiens]	0	10.049	4	3	4	2	1	1033	113	3	0			High	High
High	P12277	Creatine kinase B-type [OS=Homo sapiens]	0	10.048	9	2	2	2	1	381	42.6	2	0	1.73407e+06	2.0884e+07	Peak Found	High
High	Q13123	Protein Red [OS=Homo sapiens]	0	10.025	10	4	5	4	1	557	65.6	4	0	26773792	3.67447e+07	High	High
High	Q9UPN9-1	E3 ubiquitin-protein ligase TRIM33 [OS=Homo sapiens]	0	9.989	2	2	4	2	1	1127	122.5	2	0	25096644	2.31783e+07	High	High
High	Q9UPW0-1	Forkhead box protein J3 [OS=Homo sapiens]	0	9.972	5	2	2	2	1	622	68.9	2	0			High	High
High	O43598-1	2'-deoxynucleoside 5'-phosphate N-hydrolase 1 [OS=Homo sapiens]	0	9.952	19	1	1	1	1	174	19.1	1	0		5.62749e+06	Not Found	High
High	Q92575	UBX domain-containing protein 4 [OS=Homo sapiens]	0	9.942	13	3	3	3	1	508	56.7	3	0	7.59529e+06	7.88862e+06	High	High
High	P78332	RNA-binding protein 6 [OS=Homo sapiens]	0	9.915	5	3	3	3	1	1123	128.6	3	0	12397700	9.15916e+06	High	High
High	Q9UQR0	Sex comb on midleg-like protein 2 [OS=Homo sapiens]	0	9.9	11	4	5	4	1	700	77.2	4	0	16664138	2.46201e+07	High	High
High	Q96P47-4	Isoform 4 of Arf-GAP with GTPase, ANK repeat and PH domain-containing protein 3 [OS=Homo sapiens]	0	9.895	4	3	3	3	1	911	97.9	3	0	45925161	1.72181e+07	High	Peak Found
High	Q9UI10-2	Isoform 2 of Translation initiation factor eIF-2B subunit delta [OS=Homo sapiens]	0	9.842	6	2	4	2	1	543	59.6	2	0	32982475	3.49536e+07	High	High
High	Q9UNY4-1	transcription termination factor 2 [OS=Homo sapiens]	0	9.79	3	2	3	2	1	1162	129.5	2	0	6.05465e+06	6.82683e+06	High	High
High	Q6ZSR9	Uncharacterized protein FLJ45252 [OS=Homo sapiens]	0	9.788	9	2	4	2	1	355	38	2	0	19722876	1.82071e+07	High	High
High	P13693	Translationally-controlled tumor protein [OS=Homo sapiens]	0	9.744	15	2	2	2	1	172	19.6	2	0	7502595	9.11587e+06	High	High
High	Q86SQ0-1	Pleckstrin homology-like domain family B member 2 [OS=Homo sapiens]	0	9.733	2	3	4	3	1	1253	142.1	3	0	1.96559e+07	8.43927e+06	High	High
High	Q15797	mothers against decapentaplegic homolog 1 [OS=Homo sapiens]	0	9.724	6	2	3	1	1	465	52.2	2	0			High	Not Found
High	P61604	10 kDa heat shock protein, mitochondrial [OS=Homo sapiens]	0	9.711	25	2	3	2	1	102	10.9	2	0	4755802	1.80393e+07	High	High
High	P49674	Casein kinase I isoform epsilon [OS=Homo sapiens]	0	9.684	6	2	4	2	1	416	47.3	2	0	12885948	1.63839e+07	High	High
High	Q99570	Phosphoinositide 3-kinase regulatory subunit 4 [OS=Homo sapiens]	0	9.684	2	2	3	2	1	1358	153	2	0	852406	5.68925e+06	High	High
High	Q96HA1-1	Nuclear envelope pore membrane protein POM 121 [OS=Homo sapiens]	0	9.656	2	3	4	3	1	1249	127.6	3	0	2.70654e+07	3.06393e+07	High	High
High	Q7L7X3	Serine/threonine-protein kinase TAO1 [OS=Homo sapiens]	0	9.636	3	3	4	3	1	1001	116	3	0			High	High
High	Q8N392-1	Rho GTPase-activating protein 18 [OS=Homo sapiens]	0	9.613	5	2	2	2	1	663	74.9	2	0	917884	4.61942e+06	High	High
High	P52948-1	nuclear pore complex protein Nup98-Nup96 [OS=Homo sapiens]	0	9.602	3	4	5	4	1	1817	197.5	4	0	2.70219e+07	3.12921e+07	High	High
High	P61026	ras-related protein rab-10 [OS=Homo sapiens]	0	9.601	17	3	4	3	1	200	22.5	3	0			High	High
High	O15127	Secretory carrier-associated membrane protein 2 [OS=Homo sapiens]	0	9.591	9	2	3	2	1	329	36.6	2	0	2.88584e+06	1.76082e+06	High	High
High	Q8IWR0	Zinc finger CCCH domain-containing protein 7A [OS=Homo sapiens]	0	9.584	5	4	4	4	1	971	110.5	4	0	6.50966e+06	5.50773e+06	High	High
High	P18621-3	Isoform 3 of 60S ribosomal protein L17 [OS=Homo sapiens]	0	9.546	18	3	4	3	1	228	26.4	3	0	5584396	1.16033e+07	High	High
High	Q14683	structural maintenance of chromosomes protein 1a [OS=Homo sapiens]	0	9.544	4	4	5	4	1	1233	143.1	4	0	1193151	178909	High	High
High	Q9BRT3	migration and invasion enhancer 1 [OS=Homo sapiens]	0	9.534	26	2	2	2	1	115	12.4	2	0		1.51292e+07	High	High
High	Q5JTZ9	alanine--tRNA ligase, mitochondrial [OS=Homo sapiens]	0	9.532	4	2	2	2	1	985	107.3	2	0	5.08138e+06	7.32365e+06	Peak Found	High
High	Q96T58	Msx2-interacting protein [OS=Homo sapiens]	0	9.528	1	4	5	4	1	3664	402	4	0	1.36006e+07	1.52898e+07	High	High
High	P08621-1	U1 small nuclear ribonucleoprotein 70 kDa [OS=Homo sapiens]	0	9.513	10	4	5	4	1	437	51.5	4	0	48435526	5.8004e+07	High	High
High	O76080	AN1-type zinc finger protein 5 [OS=Homo sapiens]	0	9.496	13	2	3	2	1	213	23.1	2	0	4.87894e+07	4.33177e+07	High	High
High	Q9UJV9	Probable ATP-dependent RNA helicase DDX41 [OS=Homo sapiens]	0	9.472	5	3	4	3	1	622	69.8	3	0	17689228	1.5865e+07	High	High
High	Q9BWU0	kanadaptin [OS=Homo sapiens]	0	9.44	3	2	2	2	1	796	88.8	2	0	16063182	1.47985e+07	High	Peak Found
High	Q86UL3	glycerol-3-phosphate acyltransferase 4 [OS=Homo sapiens]	0	9.405	7	3	5	3	1	456	52	3	0	4.69839e+06	4.60636e+06	High	High
High	Q9UGV2	protein NDRG3 [OS=Homo sapiens]	0	9.397	12	2	3	2	1	375	41.4	2	0	4.24195e+06	2.60413e+07	High	High
High	Q14493-1	Histone RNA hairpin-binding protein [OS=Homo sapiens]	0	9.358	11	3	3	3	1	270	31.3	3	0	43600834	2.99145e+07	High	High
High	P51003	Poly(A) polymerase alpha [OS=Homo sapiens]	0	9.339	5	4	4	4	1	745	82.8	4	0	84898078	1.15361e+08	High	High
High	Q92665	28S ribosomal protein S31, mitochondrial [OS=Homo sapiens]	0	9.322	6	1	2	1	1	395	45.3	1	0	7.44331e+06	9.79131e+06	High	High
High	P38919	Eukaryotic initiation factor 4A-III [OS=Homo sapiens]	0	9.317	9	2	3	1	1	411	46.8	2	0			Not Found	High
High	P15880	40S ribosomal protein S2 [OS=Homo sapiens]	0	9.289	12	3	3	3	1	293	31.3	3	0	53935680	6.22562e+07	High	High
High	Q9UIC8-2	Isoform 2 of Leucine carboxyl methyltransferase 1 [OS=Homo sapiens]	0	9.287	10	4	7	4	1	357	41.1	4	0	159305336	1.76396e+08	High	High
High	P49902	Cytosolic purine 5'-nucleotidase [OS=Homo sapiens]	0	9.279	6	2	3	2	1	561	64.9	2	0	10711275	9.54813e+06	High	High
High	O15111	Inhibitor of nuclear factor kappa-B kinase subunit alpha [OS=Homo sapiens]	0	9.269	3	2	4	2	1	745	84.6	2	0	3857479	3.43446e+07	High	High
High	Q8WVB6-2	Isoform 2 of Chromosome transmission fidelity protein 18 homolog [OS=Homo sapiens]	0	9.23	3	2	4	2	1	1003	110.1	2	0			High	High
High	Q96G03	Phosphoglucomutase-2 [OS=Homo sapiens]	0	9.23	8	2	2	2	1	612	68.2	2	0			Not Found	High
High	Q14181	DNA polymerase alpha subunit B [OS=Homo sapiens]	0	9.229	5	2	3	2	1	598	65.9	2	0	41783488	3.93767e+07	High	High
High	P31947-1	14-3-3 protein sigma [OS=Homo sapiens]	0	9.218	12	3	4	1	1	248	27.8	3	0			High	Not Found
High	Q8IW35-2	Isoform 2 of Centrosomal protein of 97 kDa [OS=Homo sapiens]	0	9.215	5	3	5	3	1	891	99.8	3	0	70506236	6.16916e+07	High	High
High	P12931-2	Isoform 2 of Proto-oncogene tyrosine-protein kinase Src [OS=Homo sapiens]	0	9.207	7	3	3	3	1	542	60.6	3	0	4.19199e+06	1.27154e+07	High	High
High	P45984-1	Mitogen-activated protein kinase 9 [OS=Homo sapiens]	0	9.204	9	3	4	3	1	424	48.1	3	0	47230615	4.75105e+07	High	High
High	Q01780	exosome component 10 [OS=Homo sapiens]	0	9.2	5	3	3	3	1	885	100.8	3	0	10111282	1.89876e+06	High	Peak Found
High	Q9NWV8	BRISC and BRCA1-A complex member 1 [OS=Homo sapiens]	0	9.144	7	1	1	1	1	329	36.5	1	0			High	Not Found
High	Q5VZ89-7	Isoform 2 of DENN domain-containing protein 4C [OS=Homo sapiens]	0	9.14	2	2	3	2	1	1958	217.7	2	0	5.022e+06	3.94352e+06	High	High
High	O95248-4	Isoform 4 of Myotubularin-related protein 5 [OS=Homo sapiens]	0	9.124	1	1	2	1	1	1893	210.9	1	0	3.90626e+06	4.18638e+06	High	High
High	Q9H6A9-1	Pecanex-like protein 3 [OS=Homo sapiens]	0	9.11	2	3	5	3	1	2034	221.9	3	0	7.03541e+06	1.65671e+07	High	High
High	Q12800-1	Alpha-globin transcription factor CP2 [OS=Homo sapiens]	0	9.102	5	2	2	1	1	502	57.2	2	0	17636000	1.2791e+07	High	Peak Found
High	Q9Y6Q2-2	Isoform 2 of Stonin-1 [OS=Homo sapiens]	0	9.087	5	2	4	2	1	1158	129.1	2	0	12638622	1.26453e+07	High	High
High	Q6WKZ4-4	Rab11 family-interacting protein 1 [OS=Homo sapiens]	0	9.077	2	3	3	3	1	1283	137.1	3	0			High	High
High	P61313-1	60S ribosomal protein L15 [OS=Homo sapiens]	0	9.076	16	3	5	3	1	204	24.1	3	0	29270474	4.57766e+07	High	High
High	Q9H8U3	AN1-type zinc finger protein 3 [OS=Homo sapiens]	0	9.071	10	2	4	2	1	227	25.2	2	0	14104011	8.1747e+06	High	High
High	P28702-3	Isoform 2 of Retinoic acid receptor RXR-beta [OS=Homo sapiens]	0	9.044	6	3	3	3	1	537	57.3	3	0	1.22442e+07	6.87841e+06	High	High
High	Q86UW6	NEDD4-binding protein 2 [OS=Homo sapiens]	0	8.967	2	3	3	3	1	1770	198.7	3	0	2.05997e+06	427568	High	High
High	Q7Z6B7-1	SLIT-ROBO Rho GTPase-activating protein 1 [OS=Homo sapiens]	0	8.955	3	2	3	1	1	1085	124.2	2	0	6.60523e+06	4.88065e+06	Peak Found	High
High	Q5VWQ8-1	Disabled homolog 2-interacting protein [OS=Homo sapiens]	0	8.954	3	2	2	1	1	1189	131.5	2	0	2.60239e+06		High	Not Found
High	Q9H9Q2-3	Isoform 3 of COP9 signalosome complex subunit 7b [OS=Homo sapiens]	0	8.953	8	1	2	1	1	273	30.9	1	0	13493772	1.16699e+07	High	High
High	Q13435	Splicing factor 3b subunit 2 [OS=Homo sapiens]	0	8.914	2	2	4	2	1	895	100.2	2	0	2.31405e+07	1.6682e+07	High	High
High	P53999	Activated RNA polymerase II transcriptional coactivator p15 [OS=Homo sapiens]	0	8.899	30	3	4	3	1	127	14.4	3	0	189813946	2.30358e+08	High	High
High	P30291-1	Wee1-like protein kinase [OS=Homo sapiens]	0	8.881	5	2	3	2	1	646	71.6	2	0	2988903	1.27598e+07	Peak Found	High
High	Q15370-2	Isoform 2 of Elongin-B [OS=Homo sapiens]	0	8.852	16	3	5	3	1	161	17.9	3	0	48205084	5.95858e+07	High	High
High	Q92530	proteasome inhibitor PI31 subunit [OS=Homo sapiens]	0	8.848	13	2	2	2	1	271	29.8	2	0	1.07038e+07	4.70006e+07	High	High
High	Q9Y2W1	Thyroid hormone receptor-associated protein 3 [OS=Homo sapiens]	0	8.805	5	3	4	3	1	955	108.6	3	0	1.99351e+07	4.16073e+07	High	High
High	Q5VUJ6	Leucine-rich repeat and calponin homology domain-containing protein 2 [OS=Homo sapiens]	0	8.797	4	3	4	3	1	765	84.5	3	0	5.73995e+07	3.82455e+07	High	High
High	P29401-2	Isoform 2 of Transketolase [OS=Homo sapiens]	0	8.797	5	2	2	2	1	631	68.8	2	0	11553463		High	Not Found
High	P46777	60S ribosomal protein L5 [OS=Homo sapiens]	0	8.774	8	2	3	2	1	297	34.3	2	0			High	High
High	Q9HCJ0-2	Isoform 2 of Trinucleotide repeat-containing gene 6C protein [OS=Homo sapiens]	0	8.763	2	3	4	3	1	1726	179.2	3	0	29978523	1.19375e+07	High	High
High	Q9NS91	E3 ubiquitin-protein ligase RAD18 [OS=Homo sapiens]	0	8.75	6	3	3	3	1	495	56.2	3	0	26808173	3.95499e+07	Peak Found	High
High	Q14978-2	Isoform Beta of Nucleolar and coiled-body phosphoprotein 1 [OS=Homo sapiens]	0	8.734	4	2	3	2	1	709	74.7	2	0	6741354	4.26983e+06	High	High
High	Q96II8-2	Isoform 2 of Leucine-rich repeat and calponin homology domain-containing protein 3 [OS=Homo sapiens]	0	8.708	4	3	4	3	1	803	89.1	3	0	13309582	8.39278e+06	High	High
High	Q5THJ4	Vacuolar protein sorting-associated protein 13D [OS=Homo sapiens]	0	8.705	1	2	3	2	1	4388	491.6	2	0	4404481	4.76702e+06	High	High
High	P23396-2	Isoform 2 of 40S ribosomal protein S3 [OS=Homo sapiens]	0	8.68	19	4	5	4	1	259	28.5	4	0	9342495	2.8331e+07	High	High
High	O95721	Synaptosomal-associated protein 29 [OS=Homo sapiens]	0	8.672	17	4	8	4	1	258	29	4	0	67320756	6.35472e+07	High	High
High	O43823	A-kinase anchor protein 8 [OS=Homo sapiens]	0	8.66	3	1	1	1	1	692	76.1	1	0	6.22855e+06	5.66076e+06	Peak Found	High
High	Q13137-4	Isoform 4 of Calcium-binding and coiled-coil domain-containing protein 2 [OS=Homo sapiens]	0	8.651	8	3	5	3	1	470	55.2	3	0	36067975	4.73204e+07	High	High
High	Q9Y2K5-1	R3H domain-containing protein 2 [OS=Homo sapiens]	0	8.635	3	2	2	2	1	976	106.9	2	0	520541	99669.9	High	Peak Found
High	Q9UBV2	Protein sel-1 homolog 1 [OS=Homo sapiens]	0	8.631	3	2	3	2	1	794	88.7	2	0	652834	951512	High	High
High	Q96JP5-1	E3 ubiquitin-protein ligase ZFP91 [OS=Homo sapiens]	0	8.587	6	2	3	2	1	570	63.4	2	0	2.09092e+06	5.30778e+06	High	High
High	Q99832	T-complex protein 1 subunit eta [OS=Homo sapiens]	0	8.54	10	3	3	3	1	543	59.3	3	0	1.33849e+06		High	High
High	O94842	TOX high mobility group box family member 4 [OS=Homo sapiens]	0	8.535	4	2	4	2	1	621	66.2	2	0	3.22536e+06	3.73219e+06	High	High
High	P39023	60S ribosomal protein L3 [OS=Homo sapiens]	0	8.535	7	3	4	3	1	403	46.1	3	0	3.22791e+07	4.16476e+07	High	High
High	Q86VM9	Zinc finger CCCH domain-containing protein 18 [OS=Homo sapiens]	0	8.506	4	2	4	2	1	953	106.3	2	0	6.40177e+06	1.73643e+07	High	High
High	P55010	Eukaryotic translation initiation factor 5 [OS=Homo sapiens]	0	8.478	10	4	6	4	1	431	49.2	4	0	68116232	5.31228e+07	High	High
High	Q9UQB8	Brain-specific angiogenesis inhibitor 1-associated protein 2 [OS=Homo sapiens]	0	8.427	8	3	3	3	1	552	60.8	3	0	2.30676e+06	1.16744e+06	High	Peak Found
High	Q5T1J5	Putative coiled-coil-helix-coiled-coil-helix domain-containing protein CHCHD2P9, mitochondrial [OS=Homo sapiens]	0	8.382	19	1	2	1	1	151	15.5	1	0	8850007	8.65155e+06	High	High
High	Q9H6K5	proline-rich protein 36 [OS=Homo sapiens]	0	8.379	1	1	2	1	1	1346	132.7	1	0	9919139	8.96204e+06	High	High
High	Q9BXJ9	N-alpha-acetyltransferase 15, NatA auxiliary subunit [OS=Homo sapiens]	0	8.374	5	3	3	3	1	866	101.2	3	0	23193545	1.85145e+07	High	High
High	Q96RT7	gamma-tubulin complex component 6 [OS=Homo sapiens]	0	8.373	2	2	2	2	1	1819	200.4	2	0	887555	2.54897e+06	High	High
High	Q9NW64-1	Pre-mRNA-splicing factor RBM22 [OS=Homo sapiens]	0	8.364	7	3	5	3	1	420	46.9	3	0	1.42456e+07	1.19736e+07	High	High
High	P20962	Parathymosin [OS=Homo sapiens]	0	8.359	13	2	3	2	1	102	11.5	2	0	78901088	3.66633e+07	High	Peak Found
High	Q15788	Nuclear receptor coactivator 1 [OS=Homo sapiens]	0	8.322	2	1	2	1	1	1441	156.7	1	0	14899892	7.49482e+06	High	High
High	Q99733-2	Isoform 2 of Nucleosome assembly protein 1-like 4 [OS=Homo sapiens]	0	8.3	6	2	4	1	1	386	44.1	2	0	35399204	3.41872e+07	High	Peak Found
High	Q9UPN4	centrosomal protein of 131 kDa [OS=Homo sapiens]	0	8.293	3	2	2	2	1	1083	122.1	2	0	819823		High	High
High	Q15691	Microtubule-associated protein RP/EB family member 1 [OS=Homo sapiens]	0	8.271	14	2	2	2	1	268	30	2	0	1.67902e+07	2.17476e+07	Peak Found	High
High	Q13363-1	C-terminal-binding protein 1 [OS=Homo sapiens]	0	8.258	9	2	3	2	1	440	47.5	2	0	11276233	1.12738e+07	High	High
High	Q8N1G2	Cap-specific mRNA (nucleoside-2'-O-)-methyltransferase 1 [OS=Homo sapiens]	0	8.243	3	3	4	3	1	835	95.3	3	0	912042	295902	High	High
High	P20073-1	Annexin A7 [OS=Homo sapiens]	0	8.196	8	3	3	3	1	488	52.7	3	0	19276830	2.1563e+07	High	Peak Found
High	P09543-1	2',3'-cyclic-nucleotide 3'-phosphodiesterase [OS=Homo sapiens]	0	8.19	5	1	2	1	1	421	47.5	1	0	8253258	1.24604e+07	High	High
High	Q8WVZ9	kelch repeat and BTB domain-containing protein 7 [OS=Homo sapiens]	0	8.177	2	1	1	1	1	684	77.1	1	0			Not Found	High
High	Q16881-1	Thioredoxin reductase 1, cytoplasmic [OS=Homo sapiens]	0	8.16	8	3	3	3	1	649	70.9	3	0	3867317	1.09141e+07	High	High
High	Q2TAZ0-3	Isoform 2 of Autophagy-related protein 2 homolog A [OS=Homo sapiens]	0	8.147	3	2	2	2	1	1940	213	2	0		2.06747e+06	Not Found	High
High	Q15059	bromodomain-containing protein 3 [OS=Homo sapiens]	0	8.131	5	4	6	1	1	726	79.5	4	0	6.34525e+06	3.54353e+06	High	High
High	Q6P1J9	Parafibromin [OS=Homo sapiens]	0	8.122	6	3	4	3	1	531	60.5	3	0	5298512	5.94387e+06	High	High
High	Q7Z569	BRCA1-associated protein [OS=Homo sapiens]	0	8.112	4	2	3	2	1	592	67.3	2	0	7.49982e+06	6.79279e+06	High	High
High	Q9NPA5-1	Zinc finger protein 64 homolog, isoforms 1 and 2 [OS=Homo sapiens]	0	8.054	3	2	4	2	1	681	74.6	2	0	1.48005e+06	1.25064e+06	High	High
High	Q99717	mothers against decapentaplegic homolog 5 [OS=Homo sapiens]	0	8.037	8	2	3	1	1	465	52.2	2	0			Not Found	High
High	Q8WXG6-1	MAP kinase-activating death domain protein [OS=Homo sapiens]	0	8.033	2	2	3	2	1	1647	183.2	2	0	8708173	1.37739e+07	High	High
High	Q9H8V3-3	Isoform 3 of Protein ECT2 [OS=Homo sapiens]	0	8.029	2	2	3	2	1	958	108.5	2	0	1.10901e+07	8.3037e+06	High	High
High	Q9UKA4	A-kinase anchor protein 11 [OS=Homo sapiens]	0	8.02	2	3	4	3	1	1901	210.4	3	0		2.97043e+06	High	High
High	O15173-2	Isoform 2 of Membrane-associated progesterone receptor component 2 [OS=Homo sapiens]	0	7.998	11	2	3	2	1	247	26.2	2	0		6.45113e+06	High	High
High	Q92522	Histone H1x [OS=Homo sapiens]	0	7.997	13	2	3	2	1	213	22.5	2	0	21482530	3.30882e+07	High	High
High	O75390	citrate synthase, mitochondrial [OS=Homo sapiens]	0	7.98	16	2	2	2	1	466	51.7	2	0			Not Found	High
High	Q86WB0	Nuclear-interacting partner of ALK [OS=Homo sapiens]	0	7.96	6	2	3	2	1	502	55.2	2	0	1.54694e+07	1.27866e+07	High	High
High	Q9Y305-4	Isoform 4 of Acyl-coenzyme A thioesterase 9, mitochondrial [OS=Homo sapiens]	0	7.957	5	2	2	2	1	448	50.8	2	0	8345875	6.70069e+06	Peak Found	High
High	Q9P013	spliceosome-associated protein CWC15 homolog [OS=Homo sapiens]	0	7.946	21	3	4	3	1	229	26.6	3	0	3.76085e+06	4.18093e+06	High	High
High	P23193	Transcription elongation factor A protein 1 [OS=Homo sapiens]	0	7.903	8	2	3	2	1	301	33.9	2	0	1.76253e+07	2.53647e+07	High	High
High	Q9P0R6	GSK3-beta interaction protein [OS=Homo sapiens]	0	7.884	39	2	3	2	1	139	15.6	2	0	23654232	2.73184e+07	High	High
High	Q9NVR0	Kelch-like protein 11 [OS=Homo sapiens]	0	7.88	3	1	1	1	1	708	80.1	1	0	5542860	8.76104e+06	Peak Found	High
High	Q9UPS6-1	Histone-lysine N-methyltransferase SETD1B [OS=Homo sapiens]	0	7.877	3	3	4	2	1	1966	212.7	3	0	1.53506e+06	968529	High	High
High	Q9BQG0-2	Isoform 2 of Myb-binding protein 1A [OS=Homo sapiens]	0	7.86	2	2	2	2	1	1332	149.3	2	0			Not Found	High
High	Q8IVL1-1	Neuron navigator 2 [OS=Homo sapiens]	0	7.849	1	2	3	2	1	2488	268	2	0	4.35794e+06	3.23334e+06	High	High
High	Q14244-7	Isoform 7 of Ensconsin [OS=Homo sapiens]	0	7.846	5	4	5	4	1	771	86.9	4	0	13509740	2.79442e+07	High	High
High	Q01130	serine/arginine-rich splicing factor 2 [OS=Homo sapiens]	0	7.828	11	2	4	2	1	221	25.5	2	0	164353480	1.5662e+08	High	High
High	Q9UPT8	Zinc finger CCCH domain-containing protein 4 [OS=Homo sapiens]	0	7.822	4	4	4	4	1	1303	140.2	4	0	19014080	1.26306e+07	High	High
High	Q969Z0-1	Protein TBRG4 [OS=Homo sapiens]	0	7.806	7	2	3	2	1	631	70.7	2	0			High	High
High	Q9UKN8	General transcription factor 3C polypeptide 4 [OS=Homo sapiens]	0	7.802	3	2	3	2	1	822	91.9	2	0	7649421	1.37511e+07	High	High
High	A1L0T0	Acetolactate synthase-like protein [OS=Homo sapiens]	0	7.796	7	2	2	2	1	632	67.8	2	0		5.75661e+06	Not Found	High
High	P68402-1	platelet-activating factor acetylhydrolase IB subunit beta [OS=Homo sapiens]	0	7.794	12	2	3	2	1	229	25.6	2	0	12614060	5.0234e+06	High	High
High	Q8IX18	probable ATP-dependent RNA helicase DHX40 [OS=Homo sapiens]	0	7.787	3	2	4	2	1	779	88.5	2	0	1.23328e+07	1.43795e+07	High	High
High	Q86TB9	Protein PAT1 homolog 1 [OS=Homo sapiens]	0	7.727	2	1	1	1	1	770	86.8	1	0			High	Not Found
High	Q9P2P1	Protein NYNRIN [OS=Homo sapiens]	0	7.716	2	2	2	2	1	1898	208.2	2	0	1353303	1.40283e+06	Peak Found	High
High	Q9UPY3	endoribonuclease Dicer [OS=Homo sapiens]	0	7.707	1	1	2	1	1	1922	218.5	1	0			High	High
High	Q16186	Proteasomal ubiquitin receptor ADRM1 [OS=Homo sapiens]	0	7.691	9	2	2	2	1	407	42.1	2	0	3.88739e+06	5.53873e+06	High	High
High	P49841-2	Isoform 2 of Glycogen synthase kinase-3 beta [OS=Homo sapiens]	0	7.634	9	2	4	1	1	433	48	2	0	4.2192e+06	903611	High	High
High	P62314	Small nuclear ribonucleoprotein Sm D1 [OS=Homo sapiens]	0	7.623	17	1	2	1	1	119	13.3	1	0	13769397	1.80403e+07	High	High
High	Q969M3-3	Isoform 3 of Protein YIPF5 [OS=Homo sapiens]	0	7.616	8	2	3	2	1	265	29.1	2	0	14998366	1.62033e+07	High	High
High	O75506	Heat shock factor-binding protein 1 [OS=Homo sapiens]	0	7.613	25	1	1	1	1	76	8.5	1	0	6.27026e+06	4.67036e+06	Peak Found	High
High	Q8N9R8-2	Isoform 2 of Protein SCAI [OS=Homo sapiens]	0	7.576	3	1	1	1	1	629	72.9	1	0		3.99364e+06	Not Found	High
High	P23443-1	Ribosomal protein S6 kinase beta-1 [OS=Homo sapiens]	0	7.574	3	1	2	1	1	525	59.1	1	0	12915802	1.02753e+07	High	High
High	Q7Z5J4	Retinoic acid-induced protein 1 [OS=Homo sapiens]	0	7.564	1	1	2	1	1	1906	203.2	1	0	6251341	3.78957e+06	High	High
High	P09211	Glutathione S-transferase P [OS=Homo sapiens]	0	7.532	19	2	2	2	1	210	23.3	2	0	1.91203e+06	1.19001e+07	Peak Found	High
High	Q7L014	probable ATP-dependent RNA helicase DDX46 [OS=Homo sapiens]	0	7.483	2	2	4	2	1	1031	117.3	2	0	19385009	2.67036e+07	High	High
High	Q13615	myotubularin-related protein 3 [OS=Homo sapiens]	0	7.464	3	2	2	2	1	1198	133.5	2	0	3.54239e+06	1.35858e+07	Peak Found	High
High	O14979-1	Heterogeneous nuclear ribonucleoprotein D-like [OS=Homo sapiens]	0	7.463	6	3	7	1	1	420	46.4	3	0		768749	Not Found	High
High	Q9BQL6-1	Fermitin family homolog 1 [OS=Homo sapiens]	0	7.46	5	3	4	3	1	677	77.4	3	0	26429567	1.60518e+07	High	High
High	P09497-2	Isoform Non-brain of Clathrin light chain B [OS=Homo sapiens]	0	7.45	13	3	5	3	1	211	23.2	3	0	191631698	1.39935e+08	High	High
High	P15311	Ezrin [OS=Homo sapiens]	0	7.448	5	3	4	1	1	586	69.4	3	0		551112	High	High
High	P63244	Receptor of activated protein C kinase 1 [OS=Homo sapiens]	0	7.44	10	3	5	3	1	317	35.1	3	0	50616552	5.31901e+07	High	High
High	P42766	60S ribosomal protein L35 [OS=Homo sapiens]	0	7.43	19	2	3	2	1	123	14.5	2	0	19458128	3.66852e+07	High	High
High	Q01831	DNA repair protein complementing XP-C cells [OS=Homo sapiens]	0	7.425	3	2	2	2	1	940	105.9	2	0	8.42224e+06	8.19286e+06	Peak Found	High
High	Q96LR5	Ubiquitin-conjugating enzyme E2 E2 [OS=Homo sapiens]	0	7.416	19	2	4	1	1	201	22.2	2	0		1.3089e+07	High	High
High	Q9HC36	rRNA methyltransferase 3, mitochondrial [OS=Homo sapiens]	0	7.395	9	2	3	2	1	420	47	2	0	5.04458e+06	3.82194e+06	High	High
High	Q9H9B1	histone-lysine N-methyltransferase EHMT1 [OS=Homo sapiens]	0	7.34	3	4	4	4	1	1298	141.4	4	0	1.71392e+07	1.63664e+07	High	High
High	Q16658	Fascin [OS=Homo sapiens]	0	7.329	8	2	3	2	1	493	54.5	2	0	3.94804e+06	4.29245e+06	High	High
High	Q15843	NEDD8 [OS=Homo sapiens]	0	7.312	17	1	1	1	1	81	9.1	1	0			Not Found	High
High	P38432	coilin [OS=Homo sapiens]	0	7.262	6	3	3	3	1	576	62.6	3	0	65037318	6.61843e+07	High	High
High	O75164-1	Lysine-specific demethylase 4A [OS=Homo sapiens]	0	7.261	3	1	1	1	1	1064	120.6	1	0			Not Found	High
High	O94916-5	Isoform E of Nuclear factor of activated T-cells 5 [OS=Homo sapiens]	0	7.204	2	2	2	2	1	1549	167.7	2	0		1.61228e+07	High	High
High	Q96GI7	protein FAM89A [OS=Homo sapiens]	0	7.198	21	2	2	2	1	184	19.6	2	0		3.4261e+06	High	High
High	P17812	CTP synthase 1 [OS=Homo sapiens]	0	7.174	4	2	3	2	1	591	66.6	2	0	1.83515e+07	1.49552e+07	High	High
High	O43290	U4/U6.U5 tri-snRNP-associated protein 1 [OS=Homo sapiens]	0	7.157	3	2	3	2	1	800	90.2	2	0	14881815	1.43556e+07	High	High
High	Q86WR0	Coiled-coil domain-containing protein 25 [OS=Homo sapiens]	0	7.153	15	3	5	3	1	208	24.5	3	0	1.06019e+07	7.94386e+06	High	High
High	Q3ZCQ8-2	Isoform 2 of Mitochondrial import inner membrane translocase subunit TIM50 [OS=Homo sapiens]	0	7.13	6	2	4	2	1	456	50.4	2	0	1.42432e+07	2.97597e+07	High	High
High	P11277-2	Isoform 2 of Spectrin beta chain, erythrocytic [OS=Homo sapiens]	0	7.123	2	3	4	1	1	2328	267.7	3	0			Not Found	High
High	P50995	annexin A11 [OS=Homo sapiens]	0	7.118	6	2	2	2	1	505	54.4	2	0	1.60824e+06	2.83742e+06	Peak Found	High
High	O14776-1	Transcription elongation regulator 1 [OS=Homo sapiens]	0	7.117	2	2	2	2	1	1098	123.8	2	0	2.62231e+06	1.15232e+07	High	Peak Found
High	Q9NVI1-3	Fanconi anemia group I protein [OS=Homo sapiens]	0	7.114	2	2	3	2	1	1328	149.2	2	0			High	High
High	Q8TCS8	Polyribonucleotide nucleotidyltransferase 1, mitochondrial [OS=Homo sapiens]	0	7.104	6	4	4	4	1	783	85.9	4	0	20338993	2.31149e+07	High	High
High	Q9Y5B6	PAX3- and PAX7-binding protein 1 [OS=Homo sapiens]	0	7.075	2	1	1	1	1	917	104.7	1	0	2.32879e+06	4.65107e+06	Peak Found	High
High	Q12899	Tripartite motif-containing protein 26 [OS=Homo sapiens]	0	7.03	9	3	3	3	1	539	62.1	3	0	2723663	7.38388e+06	High	High
High	O00411	DNA-directed RNA polymerase, mitochondrial [OS=Homo sapiens]	0	7.02	2	1	2	1	1	1230	138.5	1	0			High	High
High	P98155-1	very low-density lipoprotein receptor [OS=Homo sapiens]	0	7.006	2	1	1	1	1	873	96	1	0	4.25708e+06	8.50789e+06	Peak Found	High
High	O43237	Cytoplasmic dynein 1 light intermediate chain 2 [OS=Homo sapiens]	0	6.972	10	2	2	2	1	492	54.1	2	0	2.57816e+06	1.83378e+06	High	High
High	Q15047	Histone-lysine N-methyltransferase SETDB1 [OS=Homo sapiens]	0	6.951	2	3	4	3	1	1291	143.1	3	0	1.37545e+07	8.93503e+07	High	High
High	P85037-1	Forkhead box protein K1 [OS=Homo sapiens]	0	6.937	4	3	4	3	1	733	75.4	3	0	92286684	8.05908e+07	High	High
High	P13667	Protein disulfide-isomerase A4 [OS=Homo sapiens]	0	6.928	6	3	4	3	1	645	72.9	3	0	3.78182e+06	4.37081e+06	High	High
High	P08235	mineralocorticoid receptor [OS=Homo sapiens]	0	6.913	2	2	3	1	1	984	107	2	0		859094	Not Found	High
High	O14908-1	PDZ domain-containing protein GIPC1 [OS=Homo sapiens]	0	6.906	5	1	1	1	1	333	36	1	0	1.0029e+07	1.5015e+07	Peak Found	High
High	P05166-2	Isoform 2 of Propionyl-CoA carboxylase beta chain, mitochondrial [OS=Homo sapiens]	0	6.902	3	1	2	1	1	559	60.5	1	0			High	High
High	Q01433-1	AMP deaminase 2 [OS=Homo sapiens]	0	6.887	3	3	4	3	1	879	100.6	3	0	3.44762e+06	2.19917e+07	High	High
High	Q9HCD6-2	Isoform 2 of Protein TANC2 [OS=Homo sapiens]	0	6.885	2	3	4	3	1	2000	220.6	3	0	12945851	2.66579e+07	High	High
High	Q12996-1	Cleavage stimulation factor subunit 3 [OS=Homo sapiens]	0	6.865	4	2	2	2	1	717	82.9	2	0	22929962	3.02292e+07	Peak Found	High
High	Q06830	peroxiredoxin-1 [OS=Homo sapiens]	0	6.859	13	3	3	3	1	199	22.1	3	0	18235547	8.02364e+07	High	High
High	Q9H089	Large subunit GTPase 1 homolog [OS=Homo sapiens]	0	6.858	5	1	2	1	1	658	75.2	1	0	9591863	6.31664e+06	High	High
High	Q5JWF2-1	Guanine nucleotide-binding protein G(S) subunit alpha isoforms XLas [OS=Homo sapiens]	0	6.851	3	1	1	1	1	1037	111	1	0			Not Found	High
High	Q15393-1	Splicing factor 3B subunit 3 [OS=Homo sapiens]	0	6.845	2	2	2	2	1	1217	135.5	2	0			High	High
High	Q8WWN8	Arf-GAP with Rho-GAP domain, ANK repeat and PH domain-containing protein 3 [OS=Homo sapiens]	0	6.834	2	2	2	2	1	1544	169.7	2	0		6.55441e+06	High	High
High	Q9UJX2-1	cell division cycle protein 23 homolog [OS=Homo sapiens]	0	6.834	4	2	3	2	1	597	68.8	2	0			High	High
High	Q9Y3D6	mitochondrial fission 1 protein [OS=Homo sapiens]	0	6.833	11	1	1	1	1	152	16.9	1	0			Not Found	High
High	Q86YS7-5	Isoform 5 of C2 domain-containing protein 5 [OS=Homo sapiens]	0	6.825	2	2	2	2	1	1054	116.4	2	0	6932353	3.94754e+06	High	High
High	P49454	Centromere protein F [OS=Homo sapiens]	0	6.805	1	2	2	2	1	3210	367.5	2	0		171694	High	High
High	Q10713	Mitochondrial-processing peptidase subunit alpha [OS=Homo sapiens]	0	6.79	3	1	1	1	1	525	58.2	1	0			Not Found	High
High	O60506	Heterogeneous nuclear ribonucleoprotein Q [OS=Homo sapiens]	0	6.782	3	2	4	2	1	623	69.6	2	0		1.18686e+06	High	High
High	Q9BVS4	Serine/threonine-protein kinase rio2 [OS=Homo sapiens]	0	6.762	6	3	3	3	1	552	63.2	3	0	32001176	3.29063e+07	High	High
High	Q8NFQ8	Torsin-1A-interacting protein 2 [OS=Homo sapiens]	0	6.759	6	2	3	1	1	470	51.2	2	0	1516749	1.34587e+06	Peak Found	High
High	P54132	Bloom syndrome protein [OS=Homo sapiens]	0	6.749	3	3	3	2	1	1417	158.9	3	0	1152890		High	Not Found
High	Q8IWW6-1	Rho GTPase-activating protein 12 [OS=Homo sapiens]	0	6.748	4	3	4	3	1	846	96.2	3	0	50656237	4.18575e+07	High	High
High	Q9HD42-1	Charged multivesicular body protein 1a [OS=Homo sapiens]	0	6.738	10	2	3	2	1	196	21.7	2	0	2.17602e+07	2.53062e+07	High	High
High	O95208-1	epsin-2 [OS=Homo sapiens]	0	6.701	3	2	3	2	1	641	68.4	2	0	3.23489e+07	2.94976e+07	High	High
High	P08651	Nuclear factor 1 C-type [OS=Homo sapiens]	0	6.7	6	2	2	1	1	508	55.6	2	0	2.42867e+06	1.08856e+08	Peak Found	High
High	Q99598	Translin-associated protein X [OS=Homo sapiens]	0	6.699	7	1	2	1	1	290	33.1	1	0	10665057	1.31764e+07	High	High
High	Q9Y4F3-1	Meiosis regulator and mRNA stability factor 1 [OS=Homo sapiens]	0	6.687	1	1	1	1	1	1742	192.7	1	0			Not Found	High
High	Q9NVP2	Histone chaperone ASF1B [OS=Homo sapiens]	0	6.682	14	1	3	1	1	202	22.4	1	0	20500774	1.66877e+07	High	High
High	P55209	Nucleosome assembly protein 1-like 1 [OS=Homo sapiens]	0	6.651	5	2	3	1	1	391	45.3	2	1	24587100	3.41966e+07	High	Peak Found
High	Q9UQR1	Zinc finger protein 148 [OS=Homo sapiens]	0	6.641	4	2	3	2	1	794	88.9	2	0	36585967	4.55211e+07	High	High
High	Q96F45	Zinc finger protein 503 [OS=Homo sapiens]	0	6.615	4	2	2	1	1	646	62.5	2	0	2.84556e+06	1.23667e+07	Peak Found	High
High	Q96F86	Enhancer of mRNA-decapping protein 3 [OS=Homo sapiens]	0	6.582	5	1	1	1	1	508	56	1	0	7.5823e+06	5.32259e+06	Peak Found	High
High	P35869	Aryl hydrocarbon receptor [OS=Homo sapiens]	0	6.561	3	1	2	1	1	848	96.1	1	0	2.59115e+06	5.01629e+06	High	High
High	Q96G97	Seipin [OS=Homo sapiens]	0	6.56	6	1	1	1	1	398	44.4	1	0	3.52809e+06	4.46657e+06	Peak Found	High
High	Q96IQ9-2	Isoform 2 of Zinc finger protein 414 [OS=Homo sapiens]	0	6.556	4	1	2	1	1	390	41	1	0			High	High
High	P51957	Serine/threonine-protein kinase Nek4 [OS=Homo sapiens]	0	6.551	3	2	2	2	1	841	94.5	2	0	4614206	5.12032e+06	High	High
High	P62158	Calmodulin [OS=Homo sapiens]	0	6.549	11	1	1	1	1	149	16.8	1	0			Not Found	High
High	Q92878-2	Isoform 2 of DNA repair protein RAD50 [OS=Homo sapiens]	0	6.547	1	1	2	1	1	1318	154.5	1	0	2.89711e+06	4.99121e+06	High	High
High	O94813	Slit homolog 2 protein [OS=Homo sapiens]	0	6.545	2	2	3	2	1	1529	169.8	2	0	1.06727e+07	3.73805e+06	High	High
High	Q96P48-6	Arf-GAP with Rho-GAP domain, ANK repeat and PH domain-containing protein 1 [OS=Homo sapiens]	0	6.541	2	2	2	2	1	1450	162.1	2	0	4285721	7.89587e+06	High	High
High	P31749	RAC-alpha serine/threonine-protein kinase [OS=Homo sapiens]	0	6.53	6	2	2	2	1	480	55.7	2	0			High	High
High	Q96EY1-1	DnaJ homolog subfamily A member 3, mitochondrial [OS=Homo sapiens]	0	6.528	5	1	1	1	1	480	52.5	1	0			Not Found	High
High	Q9NR30-1	Nucleolar RNA helicase 2 [OS=Homo sapiens]	0	6.47	5	3	4	2	1	783	87.3	3	0	10021486	1.30673e+07	High	High
High	Q8TEX9-2	Isoform 2 of Importin-4 [OS=Homo sapiens]	0	6.469	2	1	1	1	1	1083	118.8	1	0		4.90088e+06	Not Found	High
High	Q14202	Zinc finger MYM-type protein 3 [OS=Homo sapiens]	0	6.463	2	2	2	1	1	1370	152.3	2	0	6270012	6.69071e+06	Peak Found	High
High	Q9BXF3-1	Cat eye syndrome critical region protein 2 [OS=Homo sapiens]	0	6.452	1	2	3	2	1	1484	164.1	2	0	1133347	886044	High	High
High	Q9UMS4	Pre-mRNA-processing factor 19 [OS=Homo sapiens]	0	6.434	3	1	1	1	1	504	55.1	1	0	3.64207e+06	8.6218e+06	Peak Found	High
High	P41743	Protein kinase c iota type [OS=Homo sapiens]	0	6.431	6	2	2	2	1	596	68.2	2	0	7.83657e+06	3.06315e+07	High	High
High	P62277	40S ribosomal protein S13 [OS=Homo sapiens]	0	6.43	15	2	3	2	1	151	17.2	2	0	24740574	4.69491e+07	High	High
High	Q9Y6M1	Insulin-like growth factor 2 mRNA-binding protein 2 [OS=Homo sapiens]	0	6.42	4	1	1	1	1	599	66.1	1	0	13602553	1.33531e+07	High	Peak Found
High	Q9ULJ3	Zinc finger and BTB domain-containing protein 21 [OS=Homo sapiens]	0	6.414	3	2	2	2	1	1066	118.8	2	0	4.37458e+06	3.69522e+06	High	High
High	Q92499	ATP-dependent RNA helicase DDX1 [OS=Homo sapiens]	0	6.383	3	1	3	1	1	740	82.4	1	0	9.871e+06	5.89143e+06	High	High
High	A0FGR8-2	Isoform 2 of Extended synaptotagmin-2 [OS=Homo sapiens]	0	6.372	4	2	3	2	1	893	98.8	2	0			High	High
High	Q9Y2K7	Lysine-specific demethylase 2A [OS=Homo sapiens]	0	6.353	3	2	3	2	1	1162	132.7	2	0	4.05165e+06	2.05606e+06	High	High
High	P62258-1	14-3-3 protein epsilon [OS=Homo sapiens]	0	6.35	11	3	4	1	1	255	29.2	3	0			Not Found	High
High	Q5JTJ3-2	Isoform 2 of Cytochrome c oxidase assembly factor 6 homolog [OS=Homo sapiens]	0	6.339	17	2	3	2	1	156	18.1	2	0	55435548	7.9386e+07	High	High
High	Q9H1B7	interferon regulatory factor 2-binding protein-like [OS=Homo sapiens]	0	6.323	7	2	2	1	1	796	82.6	2	0			Not Found	High
High	Q8TBX8-1	Phosphatidylinositol 5-phosphate 4-kinase type-2 gamma [OS=Homo sapiens]	0	6.322	4	1	2	1	1	421	47.3	1	0	4354868	3.47438e+06	High	High
High	P62318	small nuclear ribonucleoprotein sm d3 [OS=Homo sapiens]	0	6.317	15	2	2	2	1	126	13.9	2	0	8725659	1.66298e+07	Peak Found	High
High	Q8WUQ7-2	Isoform 2 of Cactin [OS=Homo sapiens]	0	6.31	2	1	1	1	1	935	107.9	1	0			High	Not Found
High	Q14149	MORC family CW-type zinc finger protein 3 [OS=Homo sapiens]	0	6.299	3	2	3	2	1	939	107	2	0	2.22973e+07	8.12522e+06	High	High
High	Q92688	Acidic leucine-rich nuclear phosphoprotein 32 family member B [OS=Homo sapiens]	0	6.297	6	1	2	1	1	251	28.8	1	0			High	High
High	Q8IWC1	MAP7 domain-containing protein 3 [OS=Homo sapiens]	0	6.274	3	3	3	3	1	876	98.4	3	0	3.15113e+07	4.66453e+06	High	Peak Found
High	P14735	insulin-degrading enzyme [OS=Homo sapiens]	0	6.271	3	3	3	3	1	1019	117.9	3	0			High	High
High	Q7Z478	ATP-dependent RNA helicase Dhx29 [OS=Homo sapiens]	0	6.27	3	2	2	2	1	1369	155.1	2	0			High	High
High	Q9Y5B9	FACT complex subunit SPT16 [OS=Homo sapiens]	0	6.261	2	1	1	1	1	1047	119.8	1	0			Not Found	High
High	Q9NQG5	regulation of nuclear pre-mRNA domain-containing protein 1B [OS=Homo sapiens]	0	6.256	5	1	1	1	1	326	36.9	1	0			Not Found	High
High	P31946	14-3-3 protein beta/alpha [OS=Homo sapiens]	0	6.246	14	3	4	1	1	246	28.1	3	0			Not Found	High
High	Q92734-1	Protein TFG [OS=Homo sapiens]	0	6.239	7	2	3	2	1	400	43.4	2	0	53146132	3.42253e+07	High	High
High	Q9NXH9-1	tRNA (guanine(26)-N(2))-dimethyltransferase [OS=Homo sapiens]	0	6.233	4	1	2	1	1	659	72.2	1	0	40356964	2.95569e+07	High	High
High	Q9ULD9	zinc finger protein 608 [OS=Homo sapiens]	0	6.224	4	2	2	2	1	1512	162.1	2	0	5522887	6.44959e+06	Peak Found	High
High	O95758-4	Isoform 4 of Polypyrimidine tract-binding protein 3 [OS=Homo sapiens]	0	6.212	7	3	4	1	1	558	60.4	3	0			High	Not Found
High	O43815	striatin [OS=Homo sapiens]	0	6.21	2	1	1	1	1	780	86.1	1	0			Not Found	High
High	Q8N5C6	S1 RNA-binding domain-containing protein 1 [OS=Homo sapiens]	0	6.207	3	2	2	2	1	995	111.7	2	0		2.27786e+08	Not Found	High
High	Q9H9Q4-2	Isoform 2 of Non-homologous end-joining factor 1 [OS=Homo sapiens]	0	6.207	7	1	1	1	1	316	35.3	1	0	3.02359e+06	5.58161e+06	High	Peak Found
High	P0C7P4	Putative cytochrome b-c1 complex subunit Rieske-like protein 1 [OS=Homo sapiens]	0	6.203	7	1	1	1	1	283	30.8	1	0			Not Found	High
High	Q9NYF8-1	Bcl-2-associated transcription factor 1 [OS=Homo sapiens]	0	6.202	3	2	3	2	1	920	106.1	2	0	48951744	2.16581e+07	High	High
High	Q92615	la-related protein 4B [OS=Homo sapiens]	0	6.183	2	1	2	1	1	738	80.5	1	0			Not Found	High
High	P46783	40S ribosomal protein S10 [OS=Homo sapiens]	0	6.176	15	2	3	2	1	165	18.9	2	0	79482184	8.89639e+07	High	High
High	Q15427	Splicing factor 3b subunit 4 [OS=Homo sapiens]	0	6.176	5	1	1	1	1	424	44.4	1	0	4178599	9.77594e+06	Peak Found	High
High	P83731	60S ribosomal protein L24 [OS=Homo sapiens]	0	6.175	13	2	2	2	1	157	17.8	2	0	46981004	1.27397e+08	High	High
High	P30260-2	Isoform 2 of Cell division cycle protein 27 homolog [OS=Homo sapiens]	0	6.164	2	2	3	2	1	830	92.6	2	0	11483739	1.06653e+07	High	High
High	O75113	NEDD4-binding protein 1 [OS=Homo sapiens]	0	6.153	2	1	1	1	1	896	100.3	1	0			High	Not Found
High	O60563	Cyclin-T1 [OS=Homo sapiens]	0	6.137	3	2	3	2	1	726	80.6	2	0	5.29957e+06	2.55481e+06	High	High
High	Q5TCQ9-1	Membrane-associated guanylate kinase, WW and PDZ domain-containing protein 3 [OS=Homo sapiens]	0	6.116	2	2	3	2	1	1506	165.5	2	0			High	High
High	Q02543	60S ribosomal protein L18a [OS=Homo sapiens]	0	6.108	10	2	3	2	1	176	20.7	2	0	11746402	1.98397e+07	High	High
High	Q86W92-1	Liprin-beta-1 [OS=Homo sapiens]	0	6.098	4	3	3	3	1	1011	114	3	0			Not Found	High
High	P55957-2	Isoform 2 of BH3-interacting domain death agonist [OS=Homo sapiens]	0	6.081	6	1	2	1	1	241	26.8	1	0	4.46433e+06	3.69356e+06	High	High
High	Q86UE8	Serine/threonine-protein kinase tousled-like 2 [OS=Homo sapiens]	0	6.057	2	2	4	1	1	772	87.6	2	0	13422148	1.52618e+07	High	High
High	Q9Y2R0	Cytochrome c oxidase assembly factor 3 homolog, mitochondrial [OS=Homo sapiens]	0	6.045	18	2	2	2	1	106	11.7	2	0	11171073	8.027e+06	High	High
High	Q9P2D0	inhibitor of Bruton tyrosine kinase [OS=Homo sapiens]	0	6.04	2	2	3	2	1	1353	150.4	2	0	1.63607e+06	3.37033e+06	High	High
High	Q07812-2	Isoform Beta of Apoptosis regulator BAX [OS=Homo sapiens]	0	6.037	11	2	2	2	1	218	24.2	2	0			Not Found	High
High	Q7Z3B4	Nucleoporin p54 [OS=Homo sapiens]	0	6.033	5	2	2	2	1	507	55.4	2	0	13284275	8.38021e+06	High	High
High	P40937-1	Replication factor C subunit 5 [OS=Homo sapiens]	0	6.017	8	2	3	2	1	340	38.5	2	0	1.04306e+07	1.32734e+07	High	High
High	Q9UJ14-1	Gamma-glutamyltransferase 7 [OS=Homo sapiens]	0	6.013	3	1	1	1	1	662	70.4	1	0			Not Found	High
High	Q08AD1	Calmodulin-regulated spectrin-associated protein 2 [OS=Homo sapiens]	0	6.009	1	1	1	1	1	1489	168	1	0	3549019		High	Not Found
High	Q14257-2	Isoform 2 of Reticulocalbin-2 [OS=Homo sapiens]	0	6.005	9	2	2	2	1	335	39.1	2	0	13410713		High	High
High	Q9UQ84-1	Exonuclease 1 [OS=Homo sapiens]	0	6.005	2	1	2	1	1	846	94	1	0	1.60136e+06	3.94479e+06	High	High
High	Q8NEN9	PDZ domain-containing protein 8 [OS=Homo sapiens]	0	6.003	2	2	3	2	1	1154	128.5	2	0	1.46068e+07	1.36398e+07	High	High
High	Q9Y5K6	CD2-associated protein [OS=Homo sapiens]	0	5.991	2	1	1	1	1	639	71.4	1	0	7379611	4.36489e+06	High	Peak Found
High	P43686	26S protease regulatory subunit 6B [OS=Homo sapiens]	0	5.984	4	1	2	1	1	418	47.3	1	0	1.94181e+06	4.21549e+06	High	High
High	O14770-1	Homeobox protein Meis2 [OS=Homo sapiens]	0	5.976	5	1	2	1	1	477	51.8	1	0	9427115	1.05909e+07	High	High
High	Q9BXB4	Oxysterol-binding protein-related protein 11 [OS=Homo sapiens]	0	5.964	7	2	2	2	1	747	83.6	2	0			High	High
High	P41229	Lysine-specific demethylase 5C [OS=Homo sapiens]	0	5.956	1	1	1	1	1	1560	175.6	1	0			Not Found	High
High	P09234	U1 small nuclear ribonucleoprotein C [OS=Homo sapiens]	0	5.954	11	1	1	1	1	159	17.4	1	0		1.47273e+07	Not Found	High
High	Q9UPY6	Wiskott-Aldrich syndrome protein family member 3 [OS=Homo sapiens]	0	5.943	3	1	2	1	1	502	55.3	1	0			High	High
High	Q9Y696	Chloride intracellular channel protein 4 [OS=Homo sapiens]	0	5.934	7	1	1	1	1	253	28.8	1	0		6.70224e+06	Not Found	High
High	P40429	60S ribosomal protein L13a [OS=Homo sapiens]	0	5.93	9	2	2	2	1	203	23.6	2	0	5887693		High	High
High	P48556	26S proteasome non-ATPase regulatory subunit 8 [OS=Homo sapiens]	0	5.916	7	2	4	2	1	350	39.6	2	0	7204206	1.18273e+07	High	High
High	Q14258	E3 ubiquitin/ISG15 ligase TRIM25 [OS=Homo sapiens]	0	5.902	4	2	3	2	1	630	70.9	2	0	28680794	2.53578e+07	High	High
High	Q9H9J4-1	Ubiquitin carboxyl-terminal hydrolase 42 [OS=Homo sapiens]	0	5.897	2	1	1	1	1	1324	145.3	1	0			Not Found	High
High	Q8WZA0-2	Isoform 2 of Protein LZIC [OS=Homo sapiens]	0	5.891	10	1	1	1	1	211	23.9	1	0	3.64308e+06	1.31786e+07	Peak Found	High
High	Q14934-2	Isoform 2 of Nuclear factor of activated T-cells, cytoplasmic 4 [OS=Homo sapiens]	0	5.884	3	2	3	1	1	965	101.6	2	0		2.92383e+06	Not Found	High
High	Q6GYQ0-2	Isoform 2 of Ral GTPase-activating protein subunit alpha-1 [OS=Homo sapiens]	0	5.876	1	2	2	2	1	2083	234.6	2	0	5873616		High	High
High	O43583	density-regulated protein [OS=Homo sapiens]	0	5.872	10	1	1	1	1	198	22.1	1	0			High	Not Found
High	Q7L0Y3	Mitochondrial ribonuclease P protein 1 [OS=Homo sapiens]	0	5.87	5	2	4	2	1	403	47.3	2	0	16559825	2.17362e+07	High	High
High	Q16566	calcium/calmodulin-dependent protein kinase type IV [OS=Homo sapiens]	0	5.867	5	2	3	2	1	473	51.9	2	0	3.66182e+06	4.6554e+06	High	High
High	P35268	60S ribosomal protein L22 [OS=Homo sapiens]	0	5.856	20	1	1	1	1	128	14.8	1	0	12574867	6.37227e+06	High	Peak Found
High	Q9BTE7	DCN1-like protein 5 [OS=Homo sapiens]	0	5.855	11	3	5	3	1	237	27.5	3	0	4.07501e+07	4.58877e+07	High	High
High	P12694-2	Isoform 2 of 2-oxoisovalerate dehydrogenase subunit alpha, mitochondrial [OS=Homo sapiens]	0	5.849	3	1	1	1	1	448	50.8	1	0			High	Not Found
High	Q8TAT6-2	Isoform 2 of Nuclear protein localization protein 4 homolog [OS=Homo sapiens]	0	5.845	3	1	1	1	1	617	69.4	1	0			High	Not Found
High	O43715	TP53-regulated inhibitor of apoptosis 1 [OS=Homo sapiens]	0	5.841	18	1	1	1	1	76	8.8	1	0			High	Not Found
High	Q8IWI9-4	Isoform 4 of MAX gene-associated protein [OS=Homo sapiens]	0	5.84	0	1	1	1	1	3065	336	1	0			High	Not Found
High	Q56VL3	OCIA domain-containing protein 2 [OS=Homo sapiens]	0	5.837	8	1	1	1	1	154	16.9	1	0	781202	4.46795e+06	Peak Found	High
High	Q9BQ39	ATP-dependent RNA helicase DDX50 [OS=Homo sapiens]	0	5.826	7	3	3	2	1	737	82.5	3	0			High	High
High	Q9UHR5-1	SAP30-binding protein [OS=Homo sapiens]	0	5.823	8	2	2	2	1	308	33.9	2	0			Not Found	High
High	Q9UHI8	a disintegrin and metalloproteinase with thrombospondin motifs 1 [OS=Homo sapiens]	0	5.806	2	2	2	2	1	967	105.3	2	0			High	Not Found
High	P55735-3	Isoform 3 of Protein SEC13 homolog [OS=Homo sapiens]	0	5.804	5	1	1	1	1	368	40.7	1	0			High	Not Found
High	P35606	Coatomer subunit beta' [OS=Homo sapiens]	0	5.802	5	2	2	2	1	906	102.4	2	0			High	High
High	Q9H2U1	ATP-dependent RNA helicase DHX36 [OS=Homo sapiens]	0	5.788	2	2	3	2	1	1008	114.7	2	0	12297924	1.51134e+07	High	High
High	O75362	zinc finger protein 217 [OS=Homo sapiens]	0	5.758	1	1	1	1	1	1048	115.2	1	0			Not Found	High
High	O00139-4	Isoform 4 of Kinesin-like protein KIF2A [OS=Homo sapiens]	0	5.747	2	1	2	1	1	744	84	1	0	901054	352308	High	High
High	O94804	Serine/threonine-protein kinase 10 [OS=Homo sapiens]	0	5.745	2	2	2	1	1	968	112.1	2	0			High	Not Found
High	Q5VTB9	E3 ubiquitin-protein ligase RNF220 [OS=Homo sapiens]	0	5.731	5	2	3	2	1	566	62.7	2	0	48237569	5.79352e+07	High	High
High	P10644	cAMP-dependent protein kinase type I-alpha regulatory subunit [OS=Homo sapiens]	0	5.719	7	2	2	2	1	381	43	2	0	7.43588e+06	1.18534e+07	Peak Found	High
High	P21741	Midkine [OS=Homo sapiens]	0	5.717	13	2	3	2	1	143	15.6	2	0	1.56793e+07	1.58731e+07	High	High
High	Q5T2E6-1	UPF0668 protein C10orf76 [OS=Homo sapiens]	0	5.716	2	1	2	1	1	689	78.7	1	0	11042182	1.39161e+07	High	High
High	Q8N5U6-2	Isoform 2 of RING finger protein 10 [OS=Homo sapiens]	0	5.705	2	1	2	1	1	816	90.4	1	0	2.82192e+06	2.15561e+06	High	High
High	Q9C0H2-4	Isoform 4 of Protein tweety homolog 3 [OS=Homo sapiens]	0	5.696	3	1	2	1	1	526	57.9	1	0	4.53736e+06	3.04118e+06	High	High
High	Q07955-2	Isoform ASF-2 of Serine/arginine-rich splicing factor 1 [OS=Homo sapiens]	0	5.685	4	1	1	1	1	292	32	1	0			Not Found	High
High	P62701	40S ribosomal protein S4, X isoform [OS=Homo sapiens]	0	5.683	10	2	2	2	1	263	29.6	2	0	9.79784e+06	5.58303e+06	High	High
High	P49006	MARCKS-related protein [OS=Homo sapiens]	0	5.679	14	2	2	2	1	195	19.5	2	0	22954012	3.46947e+06	High	High
High	Q15172-1	Serine/threonine-protein phosphatase 2A 56 kDa regulatory subunit alpha isoform [OS=Homo sapiens]	0	5.672	7	2	2	2	1	486	56.2	2	0	3.24107e+06	2.58934e+06	High	High
High	P29084	transcription initiation factor iie subunit beta [OS=Homo sapiens]	0	5.646	7	1	1	1	1	291	33	1	0	2913018	6.46675e+06	Peak Found	High
High	Q9Y371-2	Isoform 2 of Endophilin-B1 [OS=Homo sapiens]	0	5.642	4	1	2	1	1	386	43.2	1	0	3.16961e+06	5.59117e+06	High	High
High	Q9NPQ8-3	Isoform 3 of Synembryn-A [OS=Homo sapiens]	0	5.622	5	2	3	2	1	537	60.3	2	0	10753650	1.27824e+07	High	High
High	Q9UBQ5	Eukaryotic translation initiation factor 3 subunit K [OS=Homo sapiens]	0	5.608	6	1	1	1	1	218	25	1	0			Not Found	High
High	Q9H1E3	Nuclear ubiquitous casein and cyclin-dependent kinase substrate 1 [OS=Homo sapiens]	0	5.607	6	1	1	1	1	243	27.3	1	0			High	Not Found
High	O95405-1	Zinc finger FYVE domain-containing protein 9 [OS=Homo sapiens]	0	5.595	3	2	3	2	1	1425	156.3	2	0			High	High
High	Q68CP9-1	AT-rich interactive domain-containing protein 2 [OS=Homo sapiens]	0	5.578	1	2	3	2	1	1835	197.3	2	0	11095946	9.75374e+06	High	High
High	Q5THK1-1	Protein PRR14L [OS=Homo sapiens]	0	5.566	1	2	4	2	1	2151	237.2	2	0	15284853	2.02602e+07	High	High
High	Q13395	Probable methyltransferase TARBP1 [OS=Homo sapiens]	0	5.564	1	1	2	1	1	1621	181.6	1	0			High	High
High	P23378	Glycine dehydrogenase (Decarboxylating), mitochondrial [OS=Homo sapiens]	0	5.55	3	2	2	2	1	1020	112.7	2	0			High	High
High	P28370-1	Probable global transcription activator SNF2L1 [OS=Homo sapiens]	0	5.55	2	2	2	2	1	1054	122.5	2	0		7.36378e+06	High	High
High	P07737	profilin-1 [OS=Homo sapiens]	0	5.542	10	1	2	1	1	140	15	1	0	25509412	3.35175e+07	High	High
High	Q9UJY1	Heat shock protein beta-8 [OS=Homo sapiens]	0	5.539	13	1	2	1	1	196	21.6	1	0	10331280	8.6788e+06	High	High
High	O75592-1	E3 ubiquitin-protein ligase MYCBP2 [OS=Homo sapiens]	0	5.527	0	1	1	1	1	4640	509.8	1	0			Not Found	High
High	Q9P032	NADH dehydrogenase [ubiquinone] 1 alpha subcomplex assembly factor 4 [OS=Homo sapiens]	0	5.52	8	1	1	1	1	175	20.3	1	0	3.02649e+06	3.57002e+06	High	Peak Found
High	Q8N573-1	Oxidation resistance protein 1 [OS=Homo sapiens]	0	5.514	3	2	2	2	1	874	97.9	2	0	7415529	8.94097e+06	High	High
High	Q7L2E3-2	Isoform 2 of Putative ATP-dependent RNA helicase DHX30 [OS=Homo sapiens]	0	5.505	1	1	2	1	1	1222	136	1	0			High	High
High	O00192	armadillo repeat protein deleted in velo-cardio-facial syndrome [OS=Homo sapiens]	0	5.504	3	2	2	2	1	962	104.6	2	0		2.74487e+06	Not Found	High
High	Q8NCE2-1	Myotubularin-related protein 14 [OS=Homo sapiens]	0	5.497	8	3	4	3	1	650	72.2	3	0	1.75716e+07	2.63993e+07	High	High
High	P04083	annexin A1 [OS=Homo sapiens]	0	5.494	4	1	2	1	1	346	38.7	1	0	4957850	7.30963e+06	High	High
High	Q15257-1	Serine/threonine-protein phosphatase 2A activator [OS=Homo sapiens]	0	5.488	6	2	4	2	1	358	40.6	2	0	44825656	5.01354e+07	High	High
High	Q06330-1	Recombining binding protein suppressor of hairless [OS=Homo sapiens]	0	5.48	3	1	2	1	1	500	55.6	1	0	8973873		High	High
High	Q9NYJ8-1	TGF-beta-activated kinase 1 and MAP3K7-binding protein 2 [OS=Homo sapiens]	0	5.476	2	1	1	1	1	693	76.4	1	0			Not Found	High
High	Q8N5F7	NF-kappa-B-activating protein [OS=Homo sapiens]	0	5.46	4	1	1	1	1	415	47.1	1	0	4.2582e+06	6.55209e+06	Peak Found	High
High	Q9P275-2	Isoform 2 of Ubiquitin carboxyl-terminal hydrolase 36 [OS=Homo sapiens]	0	5.442	1	1	1	1	1	1123	122.8	1	0			Not Found	High
High	P98082	Disabled homolog 2 [OS=Homo sapiens]	0	5.416	2	2	2	2	1	770	82.4	2	0	661373		High	Not Found
High	P63313	thymosin beta-10 [OS=Homo sapiens]	0	5.402	34	3	10	3	1	44	5	3	0	236444076	1.51653e+08	High	High
High	O43149	Zinc finger ZZ-type and EF-hand domain-containing protein 1 [OS=Homo sapiens]	0	5.402	1	2	2	2	1	2961	330.9	2	0	2.50492e+06	5.10362e+06	High	High
High	Q96R06	Sperm-associated antigen 5 [OS=Homo sapiens]	0	5.391	1	1	2	1	1	1193	134.3	1	0	4.02269e+06	3.37618e+06	High	High
High	Q96CU9	FAD-dependent oxidoreductase domain-containing protein 1 [OS=Homo sapiens]	0	5.384	3	1	1	1	1	486	53.8	1	0			Not Found	High
High	P28288	ATP-binding cassette sub-family D member 3 [OS=Homo sapiens]	0	5.381	3	1	1	1	1	659	75.4	1	0	1.90023e+06		High	Not Found
High	Q86Y13	E3 ubiquitin-protein ligase DZIP3 [OS=Homo sapiens]	0	5.378	2	2	2	2	1	1208	138.5	2	0	3355161	5.01176e+06	High	High
High	Q9UM54-3	Unconventional myosin-VI [OS=Homo sapiens]	0	5.374	1	1	1	1	1	1294	149.6	1	0			High	Not Found
High	P19838-2	Isoform 2 of Nuclear factor NF-kappa-B p105 subunit [OS=Homo sapiens]	0	5.365	2	2	3	2	1	969	105.4	2	0	8.32596e+06	9.09661e+06	High	High
High	Q2M3G4-1	Protein Shroom1 [OS=Homo sapiens]	0	5.362	6	2	2	2	1	852	90.7	2	0			High	High
High	Q8NFA0	Ubiquitin carboxyl-terminal hydrolase 32 [OS=Homo sapiens]	0	5.353	1	2	2	2	1	1604	181.5	2	0	10078229	1.00892e+07	High	High
High	Q9NVV4-2	Isoform 2 of Poly(A) RNA polymerase, mitochondrial [OS=Homo sapiens]	0	5.348	3	2	3	2	1	712	78.8	2	0	1.33871e+07	1.51739e+07	High	High
High	P04183	Thymidine kinase, cytosolic [OS=Homo sapiens]	0	5.346	8	1	2	1	1	234	25.5	1	0	5715334	1.2806e+07	High	High
High	Q9NZM3	Intersectin-2 [OS=Homo sapiens]	0	5.327	1	1	1	1	1	1697	193.3	1	0			High	Not Found
High	Q07065	Cytoskeleton-associated protein 4 [OS=Homo sapiens]	0	5.323	5	2	2	2	1	602	66	2	0	2.33521e+06	3.8435e+06	Peak Found	High
High	Q8NI22	Multiple coagulation factor deficiency protein 2 [OS=Homo sapiens]	0	5.32	24	1	1	1	1	146	16.4	1	0			High	Not Found
High	Q8TEP8-3	Isoform 3 of Centrosomal protein of 192 kDa [OS=Homo sapiens]	0	5.318	1	1	2	1	1	2537	278.9	1	0			High	High
High	Q96PX1	RING finger protein 157 [OS=Homo sapiens]	0	5.303	3	2	3	2	1	679	73.5	2	0	4351657	4.5233e+06	High	High
High	A0AVT1-1	Ubiquitin-like modifier-activating enzyme 6 [OS=Homo sapiens]	0	5.291	1	1	1	1	1	1052	117.9	1	0	4307061		High	Not Found
High	Q13443	disintegrin and metalloproteinase domain-containing protein 9 [OS=Homo sapiens]	0	5.286	3	1	1	1	1	819	90.5	1	0			Not Found	High
High	P60953	Cell division control protein 42 homolog [OS=Homo sapiens]	0	5.285	9	1	2	1	1	191	21.2	1	0	5613598	9.9629e+06	High	High
High	Q9BVP2	Guanine nucleotide-binding protein-like 3 [OS=Homo sapiens]	0	5.278	3	1	2	1	1	549	62	1	0	29580898	1.85888e+06	High	High
High	Q969G3	SWI/SNF-related matrix-associated actin-dependent regulator of chromatin subfamily E member 1 [OS=Homo sapiens]	0	5.263	3	1	1	1	1	411	46.6	1	0	29024958	3.81125e+07	Peak Found	High
High	Q9UHD2	Serine/threonine-protein kinase TBK1 [OS=Homo sapiens]	0	5.26	3	1	1	1	1	729	83.6	1	0	2287134	2.79245e+06	Peak Found	High
High	Q15417	Calponin-3 [OS=Homo sapiens]	0	5.212	4	1	2	1	1	329	36.4	1	0			High	Not Found
High	P52565-1	rho GDP-dissociation inhibitor 1 [OS=Homo sapiens]	0	5.207	20	1	1	1	1	204	23.2	1	0			Not Found	High
High	Q96CG3	TRAF-interacting protein with FHA domain-containing protein A [OS=Homo sapiens]	0	5.202	7	1	1	1	1	184	21.4	1	0			Not Found	High
High	P09429	High mobility group protein B1 [OS=Homo sapiens]	0	5.195	7	1	2	1	1	215	24.9	1	0	3481473	1.15116e+07	High	High
High	O94763-1	Unconventional prefoldin RPB5 interactor 1 [OS=Homo sapiens]	0	5.162	3	2	2	2	1	535	59.8	2	0	592044	369934	High	High
High	Q13188-2	Isoform 2 of Serine/threonine-protein kinase 3 [OS=Homo sapiens]	0	5.142	2	1	2	1	1	519	59.4	1	0			High	High
High	Q99873	protein arginine N-methyltransferase 1 [OS=Homo sapiens]	0	5.138	4	1	2	1	1	361	41.5	1	0			High	High
High	P82094-2	Isoform 2 of TATA element modulatory factor [OS=Homo sapiens]	0	5.133	1	1	2	1	1	1096	123.1	1	0	4.18245e+06	3.53965e+06	High	High
High	Q6PJG2	ELM2 and SANT domain-containing protein 1 [OS=Homo sapiens]	0	5.117	2	1	1	1	1	1045	114.9	1	0			High	Not Found
High	Q9NUU7	ATP-dependent RNA helicase DDX19A [OS=Homo sapiens]	0	5.113	5	2	2	2	1	478	53.9	2	0	5830729		High	Not Found
High	Q9Y266	nuclear migration protein nudC [OS=Homo sapiens]	0	5.099	6	1	2	1	1	331	38.2	1	0			High	High
High	P46531	Neurogenic locus notch homolog protein 1 [OS=Homo sapiens]	0	5.094	1	2	2	2	1	2555	272.3	2	0	1.6832e+06		High	High
High	O43318	mitogen-activated protein kinase kinase kinase 7 [OS=Homo sapiens]	0	5.086	4	2	3	2	1	606	67.2	2	0	5.99215e+06	5.38017e+06	High	High
High	P23142-4	Isoform C of Fibulin-1 [OS=Homo sapiens]	0	5.057	3	2	3	1	1	683	74.4	2	1	3469544	4.01509e+06	High	High
High	Q9UEG4	zinc finger protein 629 [OS=Homo sapiens]	0	5.012	2	2	3	1	1	869	96.6	2	0	5273524	5.20161e+06	Peak Found	High
High	O75152	Zinc finger CCCH domain-containing protein 11A [OS=Homo sapiens]	0	5.006	4	2	3	2	1	810	89.1	2	0	8853982	9.00495e+06	High	High
High	Q8IXW5	Putative RNA polymerase II subunit B1 CTD phosphatase RPAP2 [OS=Homo sapiens]	0	5	2	1	2	1	1	612	69.5	1	0	2594767	3.67782e+06	High	High
High	P00568	Adenylate kinase isoenzyme 1 [OS=Homo sapiens]	0	4.964	7	1	2	1	1	194	21.6	1	0	2.61469e+06	2.93706e+06	High	High
High	P53618	Coatomer subunit beta [OS=Homo sapiens]	0	4.961	1	1	2	1	1	953	107.1	1	0	4780017	7.20628e+06	High	High
High	P62888	60S ribosomal protein L30 [OS=Homo sapiens]	0	4.961	17	1	1	1	1	115	12.8	1	0			Not Found	High
High	Q9Y3Y2-3	Isoform 2 of Chromatin target of PRMT1 protein [OS=Homo sapiens]	0	4.955	5	1	1	1	1	249	26.5	1	0			Not Found	High
High	Q9NRL3-3	Isoform 3 of Striatin-4 [OS=Homo sapiens]	0	4.952	3	2	2	2	1	760	81.2	2	0	6.84713e+06	6.5648e+06	High	Peak Found
High	Q9UGU5	HMG domain-containing protein 4 [OS=Homo sapiens]	0	4.951	3	1	2	1	1	601	65.7	1	0	4563016	1.18179e+07	High	High
High	P50914	60S ribosomal protein L14 [OS=Homo sapiens]	0	4.933	10	2	2	2	1	215	23.4	2	0			Not Found	High
High	P04632	Calpain small subunit 1 [OS=Homo sapiens]	0	4.919	6	2	3	2	1	268	28.3	2	0		7.33378e+06	High	High
High	Q9NQX3-2	Isoform 2 of Gephyrin [OS=Homo sapiens]	0	4.916	3	1	1	1	1	769	83.4	1	0	3716245	2.24495e+06	High	Peak Found
High	Q96PC5	Melanoma inhibitory activity protein 2 [OS=Homo sapiens]	0	4.911	2	2	2	2	1	1412	159.7	2	0	4.61593e+06	3.11911e+06	High	High
High	Q9NYZ3	G2 and S phase-expressed protein 1 [OS=Homo sapiens]	0	4.909	5	2	2	2	1	720	76.6	2	0			High	High
High	Q96SZ6	CDK5 regulatory subunit-associated protein 1 [OS=Homo sapiens]	0	4.909	2	1	1	1	1	601	67.6	1	0		5.13277e+06	Not Found	High
High	Q96RU2-1	Ubiquitin carboxyl-terminal hydrolase 28 [OS=Homo sapiens]	0	4.904	1	1	1	1	1	1077	122.4	1	0			High	Not Found
High	Q01484	Ankyrin-2 [OS=Homo sapiens]	0	4.899	0	1	1	1	1	3957	433.4	1	0			High	Not Found
High	Q9GZN8-2	Isoform 2 of UPF0687 protein C20orf27 [OS=Homo sapiens]	0	4.893	7	1	2	1	1	199	21.6	1	0	23854244	2.01577e+07	High	High
High	O95433	activator of 90 kDa heat shock protein ATPase homolog 1 [OS=Homo sapiens]	0	4.861	7	1	1	1	1	338	38.3	1	0	17858112	1.62349e+07	Peak Found	High
High	Q9NYF3	protein FAM53C [OS=Homo sapiens]	0	4.861	3	1	1	1	1	392	43.1	1	0	7834314	9.44832e+06	High	Peak Found
High	Q96EB1-2	Isoform 2 of Elongator complex protein 4 [OS=Homo sapiens]	0	4.858	4	1	2	1	1	535	58.7	1	0	2.06348e+06	2.24961e+06	High	High
High	Q9BSV6	tRNA-splicing endonuclease subunit sen34 [OS=Homo sapiens]	0	4.854	4	1	1	1	1	310	33.6	1	0	5.4321e+06	1.05501e+07	Peak Found	High
High	Q9NZI8	Insulin-like growth factor 2 mRNA-binding protein 1 [OS=Homo sapiens]	0	4.83	4	2	2	2	1	577	63.4	2	0			Peak Found	High
High	Q8IYW5	E3 ubiquitin-protein ligase RNF168 [OS=Homo sapiens]	0	4.822	2	1	1	1	1	571	65	1	0		2.82859e+06	Not Found	High
High	P25789	Proteasome subunit alpha type-4 [OS=Homo sapiens]	0	4.821	8	1	2	1	1	261	29.5	1	0	15897202	1.39719e+07	High	High
High	Q9H0E9-1	Bromodomain-containing protein 8 [OS=Homo sapiens]	0	4.799	2	1	2	1	1	1235	135.3	1	0	5.10659e+06	4.09275e+06	High	High
High	O00712-5	Isoform 5 of Nuclear factor 1 B-type [OS=Homo sapiens]	0	4.782	6	2	2	1	1	494	55.1	2	0	5825706	3.00493e+06	Peak Found	High
High	Q96L91	E1A-binding protein p400 [OS=Homo sapiens]	0	4.781	1	2	2	2	1	3159	343.3	2	0			High	High
High	P62136-2	Isoform 2 of Serine/threonine-protein phosphatase PP1-alpha catalytic subunit [OS=Homo sapiens]	0	4.764	5	1	2	1	1	341	38.6	1	0	2.90178e+06	7.00946e+06	High	High
High	P62910	60S ribosomal protein L32 [OS=Homo sapiens]	0	4.759	10	1	2	1	1	135	15.9	1	0	4417936	7.30957e+06	High	High
High	Q9NYI0-1	PH and SEC7 domain-containing protein 3 [OS=Homo sapiens]	0	4.746	1	1	1	1	1	1048	116	1	0		5.00636e+06	Not Found	High
High	Q53ET0	CREB-regulated transcription coactivator 2 [OS=Homo sapiens]	0	4.739	3	1	1	1	1	693	73.3	1	0			Not Found	High
High	Q01518-1	adenylyl cyclase-associated protein 1 [OS=Homo sapiens]	0	4.735	5	1	2	1	1	475	51.9	1	0	3159122	8.89853e+06	High	High
High	P24863-1	Cyclin-C [OS=Homo sapiens]	0	4.732	6	1	1	1	1	283	33.2	1	0			Not Found	High
High	P25325-2	Isoform 2 of 3-mercaptopyruvate sulfurtransferase [OS=Homo sapiens]	0	4.729	9	1	2	1	1	317	35.2	1	0	22045934	2.80256e+07	High	High
High	Q9H5V9-1	UPF0428 protein CXorf56 [OS=Homo sapiens]	0	4.729	6	1	2	1	1	222	25.6	1	0	6.66875e+06	7.3574e+06	High	High
High	Q99536	Synaptic vesicle membrane protein VAT-1 homolog [OS=Homo sapiens]	0	4.727	3	1	1	1	1	393	41.9	1	0			Not Found	High
High	Q969T9	WW domain-binding protein 2 [OS=Homo sapiens]	0	4.721	8	2	3	2	1	261	28.1	2	0	28374200	2.6351e+07	High	High
High	P34897-1	Serine hydroxymethyltransferase, mitochondrial [OS=Homo sapiens]	0	4.699	2	1	2	1	1	504	56	1	0	926671		High	High
High	P18583-9	Isoform I of Protein SON [OS=Homo sapiens]	0	4.692	1	3	4	3	1	2466	267.9	3	0	2.20732e+08	2.73165e+08	High	High
High	O60244	Mediator of RNA polymerase II transcription subunit 14 [OS=Homo sapiens]	0	4.688	1	1	1	1	1	1454	160.5	1	0	2.41348e+06	2.99719e+06	Peak Found	High
High	O00716	transcription factor E2F3 [OS=Homo sapiens]	0	4.685	3	1	2	1	1	465	49.1	1	0	4461390	6.10277e+06	High	High
High	Q4G0N4	NAD kinase 2, mitochondrial [OS=Homo sapiens]	0	4.684	3	1	1	1	1	442	49.4	1	0			Not Found	High
High	Q96SY0	Integrator complex subunit 14 [OS=Homo sapiens]	0	4.679	2	1	2	1	1	518	57.4	1	0	4241549	3.815e+06	High	High
High	Q9Y3I1	F-box only protein 7 [OS=Homo sapiens]	0	4.669	2	1	2	1	1	522	58.5	1	0			High	High
High	A1X283	SH3 and PX domain-containing protein 2B [OS=Homo sapiens]	0	4.668	1	1	1	1	1	911	101.5	1	0			High	Not Found
High	Q15758-1	Neutral amino acid transporter B(0) [OS=Homo sapiens]	0	4.664	2	1	1	1	1	541	56.6	1	0	8.3379e+06	8.93012e+06	Peak Found	High
High	Q9P2J5	Leucine--tRNA ligase, cytoplasmic [OS=Homo sapiens]	0	4.63	1	1	1	1	1	1176	134.4	1	0			Not Found	High
High	Q00536-2	Isoform 2 of Cyclin-dependent kinase 16 [OS=Homo sapiens]	0	4.621	3	2	5	1	1	570	63.4	2	0	7869155	5.92653e+06	High	High
High	P04075-2	Isoform 2 of Fructose-bisphosphate aldolase A [OS=Homo sapiens]	0	4.619	4	2	2	2	1	418	45.2	2	0	4.60459e+06	1.01234e+07	Peak Found	High
High	Q13330-1	Metastasis-associated protein MTA1 [OS=Homo sapiens]	0	4.59	2	1	1	1	1	715	80.7	1	0			Not Found	High
High	P55854-2	Isoform 2 of Small ubiquitin-related modifier 3 [OS=Homo sapiens]	0	4.589	9	1	1	1	1	141	15.8	1	0	11416980	2.42441e+07	High	Peak Found
High	P30520	adenylosuccinate synthetase isozyme 2 [OS=Homo sapiens]	0	4.563	2	1	2	1	1	456	50.1	1	0			High	High
High	Q9UHX1-1	poly(U)-binding-splicing factor PUF60 [OS=Homo sapiens]	0	4.551	3	2	2	2	1	559	59.8	2	0	5.0674e+06	4.54521e+06	High	High
High	Q3B7T1	Erythroid differentiation-related factor 1 [OS=Homo sapiens]	0	4.536	1	1	2	1	1	1238	138.4	1	0	5602733	1.03342e+07	High	High
High	P83881	60S ribosomal protein L36a [OS=Homo sapiens]	0	4.533	16	2	4	2	1	106	12.4	2	0	3.09897e+07	4.74127e+07	High	High
High	Q2KHT3	protein CLEC16A [OS=Homo sapiens]	0	4.524	1	1	1	1	1	1053	117.6	1	0	3188153	7.53369e+06	Peak Found	High
High	P43246-1	DNA mismatch repair protein MSH2 [OS=Homo sapiens]	0	4.495	1	1	1	1	1	934	104.7	1	0	839206	2.64469e+06	Peak Found	High
High	Q9Y6D6	Brefeldin A-inhibited guanine nucleotide-exchange protein 1 [OS=Homo sapiens]	0	4.493	1	1	2	1	1	1849	208.6	1	0	1.94104e+06	1.97156e+06	High	High
High	Q96E29	Transcription termination factor 3, mitochondrial [OS=Homo sapiens]	0	4.488	6	2	2	2	1	417	47.9	2	0			High	High
High	Q96GS4	BLOC-1-related complex subunit 6 [OS=Homo sapiens]	0	4.48	6	1	1	1	1	357	37.2	1	0	15389378	9.53772e+06	Peak Found	High
High	Q9H9B4	Sideroflexin-1 [OS=Homo sapiens]	0	4.469	11	1	1	1	1	322	35.6	1	0			Not Found	High
High	Q9H410	Kinetochore-associated protein DSN1 homolog [OS=Homo sapiens]	0	4.465	5	1	1	1	1	356	40	1	0			High	Not Found
High	Q92620	Pre-mRNA-splicing factor ATP-dependent RNA helicase PRP16 [OS=Homo sapiens]	0	4.461	2	2	3	2	1	1227	140.4	2	0	12836193	1.41532e+07	High	High
High	Q12929	Epidermal growth factor receptor kinase substrate 8 [OS=Homo sapiens]	0	4.459	4	2	3	2	1	822	91.8	2	0	8724813	9.01419e+06	High	High
High	P42226	Signal transducer and activator of transcription 6 [OS=Homo sapiens]	0	4.433	2	2	2	2	1	847	94.1	2	0	16343479	2.35888e+07	High	Peak Found
High	Q13614-1	Myotubularin-related protein 2 [OS=Homo sapiens]	0	4.43	2	1	1	1	1	643	73.3	1	0	8526983	8.02986e+06	High	Peak Found
High	P33316-3	Deoxyuridine 5'-triphosphate nucleotidohydrolase, mitochondrial [OS=Homo sapiens]	0	4.424	7	1	2	1	1	252	26.5	1	0			High	High
High	Q9BTU6	Phosphatidylinositol 4-kinase type 2-alpha [OS=Homo sapiens]	0	4.416	6	2	3	2	1	479	54	2	0	16926196	2.27866e+07	High	High
High	Q9NZC9	SWI/SNF-related matrix-associated actin-dependent regulator of chromatin subfamily A-like protein 1 [OS=Homo sapiens]	0	4.387	2	2	2	2	1	954	105.9	2	0	4.24513e+06	7.29519e+06	Peak Found	High
High	P30050-1	60S ribosomal protein L12 [OS=Homo sapiens]	0	4.383	15	2	2	2	1	165	17.8	2	0	12777133	2.80688e+07	High	Peak Found
High	Q8TD31-2	Isoform 2 of Coiled-coil alpha-helical rod protein 1 [OS=Homo sapiens]	0	4.382	4	2	2	2	1	871	98.9	2	0			High	Not Found
High	O60548	Forkhead box protein D2 [OS=Homo sapiens]	0	4.376	3	1	2	1	1	495	48.7	1	0	9380265	6.05494e+06	High	High
High	Q5JWR5	protein dopey-1 [OS=Homo sapiens]	0	4.376	1	1	1	1	1	2465	277.2	1	0			High	Not Found
High	Q92994	Transcription factor IIIB 90 kDa subunit [OS=Homo sapiens]	0	4.372	3	1	1	1	1	677	73.8	1	0			Not Found	High
High	P31629	Transcription factor HIVEP2 [OS=Homo sapiens]	0	4.362	1	2	2	2	1	2446	268.9	2	0	1.21828e+07	1.03473e+07	High	Peak Found
High	Q96RG2-2	Isoform 2 of PAS domain-containing serine/threonine-protein kinase [OS=Homo sapiens]	0	4.358	1	2	2	2	1	1330	143.6	2	0	8.35301e+06	9.75389e+06	Peak Found	High
High	Q8IY92	Structure-specific endonuclease subunit SLX4 [OS=Homo sapiens]	0	4.355	1	1	2	1	1	1834	199.9	1	0			High	High
High	Q9H1K0	Rabenosyn-5 [OS=Homo sapiens]	0	4.354	4	1	1	1	1	784	88.8	1	0			Not Found	High
High	Q5T5X7	BEN domain-containing protein 3 [OS=Homo sapiens]	0	4.353	2	1	2	1	1	828	94.4	1	0	3.0917e+06	2.1641e+06	High	High
High	Q9UN86	Ras GTPase-activating protein-binding protein 2 [OS=Homo sapiens]	0	4.342	4	1	1	1	1	482	54.1	1	0	17889042	2.49303e+07	Peak Found	High
High	P49757	Protein numb homolog [OS=Homo sapiens]	0	4.335	3	2	2	2	1	651	70.8	2	0	37036272	2.96289e+07	High	High
High	Q92558	wiskott-Aldrich syndrome protein family member 1 [OS=Homo sapiens]	0	4.328	3	1	1	1	1	559	61.6	1	0		5.33368e+06	Not Found	High
High	Q16799-1	Reticulon-1 [OS=Homo sapiens]	0	4.315	3	2	3	1	1	776	83.6	2	0	2763080		High	Not Found
High	Q9UBT2	SUMO-activating enzyme subunit 2 [OS=Homo sapiens]	0	4.308	5	2	2	2	1	640	71.2	2	0	103433	1.14539e+06	Peak Found	High
High	Q9NTJ3-1	Structural maintenance of chromosomes protein 4 [OS=Homo sapiens]	0	4.308	1	1	1	1	1	1288	147.1	1	0			High	Not Found
High	P55265-4	Isoform 4 of Double-stranded RNA-specific adenosine deaminase [OS=Homo sapiens]	0	4.3	2	2	2	2	1	1269	140.7	2	0			High	Not Found
High	Q15051-1	IQ calmodulin-binding motif-containing protein 1 [OS=Homo sapiens]	0	4.297	2	1	1	1	1	598	68.9	1	0			Not Found	High
High	Q02241-1	Kinesin-like protein KIF23 [OS=Homo sapiens]	0	4.281	2	1	1	1	1	960	110	1	0			High	Not Found
High	O60934	Nibrin [OS=Homo sapiens]	0	4.245	2	1	1	1	1	754	84.9	1	0	8002964	8.09225e+06	High	Peak Found
High	Q9NVZ3-2	Isoform 2 of Adaptin ear-binding coat-associated protein 2 [OS=Homo sapiens]	0	4.231	4	1	1	1	1	273	29.4	1	0	48891.7	265938	Peak Found	High
High	P60866-2	Isoform 2 of 40S ribosomal protein S20 [OS=Homo sapiens]	0	4.204	15	2	2	2	1	142	16	2	0	1.44146e+06	395295	High	High
High	P23142	Fibulin-1 [OS=Homo sapiens]	0	4.204	3	2	2	1	1	703	77.2	2	0	13211140		High	Not Found
High	O95613	Pericentrin [OS=Homo sapiens]	0	4.2	1	2	2	2	1	3336	377.8	2	0			High	High
High	Q9Y580	RNA-binding protein 7 [OS=Homo sapiens]	0	4.194	7	1	1	1	1	266	30.5	1	0			High	Not Found
High	Q86YV5	Tyrosine-protein kinase PRAG1 [OS=Homo sapiens]	0	4.189	1	1	1	1	1	1406	149.5	1	0			Not Found	High
High	Q14571-1	Inositol 1,4,5-trisphosphate receptor type 2 [OS=Homo sapiens]	0	4.179	1	2	2	2	1	2701	307.9	2	0	5987520	4.92841e+06	High	High
High	Q9GZT9-1	Egl nine homolog 1 [OS=Homo sapiens]	0	4.178	4	2	2	2	1	426	46	2	0	4.91267e+06	6.8442e+06	High	High
High	Q01664	Transcription factor AP-4 [OS=Homo sapiens]	0	4.157	5	1	1	1	1	338	38.7	1	0	7.84283e+06	6.42734e+06	Peak Found	High
High	Q13547	histone deacetylase 1 [OS=Homo sapiens]	0	4.156	4	1	1	1	1	482	55.1	1	0	1.40835e+06	3.30855e+06	Peak Found	High
High	P61353	60S ribosomal protein L27 [OS=Homo sapiens]	0	4.148	15	1	1	1	1	136	15.8	1	0		8.99176e+06	Not Found	High
High	O00299	chloride intracellular channel protein 1 [OS=Homo sapiens]	0	4.131	5	1	2	1	1	241	26.9	1	0			High	High
High	P46776	60S ribosomal protein L27a [OS=Homo sapiens]	0	4.131	13	2	2	2	1	148	16.6	2	0	28441952	3.88529e+07	High	High
High	Q9UKI8-2	Isoform 2 of Serine/threonine-protein kinase tousled-like 1 [OS=Homo sapiens]	0	4.128	2	2	3	1	1	787	89	2	0			High	Not Found
High	Q13838-2	Isoform 2 of Spliceosome RNA helicase DDX39B [OS=Homo sapiens]	0	4.116	2	1	1	1	1	443	50.6	1	0			Not Found	High
High	Q9P2K5-1	Myelin expression factor 2 [OS=Homo sapiens]	0	4.113	2	1	1	1	1	600	64.1	1	0	4.02318e+06	4.25586e+06	Peak Found	High
High	O00483	Cytochrome c oxidase subunit NDUFA4 [OS=Homo sapiens]	0	4.108	15	1	1	1	1	81	9.4	1	0	31869210	1.65251e+07	High	Peak Found
High	Q13625-3	Isoform 3 of Apoptosis-stimulating of p53 protein 2 [OS=Homo sapiens]	0	4.105	1	2	2	2	1	1134	126.2	2	0			High	High
High	Q9H426-2	Isoform 2 of Regulating synaptic membrane exocytosis protein 4 [OS=Homo sapiens]	0	4.099	7	1	1	1	1	270	29.4	1	0			High	Not Found
High	Q9Y2H2-1	Phosphatidylinositide phosphatase SAC2 [OS=Homo sapiens]	0	4.083	2	2	3	2	1	1132	128.3	2	0	11105833	9.95832e+06	High	High
High	Q9C0D7-2	Isoform 2 of Probable ribonuclease ZC3H12C [OS=Homo sapiens]	0	4.071	2	1	1	1	1	884	99.6	1	0	2.91046e+06	2.65908e+06	Peak Found	High
High	Q9UIF9-1	Bromodomain adjacent to zinc finger domain protein 2A [OS=Homo sapiens]	0	4.065	1	1	2	1	1	1905	211.1	1	0		1.73613e+06	High	High
High	Q13627-1	dual specificity tyrosine-phosphorylation-regulated kinase 1A [OS=Homo sapiens]	0	4.055	1	1	1	1	1	763	85.5	1	0	7.24159e+06		High	Not Found
High	Q13459-1	Unconventional myosin-IXb [OS=Homo sapiens]	0	4.053	2	3	4	2	1	2157	243.2	3	0			High	High
High	P25685	dnaJ homolog subfamily B member 1 [OS=Homo sapiens]	0	4.049	5	2	4	2	1	340	38	2	0	11480174	2.05234e+07	High	High
High	P53396-1	ATP-citrate synthase [OS=Homo sapiens]	0	4.042	1	1	1	1	1	1101	120.8	1	0	1.64339e+06	4.93259e+06	Peak Found	High
High	Q96EV8-1	dysbindin [OS=Homo sapiens]	0	4.037	5	1	1	1	1	351	39.5	1	0			High	Not Found
High	Q7Z4Q2	HEAT repeat-containing protein 3 [OS=Homo sapiens]	0	4.016	2	1	1	1	1	680	74.5	1	0	2.20551e+06	2.68388e+06	Peak Found	High
High	P26639-2	Isoform 2 of Threonine--tRNA ligase, cytoplasmic [OS=Homo sapiens]	0	3.999	3	1	1	1	1	756	86.8	1	0		2.50765e+07	Not Found	High
High	O00154	cytosolic acyl coenzyme A thioester hydrolase [OS=Homo sapiens]	0	3.998	3	1	1	1	1	380	41.8	1	0	12859723	2.32333e+07	Peak Found	High
High	Q96B97-1	SH3 domain-containing kinase-binding protein 1 [OS=Homo sapiens]	0	3.992	2	1	1	1	1	665	73.1	1	0			High	Not Found
High	P46781	40S ribosomal protein S9 [OS=Homo sapiens]	0	3.983	8	2	2	2	1	194	22.6	2	0			Not Found	High
High	Q96HE7	ERO1-like protein alpha [OS=Homo sapiens]	0	3.978	2	1	2	1	1	468	54.4	1	0	2.72903e+06	2.12925e+06	High	High
High	O96005-1	Cleft lip and palate transmembrane protein 1 [OS=Homo sapiens]	0	3.976	2	1	1	1	1	669	76	1	0	1.17354e+06		High	Not Found
High	Q5JTH9-1	RRP12-like protein [OS=Homo sapiens]	0	3.974	2	1	1	1	1	1297	143.6	1	0			Not Found	High
High	Q06265-2	Isoform 2 of Exosome complex component RRP45 [OS=Homo sapiens]	0	3.968	6	1	1	1	1	456	50.8	1	0	4.85325e+06		High	Not Found
High	P08708	40S ribosomal protein S17 [OS=Homo sapiens]	0	3.952	16	1	1	1	1	135	15.5	1	0		1.57787e+07	Not Found	High
High	Q96I25	Splicing factor 45 [OS=Homo sapiens]	0	3.933	5	1	1	1	1	401	44.9	1	0			High	Not Found
High	Q9H1Z4	WD repeat-containing protein 13 [OS=Homo sapiens]	0	3.926	2	1	2	1	1	485	53.7	1	0	50848340	2.48299e+07	High	High
High	Q9Y467	sal-like protein 2 [OS=Homo sapiens]	0	3.913	3	2	2	2	1	1007	105.2	2	0			High	High
High	Q7KZI7-1	Serine/threonine-protein kinase MARK2 [OS=Homo sapiens]	0	3.912	2	2	2	2	1	788	87.9	2	0			High	Not Found
High	Q7Z4S6-4	Isoform 4 of Kinesin-like protein KIF21A [OS=Homo sapiens]	0	3.908	1	1	1	1	1	1675	187.2	1	0			Not Found	High
High	Q9NR46-2	Isoform 2 of Endophilin-B2 [OS=Homo sapiens]	0	3.9	4	1	1	1	1	404	44.7	1	0		8.02304e+06	Not Found	High
High	P16615	Sarcoplasmic/endoplasmic reticulum calcium ATPase 2 [OS=Homo sapiens]	0	3.889	3	2	2	2	1	1042	114.7	2	0	7822477	1.25774e+07	High	High
High	Q6WCQ1-2	Isoform 2 of Myosin phosphatase Rho-interacting protein [OS=Homo sapiens]	0	3.875	2	1	2	1	1	1038	118	1	0	5.1544e+06	4.14643e+06	High	High
High	Q7Z3U7-1	Protein MON2 homolog [OS=Homo sapiens]	0	3.874	1	1	2	1	1	1717	190.2	1	0	4.91489e+06	2.07668e+07	High	High
High	Q99615-1	DnaJ homolog subfamily C member 7 [OS=Homo sapiens]	0	3.874	3	1	1	1	1	494	56.4	1	0	4.43519e+06		High	Not Found
High	Q9Y2I7-1	1-phosphatidylinositol 3-phosphate 5-kinase [OS=Homo sapiens]	0	3.863	1	2	2	2	1	2098	237	2	0	560990	270191	Peak Found	High
High	P62899-2	Isoform 2 of 60S ribosomal protein L31 [OS=Homo sapiens]	0	3.82	11	1	1	1	1	128	14.6	1	0	6487225	1.33306e+07	Peak Found	High
High	Q92888-4	Isoform 4 of Rho guanine nucleotide exchange factor 1 [OS=Homo sapiens]	0	3.812	2	1	1	1	1	948	105.8	1	0			Not Found	High
High	Q8NB90-1	Spermatogenesis-associated protein 5 [OS=Homo sapiens]	0	3.791	2	1	1	1	1	893	97.8	1	0			Not Found	High
High	O75496	Geminin [OS=Homo sapiens]	0	3.79	5	1	1	1	1	209	23.6	1	0			High	Not Found
High	P35250-1	Replication factor C subunit 2 [OS=Homo sapiens]	0	3.77	5	1	1	1	1	354	39.1	1	0			Not Found	High
High	O95747	Serine/threonine-protein kinase OSR1 [OS=Homo sapiens]	0	3.767	2	1	1	1	1	527	58	1	0			High	Not Found
High	P62244	40S ribosomal protein S15a [OS=Homo sapiens]	0	3.759	11	1	1	1	1	130	14.8	1	0			Not Found	High
High	Q03111	Protein ENL [OS=Homo sapiens]	0	3.755	2	1	2	1	1	559	62	1	0	78724648	7.85643e+07	High	High
High	P62854	40S ribosomal protein S26 [OS=Homo sapiens]	0	3.753	14	2	2	2	1	115	13	2	0	28924810	2.02604e+07	High	High
High	Q14119	Vascular endothelial zinc finger 1 [OS=Homo sapiens]	0	3.753	4	2	2	1	1	521	56.9	2	0			High	Not Found
High	P25440-2	Isoform 2 of Bromodomain-containing protein 2 [OS=Homo sapiens]	0	3.749	2	2	3	1	1	836	92	2	0	8260965		High	Not Found
High	P51812	Ribosomal protein S6 kinase alpha-3 [OS=Homo sapiens]	0	3.742	2	2	3	1	1	740	83.7	2	0	1.24534e+06	415069	High	Peak Found
High	P55011	Solute carrier family 12 member 2 [OS=Homo sapiens]	0	3.74	1	1	1	1	1	1212	131.4	1	0	3.19758e+06	27457.1	High	Peak Found
High	Q9Y4W6	AFG3-like protein 2 [OS=Homo sapiens]	0	3.724	2	1	1	1	1	797	88.5	1	0	2775170	3.08874e+06	High	Peak Found
High	O43303	centriolar coiled-coil protein of 110 kDa [OS=Homo sapiens]	0	3.716	1	1	2	1	1	1012	113.4	1	0	9131178	4.13622e+06	High	High
High	Q15435	Protein phosphatase 1 regulatory subunit 7 [OS=Homo sapiens]	0	3.714	5	1	1	1	1	360	41.5	1	0	1.40928e+06	4.45599e+06	Peak Found	High
High	Q9BX66-12	Isoform 12 of Sorbin and SH3 domain-containing protein 1 [OS=Homo sapiens]	0	3.708	1	1	1	1	1	1294	143.7	1	0	5.27136e+06	5.2709e+06	High	Peak Found
High	P18669	Phosphoglycerate mutase 1 [OS=Homo sapiens]	0	3.681	4	1	1	1	1	254	28.8	1	0	6.72757e+06	1.44063e+07	Peak Found	High
High	Q9Y5Q8-3	Isoform 3 of General transcription factor 3C polypeptide 5 [OS=Homo sapiens]	0	3.679	2	1	1	1	1	526	60.3	1	0			High	Not Found
High	O75157	TSC22 domain family protein 2 [OS=Homo sapiens]	0	3.672	3	2	2	2	1	780	79.2	2	0	3.8593e+06	1.83389e+06	High	Peak Found
High	Q7Z6K5-2	Isoform C15orf38-AP3S2 of Arpin [OS=Homo sapiens]	0	3.671	3	1	2	1	1	394	43.9	1	0	20118508	9.09652e+06	High	High
High	Q9Y4J8-1	Dystrobrevin alpha [OS=Homo sapiens]	0	3.669	2	1	1	1	1	743	83.8	1	0			Not Found	High
High	Q00403	Transcription initiation factor IIB [OS=Homo sapiens]	0	3.65	4	1	1	1	1	316	34.8	1	0			Not Found	High
High	P29353-6	Isoform 6 of SHC-transforming protein 1 [OS=Homo sapiens]	0	3.65	8	2	2	2	1	584	62.9	2	0			High	Not Found
High	Q8N183	Mimitin, mitochondrial [OS=Homo sapiens]	0	3.648	13	1	2	1	1	169	19.8	1	0	5.57337e+06		High	High
High	P49588-2	Isoform 2 of Alanine--tRNA ligase, cytoplasmic [OS=Homo sapiens]	0	3.644	2	1	2	1	1	992	109.2	1	0	5.50307e+06	3.02642e+06	High	High
High	Q9UBR2	Cathepsin Z [OS=Homo sapiens]	0	3.643	3	1	2	1	1	303	33.8	1	0	8721747	1.02712e+07	High	High
High	Q9Y624	Junctional adhesion molecule A [OS=Homo sapiens]	0	3.635	4	1	2	1	1	299	32.6	1	0	26997622	2.50278e+07	High	High
High	Q13426-1	DNA repair protein xrcc4 [OS=Homo sapiens]	0	3.634	5	2	3	2	1	336	38.3	2	0	26503924	2.36555e+07	High	High
High	Q16576-2	Isoform 2 of Histone-binding protein RBBP7 [OS=Homo sapiens]	0	3.624	2	1	2	1	1	469	52.3	1	0	9838378	5.22503e+06	High	High
High	Q9Y4X5	E3 ubiquitin-protein ligase ARIH1 [OS=Homo sapiens]	0	3.616	2	1	1	1	1	557	64.1	1	0			Not Found	High
High	Q99426	tubulin-folding cofactor B [OS=Homo sapiens]	0	3.616	4	1	2	1	1	244	27.3	1	0	1.36419e+06	37292.3	High	Peak Found
High	Q15007	Pre-mRNA-splicing regulator WTAP [OS=Homo sapiens]	0	3.603	4	1	1	1	1	396	44.2	1	0	7.4831e+06	7.06088e+06	Peak Found	High
High	Q8TDM6-1	disks large homolog 5 [OS=Homo sapiens]	0	3.588	1	2	2	2	1	1919	213.7	2	0	12698985	2.37103e+07	High	Peak Found
High	Q5H9L2	Transcription elongation factor A protein-like 5 [OS=Homo sapiens]	0	3.577	8	1	1	1	1	206	23.3	1	0			High	Not Found
High	Q9H307	Pinin [OS=Homo sapiens]	0	3.575	3	2	2	2	1	717	81.6	2	0	562752	611598	High	Peak Found
High	Q5VTR2	E3 ubiquitin-protein ligase BRE1A [OS=Homo sapiens]	0	3.57	2	2	2	1	1	975	113.6	2	0	3.58885e+06		High	Not Found
High	Q9Y262	eukaryotic translation initiation factor 3 subunit L [OS=Homo sapiens]	0	3.567	3	1	1	1	1	564	66.7	1	0		1.10793e+06	Not Found	High
High	O43813	LanC-like protein 1 [OS=Homo sapiens]	0	3.544	6	1	4	1	1	399	45.3	1	0	2.66661e+07	4.06143e+07	High	High
High	P48681	Nestin [OS=Homo sapiens]	0	3.538	1	1	1	1	1	1621	177.3	1	0			High	Not Found
High	P37837	Transaldolase [OS=Homo sapiens]	0	3.534	6	2	2	2	1	337	37.5	2	0	11269037	1.50774e+07	Peak Found	High
High	Q7Z401-2	Isoform 2 of C-myc promoter-binding protein [OS=Homo sapiens]	0	3.524	1	1	1	1	1	1906	213.6	1	0	2.79059e+06	5.87021e+06	High	Peak Found
High	Q9UGI0	Ubiquitin thioesterase Zranb1 [OS=Homo sapiens]	0	3.506	2	1	1	1	1	708	80.9	1	0	11091261		High	Not Found
High	Q02447-1	transcription factor Sp3 [OS=Homo sapiens]	0	3.468	2	1	1	1	1	781	81.9	1	0			Not Found	High
High	Q5GLZ8-1	Probable E3 ubiquitin-protein ligase HERC4 [OS=Homo sapiens]	0	3.453	1	1	1	1	1	1057	118.5	1	0	6.78433e+06	8.33293e+06	Peak Found	High
High	P11802	Cyclin-dependent kinase 4 [OS=Homo sapiens]	0	3.446	6	2	4	1	1	303	33.7	2	0			Not Found	High
High	P68400	Casein kinase II subunit alpha [OS=Homo sapiens]	0	3.44	5	1	1	1	1	391	45.1	1	0	6.80516e+06		High	Not Found
High	O14757	Serine/threonine-protein kinase Chk1 [OS=Homo sapiens]	0	3.438	2	1	1	1	1	476	54.4	1	0			Not Found	High
High	Q0VDG4-1	secernin-3 [OS=Homo sapiens]	0	3.437	3	1	1	1	1	424	48.5	1	0			High	Not Found
High	Q9Y2R4	Probable ATP-dependent RNA helicase DDX52 [OS=Homo sapiens]	0	3.433	5	1	1	1	1	599	67.5	1	0			Not Found	High
High	Q9UNW1	Multiple inositol polyphosphate phosphatase 1 [OS=Homo sapiens]	0	3.426	2	1	2	1	1	487	55	1	0	4.49735e+06	7.23727e+06	High	High
High	Q9BZH6	WD repeat-containing protein 11 [OS=Homo sapiens]	0	3.423	1	1	1	1	1	1224	136.6	1	0			Not Found	High
High	P15531-2	Isoform 2 of Nucleoside diphosphate kinase A [OS=Homo sapiens]	0	3.41	10	1	1	1	1	177	19.6	1	0			Not Found	High
High	Q3SXZ3-1	Zinc finger protein 718 [OS=Homo sapiens]	0	3.409	5	2	3	1	1	478	55.4	2	0			High	Not Found
High	Q9BU76-1	Multiple myeloma tumor-associated protein 2 [OS=Homo sapiens]	0	3.408	4	1	1	1	1	263	29.4	1	0			High	Not Found
High	P19784	casein kinase II subunit alpha' [OS=Homo sapiens]	0	3.407	3	1	1	1	1	350	41.2	1	0			Not Found	High
High	Q8IYL3	UPF0688 protein C1orf174 [OS=Homo sapiens]	0	3.374	6	1	1	1	1	243	26	1	0	4179357	4.13101e+06	High	Peak Found
High	Q9BYG5	Partitioning defective 6 homolog beta [OS=Homo sapiens]	0	3.364	3	1	2	1	1	372	41.2	1	0	10971690	1.08359e+07	High	High
High	Q8NEY1	neuron navigator 1 [OS=Homo sapiens]	0	3.358	1	1	2	1	1	1877	202.3	1	0	834310	182538	High	High
High	P60468	protein transport protein Sec61 subunit beta [OS=Homo sapiens]	0	3.35	10	1	2	1	1	96	10	1	0	11779597	1.2068e+07	High	High
High	O15397-1	Importin-8 [OS=Homo sapiens]	0	3.343	2	1	1	1	1	1037	119.9	1	0			Not Found	High
High	Q96JM2-3	Isoform 3 of Zinc finger protein 462 [OS=Homo sapiens]	0	3.338	0	1	1	1	1	2566	290.9	1	0			High	Not Found
High	P63173	60s ribosomal protein l38 [OS=Homo sapiens]	0	3.323	17	1	2	1	1	70	8.2	1	0	3.62447e+06	9.08692e+06	High	High
High	Q7KZ85	transcription elongation factor spt6 [OS=Homo sapiens]	0	3.303	1	1	2	1	1	1726	198.9	1	0	5.74634e+06	9.7426e+06	High	High
High	P40692-1	DNA mismatch repair protein MLH1 [OS=Homo sapiens]	0	3.302	3	1	1	1	1	756	84.5	1	0		1.12942e+07	Not Found	High
High	P52943-2	Isoform 2 of Cysteine-rich protein 2 [OS=Homo sapiens]	0	3.289	6	1	2	1	1	282	30.2	1	0			High	High
High	Q9H4H8	Protein FAM83D [OS=Homo sapiens]	0	3.283	3	1	1	1	1	585	64.4	1	0	983890	1.43785e+06	Peak Found	High
High	O95835	Serine/threonine-protein kinase LATS1 [OS=Homo sapiens]	0	3.274	1	1	1	1	1	1130	126.8	1	0			High	Not Found
High	O60292	Signal-induced proliferation-associated 1-like protein 3 [OS=Homo sapiens]	0	3.271	2	1	1	1	1	1781	194.5	1	0			Not Found	High
High	Q9Y2X9	Zinc finger protein 281 [OS=Homo sapiens]	0	3.264	2	1	1	1	1	895	96.9	1	0		5.28489e+06	Not Found	High
High	Q13409-1	cytoplasmic dynein 1 intermediate chain 2 [OS=Homo sapiens]	0	3.256	5	2	2	2	1	638	71.4	2	0	3288258	3.7942e+06	Peak Found	High
High	Q6NYC8	Phostensin [OS=Homo sapiens]	0	3.245	2	1	1	1	1	613	67.9	1	0	5.01367e+06		High	Not Found
High	Q9H814	Phosphorylated adapter RNA export protein [OS=Homo sapiens]	0.001	3.242	3	1	1	1	1	394	44.4	1	0			High	Not Found
High	Q08AM6	Protein VAC14 homolog [OS=Homo sapiens]	0.001	3.24	2	1	1	1	1	782	87.9	1	0	801274	4.28778e+06	Peak Found	High
High	P62316	Small nuclear ribonucleoprotein Sm D2 [OS=Homo sapiens]	0.001	3.237	8	1	2	1	1	118	13.5	1	0		1.0324e+07	High	High
High	O00221	NF-kappa-B inhibitor epsilon [OS=Homo sapiens]	0.001	3.237	5	1	1	1	1	500	52.8	1	0			Not Found	High
High	Q9H0E3-3	Isoform 3 of Histone deacetylase complex subunit SAP130 [OS=Homo sapiens]	0.001	3.23	1	1	2	1	1	1083	113.9	1	0	17625446	1.47916e+07	High	High
High	P08581-2	Isoform 2 of Hepatocyte growth factor receptor [OS=Homo sapiens]	0.001	3.23	1	1	1	1	1	1408	157.6	1	0	5.06823e+06	4.30816e+06	High	Peak Found
High	Q8ND24	Ring finger protein 214 [OS=Homo sapiens]	0.001	3.216	2	1	1	1	1	703	77.6	1	0			High	Not Found
High	Q05519	serine/arginine-rich splicing factor 11 [OS=Homo sapiens]	0.001	3.184	3	1	2	1	1	484	53.5	1	0	14800566	1.1732e+07	High	High
High	Q9UKY7	Protein CDV3 homolog [OS=Homo sapiens]	0.001	3.18	9	1	1	1	1	258	27.3	1	0		3.95364e+07	Not Found	High
High	P28290	Sperm-specific antigen 2 [OS=Homo sapiens]	0.001	3.165	1	1	1	1	1	1259	138.3	1	0			High	Not Found
High	O14562	Ubiquitin domain-containing protein UBFD1 [OS=Homo sapiens]	0.001	3.164	4	1	1	1	1	309	33.4	1	0	1.65225e+06	5.18919e+06	High	Peak Found
High	P40939	Trifunctional enzyme subunit alpha, mitochondrial [OS=Homo sapiens]	0.001	3.162	2	1	2	1	1	763	82.9	1	0			High	High
High	Q13616	Cullin-1 [OS=Homo sapiens]	0.001	3.162	1	1	1	1	1	776	89.6	1	0	2.88479e+06		High	Not Found
High	P07741-1	Adenine phosphoribosyltransferase [OS=Homo sapiens]	0.001	3.161	13	1	1	1	1	180	19.6	1	0		5.69055e+06	Not Found	High
High	Q15428	splicing factor 3a subunit 2 [OS=Homo sapiens]	0.001	3.15	4	1	1	1	1	464	49.2	1	0			Not Found	High
High	P27824-2	Isoform 2 of Calnexin [OS=Homo sapiens]	0.001	3.148	3	2	2	2	1	627	71.5	2	0	10348027	9.8704e+06	Peak Found	High
High	P61158	actin-related protein 3 [OS=Homo sapiens]	0.001	3.134	3	1	1	1	1	418	47.3	1	0		4.98931e+06	Not Found	High
High	Q8N4Q1-2	Isoform 2 of Mitochondrial intermembrane space import and assembly protein 40 [OS=Homo sapiens]	0.001	3.12	15	1	1	1	1	155	17.4	1	0			Not Found	High
High	P25490	Transcriptional repressor protein YY1 [OS=Homo sapiens]	0.001	3.119	4	2	2	2	1	414	44.7	2	0	8509967		High	High
High	P14174	Macrophage Migration inhibitory factor [OS=Homo sapiens]	0.001	3.119	8	1	2	1	1	115	12.5	1	0	78438536	2.35534e+08	High	High
High	Q9Y2L9-3	Isoform 3 of Leucine-rich repeat and calponin homology domain-containing protein 1 [OS=Homo sapiens]	0.001	3.112	1	1	1	1	1	763	84.6	1	0			High	Not Found
High	Q8IWU2	Serine/threonine-protein kinase LMTK2 [OS=Homo sapiens]	0.001	3.096	1	1	1	1	1	1503	164.8	1	0	1.64572e+06	3.52379e+06	Peak Found	High
High	Q96EK7	Constitutive coactivator of peroxisome proliferator-activated receptor gamma [OS=Homo sapiens]	0.001	3.082	1	1	1	1	1	910	103.7	1	0	7.32152e+06		High	Not Found
High	O75717	WD repeat and HMG-box DNA-binding protein 1 [OS=Homo sapiens]	0.001	3.076	1	1	2	1	1	1129	125.9	1	0	30632952	1.64669e+07	High	High
High	Q9NQ88	Fructose-2,6-bisphosphatase TIGAR [OS=Homo sapiens]	0.001	3.059	4	1	2	1	1	270	30	1	0	5790460	5.88986e+06	High	High
High	Q15029	116 kDa U5 small nuclear ribonucleoprotein component [OS=Homo sapiens]	0.001	3.059	3	2	2	2	1	972	109.4	2	0	2.99226e+08	2.55478e+08	High	High
High	P56937-1	3-keto-steroid reductase [OS=Homo sapiens]	0.001	3.041	3	1	2	1	1	341	38.2	1	0	4.93302e+06	4.6734e+06	High	High
High	Q6IQ23-2	Isoform 2 of Pleckstrin homology domain-containing family A member 7 [OS=Homo sapiens]	0.001	3.025	1	1	1	1	1	1122	127.2	1	0	12116692	1.21408e+07	Peak Found	High
High	Q9NR31	GTP-binding protein SAR1a [OS=Homo sapiens]	0.001	2.996	10	1	2	1	1	198	22.4	1	0			High	High
High	O95373	Importin-7 [OS=Homo sapiens]	0.001	2.99	1	1	1	1	1	1038	119.4	1	0			Not Found	High
High	Q9UNS2	COP9 signalosome complex subunit 3 [OS=Homo sapiens]	0.001	2.988	4	1	1	1	1	423	47.8	1	0			Not Found	High
High	Q92794	histone acetyltransferase KAT6A [OS=Homo sapiens]	0.001	2.974	1	2	2	2	1	2004	224.9	2	0	20027402	3.07825e+07	High	High
High	Q6UX04	Peptidyl-prolyl cis-trans isomerase CWC27 homolog [OS=Homo sapiens]	0.001	2.973	3	1	1	1	1	472	53.8	1	0	4733568	3.87738e+06	Peak Found	High
High	P25686-3	DnaJ homolog subfamily B member 2 [OS=Homo sapiens]	0.001	2.965	4	1	1	1	1	324	35.6	1	0	2.23038e+06		High	Not Found
High	P56134	ATP synthase subunit f, mitochondrial [OS=Homo sapiens]	0.001	2.958	12	1	1	1	1	94	10.9	1	0	1.69789e+06	3.51008e+06	Peak Found	High
High	Q9H4L7-2	Isoform 2 of SWI/SNF-related matrix-associated actin-dependent regulator of chromatin subfamily A containing DEAD/H box 1 [OS=Homo sapiens]	0.001	2.951	3	1	1	1	1	1028	117.5	1	0	3.27228e+06		High	Not Found
High	Q9BRK4	Leucine zipper putative tumor suppressor 2 [OS=Homo sapiens]	0.001	2.944	1	1	1	1	1	669	72.7	1	0	5815900		High	Not Found
High	Q9NRA8-3	Isoform 3 of Eukaryotic translation initiation factor 4E transporter [OS=Homo sapiens]	0.001	2.932	2	2	2	2	1	986	108.3	2	0	4.05296e+06	2.10683e+06	High	High
High	Q5VZK9	F-actin-uncapping protein LRRC16A [OS=Homo sapiens]	0.001	2.931	1	1	1	1	1	1371	151.5	1	0	3.05482e+06		High	Not Found
High	Q9Y570-4	Isoform 4 of Protein phosphatase methylesterase 1 [OS=Homo sapiens]	0.001	2.926	4	2	2	2	1	400	43.8	2	0	4678831	6.52295e+06	High	High
High	Q15043	Zinc transporter ZIP14 [OS=Homo sapiens]	0.001	2.906	2	1	1	1	1	492	54.2	1	0			Not Found	High
High	P16157-14	Isoform Er13 of Ankyrin-1 [OS=Homo sapiens]	0.001	2.891	1	1	1	1	1	1983	217.3	1	0	468290	1.01581e+06	Peak Found	High
High	P61247	40S ribosomal protein S3a [OS=Homo sapiens]	0.001	2.886	3	1	2	1	1	264	29.9	1	0	8950818	3.5378e+06	High	High
High	P30405	Peptidyl-prolyl cis-trans isomerase F, mitochondrial [OS=Homo sapiens]	0.001	2.872	8	2	2	2	1	207	22	2	0	26364152	9.02564e+06	High	High
High	Q9BQW3-1	Isoform 1 of Transcription factor COE4 [OS=Homo sapiens]	0.001	2.872	2	1	1	1	1	642	68.2	1	0	1.855e+06	8.87273e+06	Peak Found	High
High	Q9Y2W6	tudor and KH domain-containing protein [OS=Homo sapiens]	0.001	2.867	2	1	1	1	1	561	62	1	0			Not Found	High
High	Q9BW27	nuclear pore complex protein Nup85 [OS=Homo sapiens]	0.001	2.865	2	1	1	1	1	656	75	1	0			Not Found	High
High	Q9Y606	tRNA pseudouridine synthase A, mitochondrial [OS=Homo sapiens]	0.001	2.862	2	1	1	1	1	427	47.4	1	0			Not Found	High
High	P31948-2	Isoform 2 of Stress-induced-phosphoprotein 1 [OS=Homo sapiens]	0.001	2.855	2	1	1	1	1	590	68	1	0		1.18747e+06	Not Found	High
High	Q58EX2-4	Isoform 4 of Protein sidekick-2 [OS=Homo sapiens]	0.001	2.852	1	1	2	1	1	2216	244.2	1	0			High	High
High	Q01081	Splicing factor U2AF 35 kDa subunit [OS=Homo sapiens]	0.001	2.846	6	1	1	1	1	240	27.9	1	0	9160614	1.81361e+07	Peak Found	High
High	Q8TCG2	Phosphatidylinositol 4-kinase type 2-beta [OS=Homo sapiens]	0.001	2.846	2	1	1	1	1	481	54.7	1	0	4.4455e+06	6.41865e+06	High	Peak Found
High	O95744	Putative postmeiotic segregation increased 2-like protein 2 [OS=Homo sapiens]	0.001	2.836	5	1	1	1	1	297	32.6	1	0			Not Found	High
High	Q14687	Genetic suppressor element 1 [OS=Homo sapiens]	0.001	2.832	1	1	1	1	1	1217	136.1	1	0	22632848	1.09704e+07	Peak Found	High
High	O15226-2	Isoform 2 of NF-kappa-B-repressing factor [OS=Homo sapiens]	0.001	2.829	1	1	1	1	1	705	79.4	1	0	5313131	8.19225e+06	High	Peak Found
High	Q70E73	Ras-associated and pleckstrin homology domains-containing protein 1 [OS=Homo sapiens]	0.001	2.815	1	1	1	1	1	1250	135.2	1	0	10101008	1.04057e+07	Peak Found	High
High	P37198	nuclear pore glycoprotein p62 [OS=Homo sapiens]	0.001	2.812	2	1	1	1	1	522	53.2	1	0			High	Not Found
High	P84098	60S ribosomal protein L19 [OS=Homo sapiens]	0.002	2.8	5	1	2	1	1	196	23.5	1	0	14799753	2.69145e+07	High	High
High	Q49MG5	Microtubule-associated protein 9 [OS=Homo sapiens]	0.002	2.796	1	1	1	1	1	647	74.2	1	0			High	Not Found
High	Q8IZ69	tRNA (uracil-5-)-methyltransferase homolog A [OS=Homo sapiens]	0.002	2.785	2	1	1	1	1	625	68.7	1	0	7.39218e+06	9.27862e+06	Peak Found	High
High	Q13541	Eukaryotic translation initiation factor 4E-binding protein 1 [OS=Homo sapiens]	0.002	2.778	11	2	4	2	1	118	12.6	2	0	4.64464e+07	3.94674e+07	High	High
High	Q13111-1	Chromatin assembly factor 1 subunit A [OS=Homo sapiens]	0.002	2.778	2	1	2	1	1	956	106.9	1	0	2.83605e+07	3.74628e+07	High	High
High	Q14596-1	Next to BRCA1 gene 1 protein [OS=Homo sapiens]	0.003	2.768	1	1	1	1	1	966	107.3	1	0			Not Found	High
High	P42229	Signal transducer and activator of transcription 5A [OS=Homo sapiens]	0.003	2.767	3	2	3	2	1	794	90.6	2	0	8.18651e+06	9.80897e+06	High	High
High	Q2PPJ7-1	Ral GTPase-activating protein subunit alpha-2 [OS=Homo sapiens]	0.003	2.764	1	1	1	1	1	1873	210.6	1	0	594756		High	Not Found
High	Q9Y314	nitric oxide synthase-interacting protein [OS=Homo sapiens]	0.003	2.761	4	1	1	1	1	301	33.2	1	0			High	Not Found
High	Q6PD62	RNA polymerase-associated protein CTR9 homolog [OS=Homo sapiens]	0.003	2.761	1	1	1	1	1	1173	133.4	1	0			High	Not Found
High	Q9Y6D9	mitotic spindle assembly checkpoint protein MAD1 [OS=Homo sapiens]	0.003	2.759	2	2	2	2	1	718	83	2	0	18503518	5.73333e+06	High	High
High	Q8WUA7	TBC1 domain family member 22A [OS=Homo sapiens]	0.003	2.755	2	1	2	1	1	517	59.1	1	0			High	High
High	Q9H9A6	Leucine-rich repeat-containing protein 40 [OS=Homo sapiens]	0.003	2.752	4	1	1	1	1	602	68.2	1	0			Not Found	High
High	Q92905	COP9 signalosome complex subunit 5 [OS=Homo sapiens]	0.003	2.741	3	1	1	1	1	334	37.6	1	0			Not Found	High
High	Q06547	GA-binding protein subunit beta-1 [OS=Homo sapiens]	0.003	2.727	3	1	2	1	1	395	42.5	1	0	3.4675e+06		High	High
High	Q9NQS1	Cell death regulator Aven [OS=Homo sapiens]	0.003	2.716	5	2	2	2	1	362	38.5	2	0	10260506	1.12916e+07	High	Peak Found
High	Q7L7V1-1	Putative pre-mRNA-splicing factor ATP-dependent RNA helicase DHX32 [OS=Homo sapiens]	0.003	2.714	2	1	1	1	1	743	84.4	1	0			High	Not Found
High	Q9H7E2-3	Isoform 3 of Tudor domain-containing protein 3 [OS=Homo sapiens]	0.003	2.686	2	1	1	1	1	744	83.1	1	0			High	Not Found
High	P30307-1	m-phase inducer phosphatase 3 [OS=Homo sapiens]	0.003	2.67	6	1	2	1	1	473	53.3	1	0			High	High
High	P07858	Cathepsin B [OS=Homo sapiens]	0.003	2.669	3	1	4	1	1	339	37.8	1	0	1087921040	9.90886e+08	High	High
High	Q86XR7-2	Isoform 2 of TIR domain-containing adapter molecule 2 [OS=Homo sapiens]	0.003	2.664	2	1	1	1	1	404	46.1	1	0			Not Found	High
High	P30084	Enoyl-CoA hydratase, mitochondrial [OS=Homo sapiens]	0.003	2.659	6	1	1	1	1	290	31.4	1	0			Not Found	High
High	O43347	RNA-binding protein Musashi homolog 1 [OS=Homo sapiens]	0.003	2.658	3	1	1	1	1	362	39.1	1	0	11457495	1.47484e+07	High	Peak Found
High	P29590	Protein PML [OS=Homo sapiens]	0.003	2.655	1	1	1	1	1	882	97.5	1	0			High	Not Found
High	Q8TEQ0-1	Sorting nexin-29 [OS=Homo sapiens]	0.003	2.65	2	2	2	2	1	813	91.2	2	0	1.35989e+07	8.15075e+06	High	High
High	P49207	60S ribosomal protein L34 [OS=Homo sapiens]	0.003	2.649	8	1	1	1	1	117	13.3	1	0	579474	755524	Peak Found	High
High	Q92625	Ankyrin repeat and SAM domain-containing protein 1A [OS=Homo sapiens]	0.003	2.639	2	1	1	1	1	1134	123	1	0			Not Found	High
High	Q9NR12-1	PDZ and LIM domain protein 7 [OS=Homo sapiens]	0.003	2.637	2	1	2	1	1	457	49.8	1	0	954524	828231	High	High
High	Q92879	CUGBP Elav-like family member 1 [OS=Homo sapiens]	0.003	2.613	3	2	2	2	1	486	52	2	0			High	High
High	Q9Y2R5	28S ribosomal protein S17, mitochondrial [OS=Homo sapiens]	0.003	2.609	22	1	1	1	1	130	14.5	1	0			High	Not Found
High	Q96JK2	DDB1- and CUL4-associated factor 5 [OS=Homo sapiens]	0.003	2.604	2	1	1	1	1	942	103.9	1	0			Not Found	High
High	Q9UMY4-1	Sorting nexin-12 [OS=Homo sapiens]	0.003	2.596	5	1	2	1	1	172	19.7	1	0	20167888	2.92421e+07	High	High
High	Q9ULL5-3	Isoform 3 of Proline-rich protein 12 [OS=Homo sapiens]	0.003	2.596	1	1	1	1	1	2036	210.9	1	0	8.31746e+06	7.96709e+06	High	Peak Found
High	Q96CB8	integrator complex subunit 12 [OS=Homo sapiens]	0.003	2.593	2	1	1	1	1	462	48.8	1	0	4.35843e+06		High	Not Found
High	P13807	glycogen [starch] synthase, muscle [OS=Homo sapiens]	0.003	2.584	1	1	2	1	1	737	83.7	1	0			High	High
High	Q9H3U1	Protein unc-45 homolog A [OS=Homo sapiens]	0.003	2.581	2	1	1	1	1	944	103	1	0		2.42353e+06	Not Found	High
High	O43464	Serine protease HTRA2, mitochondrial [OS=Homo sapiens]	0.003	2.578	5	1	1	1	1	458	48.8	1	0			Not Found	High
High	O00291	Huntingtin-interacting protein 1 [OS=Homo sapiens]	0.003	2.565	1	1	1	1	1	1037	116.1	1	0			High	Not Found
High	Q9GZT3-1	SRA stem-loop-interacting RNA-binding protein, mitochondrial [OS=Homo sapiens]	0.003	2.549	13	1	1	1	1	109	12.3	1	0			Not Found	High
High	P05386	60S acidic ribosomal protein P1 [OS=Homo sapiens]	0.003	2.53	14	1	1	1	1	114	11.5	1	0		2.43301e+07	Not Found	High
High	P51659-2	Isoform 2 of Peroxisomal multifunctional enzyme type 2 [OS=Homo sapiens]	0.003	2.529	2	1	1	1	1	761	83	1	0	11779498	1.07164e+07	Peak Found	High
High	Q8ND83-1	SLAIN motif-containing protein 1 [OS=Homo sapiens]	0.003	2.52	2	1	1	1	1	568	60.6	1	0	14176502	1.81735e+07	Peak Found	High
High	O00506	serine/threonine-protein kinase 25 [OS=Homo sapiens]	0.003	2.512	5	2	2	1	1	426	48.1	2	0			High	Not Found
High	P84157-2	Isoform 2 of Matrix-remodeling-associated protein 7 [OS=Homo sapiens]	0.003	2.511	6	1	2	1	1	170	17.5	1	0	4968923	7.65068e+06	High	High
High	P62877	E3 ubiquitin-protein ligase RBX1 [OS=Homo sapiens]	0.003	2.51	7	1	2	1	1	108	12.3	1	0	16370166	1.88698e+07	High	High
High	Q9NR19-2	Isoform 2 of Acetyl-coenzyme A synthetase, cytoplasmic [OS=Homo sapiens]	0.003	2.504	3	1	2	1	1	714	80	1	0	16439956	2.24019e+07	High	High
High	P78417	Glutathione S-transferase omega-1 [OS=Homo sapiens]	0.003	2.503	3	1	1	1	1	241	27.5	1	0	5219953	7.7264e+06	High	Peak Found
High	Q9UKF6	Cleavage and polyadenylation specificity factor subunit 3 [OS=Homo sapiens]	0.003	2.488	1	1	2	1	1	684	77.4	1	0	9721127	8.02853e+06	High	High
High	Q4VC05-2	Isoform 2 of B-cell CLL/lymphoma 7 protein family member A [OS=Homo sapiens]	0.003	2.469	7	2	2	2	1	231	25	2	0	28230736	2.83459e+07	Peak Found	High
High	Q9NRL2	Bromodomain adjacent to zinc finger domain protein 1A [OS=Homo sapiens]	0.003	2.46	2	1	1	1	1	1556	178.6	1	0			Not Found	High
High	O60347	TBC1 domain family member 12 [OS=Homo sapiens]	0.003	2.459	1	1	1	1	1	775	85.6	1	0			High	Not Found
High	P47914	60S ribosomal protein L29 [OS=Homo sapiens]	0.003	2.45	9	1	2	1	1	159	17.7	1	0			High	High
High	Q6NZI2-1	polymerase I and transcript release factor [OS=Homo sapiens]	0.003	2.448	2	1	1	1	1	390	43.5	1	0			Not Found	High
High	Q92797-1	Symplekin [OS=Homo sapiens]	0.003	2.442	1	2	2	2	1	1274	141.1	2	0	1660586	1.25634e+07	High	High
High	Q9NP66	High mobility group protein 20A [OS=Homo sapiens]	0.003	2.39	5	1	1	1	1	347	40.1	1	0	9666610	1.06885e+07	High	Peak Found
High	Q69YQ0-1	Cytospin-A [OS=Homo sapiens]	0.003	2.386	1	2	2	2	1	1117	124.5	2	0	7.20311e+06	2.08905e+06	High	Peak Found
High	Q92609-2	Isoform 2 of TBC1 domain family member 5 [OS=Homo sapiens]	0.003	2.383	2	1	1	1	1	817	91.2	1	0			Not Found	High
High	Q8NDV7	Trinucleotide repeat-containing gene 6A protein [OS=Homo sapiens]	0.003	2.375	0	1	2	1	1	1962	210.2	1	0	9931477	1.30987e+07	High	High
High	Q9BZF1-1	Oxysterol-binding protein-related protein 8 [OS=Homo sapiens]	0.003	2.371	2	1	1	1	1	889	101.1	1	0			Not Found	High
High	Q9HD20	manganese-transporting ATPase 13A1 [OS=Homo sapiens]	0.003	2.363	1	1	1	1	1	1204	132.9	1	0	4903439	6.89174e+06	Peak Found	High
High	O75128-2	Isoform 2 of Protein cordon-bleu [OS=Homo sapiens]	0.003	2.362	1	2	2	2	1	1343	143.8	2	0	112177	114225	High	High
High	Q9HAW4	Claspin [OS=Homo sapiens]	0.003	2.351	1	1	1	1	1	1339	151	1	0	2.19309e+06	533355	High	Peak Found
High	Q9UBT6	DNA polymerase kappa [OS=Homo sapiens]	0.003	2.346	2	1	2	1	1	870	98.7	1	0	4.99787e+06	4.8117e+06	High	High
High	Q9NVM9	integrator complex subunit 13 [OS=Homo sapiens]	0.003	2.338	1	1	1	1	1	706	80.2	1	0	1.00553e+06	485492	High	Peak Found
High	Q14566	DNA replication licensing factor MCM6 [OS=Homo sapiens]	0.003	2.332	1	1	1	1	1	821	92.8	1	0	6.06777e+06	5.6933e+06	High	Peak Found
High	Q9H5N1	rab GTPase-binding effector protein 2 [OS=Homo sapiens]	0.003	2.326	1	1	1	1	1	569	63.5	1	0			High	Not Found
High	Q9Y5T5-1	ubiquitin carboxyl-terminal hydrolase 16 [OS=Homo sapiens]	0.003	2.321	1	1	2	1	1	823	93.5	1	0			High	High
High	Q96RF0	Sorting nexin-18 [OS=Homo sapiens]	0.003	2.318	2	1	1	1	1	628	68.9	1	0			High	Not Found
High	Q8N3P4-1	Vacuolar protein sorting-associated protein 8 homolog [OS=Homo sapiens]	0.003	2.312	1	1	1	1	1	1428	161.7	1	0			High	Not Found
High	Q99829	Copine-1 [OS=Homo sapiens]	0.004	2.299	2	1	1	1	1	537	59	1	0		3.11439e+06	Not Found	High
High	Q13439-5	Isoform 5 of Golgin subfamily A member 4 [OS=Homo sapiens]	0.004	2.295	0	1	1	1	1	2243	262.2	1	0		508693	Not Found	High
High	Q9Y678	Coatomer subunit gamma-1 [OS=Homo sapiens]	0.004	2.293	2	1	1	1	1	874	97.7	1	0			Not Found	High
High	Q8N5G2-1	macoilin [OS=Homo sapiens]	0.004	2.286	2	1	1	1	1	664	76.1	1	0			Peak Found	High
High	Q5TDH0-3	Isoform 3 of Protein DDI1 homolog 2 [OS=Homo sapiens]	0.004	2.285	2	1	1	1	1	419	46.5	1	0	12460593	2.53379e+06	High	Peak Found
High	P55212	Caspase-6 [OS=Homo sapiens]	0.004	2.279	4	1	1	1	1	293	33.3	1	0			High	Not Found
High	O14828	Secretory carrier-associated membrane protein 3 [OS=Homo sapiens]	0.004	2.273	4	1	2	1	1	347	38.3	1	0			High	Not Found
High	Q9GZR1	sentrin-specific protease 6 [OS=Homo sapiens]	0.004	2.248	1	1	1	1	1	1112	126.1	1	0	9971491	9.63887e+06	Peak Found	High
High	Q9H792	Pseudopodium-enriched atypical kinase 1 [OS=Homo sapiens]	0.004	2.245	1	1	1	1	1	1746	193	1	0	170128	209618	High	Peak Found
High	Q9UKT5	F-box only protein 4 [OS=Homo sapiens]	0.004	2.242	3	1	2	1	1	387	44.1	1	0			High	High
High	Q96N21-1	AP-4 complex accessory subunit tepsin [OS=Homo sapiens]	0.004	2.233	2	1	1	1	1	525	55.1	1	0	230397		High	Not Found
High	A3KMH1	von Willebrand factor A domain-containing protein 8 [OS=Homo sapiens]	0.004	2.232	0	1	2	1	1	1905	214.7	1	0			High	High
High	Q9P265	Disco-interacting protein 2 homolog B [OS=Homo sapiens]	0.004	2.232	1	1	1	1	1	1576	171.4	1	0	4198361		High	Not Found
High	Q9BQS8-4	Isoform 4 of FYVE and coiled-coil domain-containing protein 1 [OS=Homo sapiens]	0.004	2.207	1	1	1	1	1	1498	168.8	1	0			Not Found	High
High	Q00325-1	Phosphate carrier protein, mitochondrial [OS=Homo sapiens]	0.004	2.193	2	1	1	1	1	362	40.1	1	0	13399031	1.23617e+07	Peak Found	High
High	Q6PGP7	Tetratricopeptide repeat protein 37 [OS=Homo sapiens]	0.004	2.186	1	1	1	1	1	1564	175.4	1	0			High	Not Found
High	Q9H7D7	WD repeat-containing protein 26 [OS=Homo sapiens]	0.004	2.178	1	1	1	1	1	661	72.1	1	0		435955	Not Found	High
High	Q9ULU4-19	Isoform 19 of Protein kinase C-binding protein 1 [OS=Homo sapiens]	0.004	2.175	1	1	2	1	1	1241	137.9	1	0			High	High
High	Q92543	sorting nexin-19 [OS=Homo sapiens]	0.004	2.162	2	1	1	1	1	992	108.5	1	0			Not Found	High
High	Q9UBL6-1	Copine-7 [OS=Homo sapiens]	0.004	2.157	1	1	1	1	1	633	70.2	1	0	6920386	3.92273e+06	High	Peak Found
High	Q15814	Tubulin-specific chaperone C [OS=Homo sapiens]	0.004	2.154	4	1	1	1	1	346	39.2	1	0			High	Not Found
High	Q9NUQ3-1	Gamma-taxilin [OS=Homo sapiens]	0.004	2.144	3	1	1	1	1	528	60.5	1	0			High	Peak Found
High	Q4KWH8-1	1-phosphatidylinositol 4,5-bisphosphate phosphodiesterase eta-1 [OS=Homo sapiens]	0.004	2.133	0	1	2	1	1	1693	189.1	1	0	47592472	4.81838e+07	High	High
High	Q86YR5-1	G-protein-signaling modulator 1 [OS=Homo sapiens]	0.004	2.133	2	1	1	1	1	675	74.5	1	0		5.30021e+06	Not Found	High
High	Q92843-2	Isoform 3 of Bcl-2-like protein 2 [OS=Homo sapiens]	0.004	2.126	8	1	1	1	1	333	37.1	1	0			High	Not Found
High	P11586	C-1-tetrahydrofolate synthase, cytoplasmic [OS=Homo sapiens]	0.004	2.101	1	1	1	1	1	935	101.5	1	0			High	Not Found
High	Q9UBB4-1	Ataxin-10 [OS=Homo sapiens]	0.004	2.098	3	1	1	1	1	475	53.5	1	0			Not Found	High
High	Q9H329	Band 4.1-like protein 4B [OS=Homo sapiens]	0.004	2.082	1	1	1	1	1	900	99.7	1	0	5972169	4.18859e+06	High	Peak Found
High	Q6ZMG9-2	Isoform 2 of Ceramide synthase 6 [OS=Homo sapiens]	0.004	2.066	5	1	1	1	1	392	45.8	1	0	16451870	2.48686e+07	High	Peak Found
High	Q13470-1	Non-receptor tyrosine-protein kinase TNK1 [OS=Homo sapiens]	0.004	2.061	1	1	1	1	1	666	72.4	1	0			Not Found	High
High	Q8N5R6-2	Isoform 2 of Coiled-coil domain-containing protein 33 [OS=Homo sapiens]	0.004	2.05	2	1	1	1	1	1023	114	1	0			Not Found	High
High	Q5SSJ5-1	Heterochromatin protein 1-binding protein 3 [OS=Homo sapiens]	0.004	2.026	2	1	1	1	1	553	61.2	1	0	6.35016e+06	7.00127e+06	Peak Found	High
High	P52756	RNA-binding protein 5 [OS=Homo sapiens]	0.004	2.012	3	1	2	1	1	815	92.1	1	0			High	Not Found
High	Q9BWW4	Single-stranded DNA-binding protein 3 [OS=Homo sapiens]	0.004	1.999	3	1	2	1	1	388	40.4	1	0	1.43898e+06	198138	High	High
High	P30101	Protein disulfide-isomerase A3 [OS=Homo sapiens]	0.004	1.974	2	1	1	1	1	505	56.7	1	0	3.17637e+06	7.63263e+06	Peak Found	High
High	P62081	40S ribosomal protein S7 [OS=Homo sapiens]	0.004	1.949	4	1	1	1	1	194	22.1	1	0		8.03089e+06	Not Found	High
High	Q9Y2A7-2	Isoform 2 of Nck-associated protein 1 [OS=Homo sapiens]	0.004	1.949	1	1	1	1	1	1134	129.4	1	0	74608568	7.58051e+07	Peak Found	High
High	Q08289	Voltage-dependent L-type calcium channel subunit beta-2 [OS=Homo sapiens]	0.004	1.935	1	1	1	1	1	660	73.5	1	0	4.29736e+06	6.6169e+06	Peak Found	High
High	Q6UUV7-1	CREB-regulated transcription coactivator 3 [OS=Homo sapiens]	0.004	1.933	6	1	1	1	1	619	66.9	1	0			Not Found	High
High	P18077	60S ribosomal protein L35a [OS=Homo sapiens]	0.004	1.928	11	1	1	1	1	110	12.5	1	0			High	Not Found
High	Q99459	Cell division cycle 5-like protein [OS=Homo sapiens]	0.004	1.915	1	1	1	1	1	802	92.2	1	0	13452679	1.55776e+07	Peak Found	High
High	P10244	Myb-related protein B [OS=Homo sapiens]	0.004	1.906	2	1	2	1	1	700	78.7	1	0	4.55391e+06	5.15384e+06	High	High
High	Q9H9C1-1	Spermatogenesis-defective protein 39 homolog [OS=Homo sapiens]	0.004	1.904	1	1	1	1	1	493	57	1	0	6.13327e+06	6.21023e+06	Peak Found	High
High	Q9Y5P4-3	Isoform 3 of Collagen type IV alpha-3-binding protein [OS=Homo sapiens]	0.004	1.902	2	1	1	1	1	752	83.7	1	0			High	Not Found
High	Q96GM8	Target of EGR1 protein 1 [OS=Homo sapiens]	0.004	1.898	2	1	1	1	1	510	56.5	1	0			High	Not Found
High	P20290-1	transcription factor BTF3 [OS=Homo sapiens]	0.004	1.892	11	1	1	1	1	206	22.2	1	0			Not Found	High
High	P02771	Alpha-fetoprotein [OS=Homo sapiens]	0.004	1.875	1	1	1	1	1	609	68.6	1	0	19516452	6.97594e+06	High	Peak Found
High	Q14789-2	Isoform 2 of Golgin subfamily B member 1 [OS=Homo sapiens]	0.004	1.872	0	1	1	1	1	3269	376.9	1	0	125120560	7.6724e+08	Peak Found	High
High	O43175	D-3-phosphoglycerate dehydrogenase [OS=Homo sapiens]	0.004	1.87	2	1	2	1	1	533	56.6	1	0	9761570	1.57992e+07	High	High
High	Q9P2Y4	Zinc finger protein 219 [OS=Homo sapiens]	0.004	1.856	4	1	1	1	1	722	76.8	1	0			Not Found	High
High	O15078-1	Centrosomal protein of 290 kDa [OS=Homo sapiens]	0.005	1.838	0	1	1	1	1	2479	290.2	1	0	1.95913e+06	2.97671e+06	Peak Found	High
High	Q96A73-1	Putative monooxygenase p33MONOX [OS=Homo sapiens]	0.005	1.837	4	1	1	1	1	305	33.2	1	0	12450756	1.71051e+07	Peak Found	High
High	Q09327	Beta-1,4-mannosyl-glycoprotein 4-beta-N-acetylglucosaminyltransferase [OS=Homo sapiens]	0.005	1.827	6	1	1	1	1	533	61.3	1	0			High	Not Found
High	P39019	40S ribosomal protein S19 [OS=Homo sapiens]	0.005	1.821	6	1	1	1	1	145	16.1	1	0	8470447	1.93339e+07	Peak Found	High
High	Q9BQA1	Methylosome protein 50 [OS=Homo sapiens]	0.005	1.82	2	1	1	1	1	342	36.7	1	0			Not Found	High
High	Q96FC9-1	ATP-dependent DNA helicase DDX11 [OS=Homo sapiens]	0.006	1.805	1	1	1	1	1	970	108.2	1	0			Not Found	High
High	O75943-1	cell cycle checkpoint protein RAD17 [OS=Homo sapiens]	0.006	1.802	1	1	1	1	1	681	77	1	0			High	Not Found
High	Q15287-1	RNA-binding protein with serine-rich domain 1 [OS=Homo sapiens]	0.006	1.796	2	1	2	1	1	305	34.2	1	0	307319	311439	High	High
High	O75165	DnaJ homolog subfamily C member 13 [OS=Homo sapiens]	0.006	1.796	1	1	1	1	1	2243	254.3	1	0			Not Found	High
High	Q53SF7-1	Cordon-bleu protein-like 1 [OS=Homo sapiens]	0.006	1.784	1	1	1	1	1	1204	131.7	1	0			High	Not Found
High	Q9H900-1	Protein zwilch homolog [OS=Homo sapiens]	0.006	1.782	3	1	1	1	1	591	67.2	1	0	1.27533e+06	593872	High	Peak Found
High	Q9GZT4	serine racemase [OS=Homo sapiens]	0.006	1.781	4	1	1	1	1	340	36.5	1	0			Not Found	High
High	Q8NC96	adaptin ear-binding coat-associated protein 1 [OS=Homo sapiens]	0.007	1.766	3	1	1	1	1	275	29.7	1	0	2.86047e+06	897641	High	Peak Found
High	Q12809	Potassium voltage-gated channel subfamily H member 2 [OS=Homo sapiens]	0.007	1.761	1	1	1	1	1	1159	126.6	1	0			High	Not Found
High	O94967-4	Isoform 4 of WD repeat-containing protein 47 [OS=Homo sapiens]	0.007	1.757	1	1	1	1	1	927	102.9	1	0			High	Not Found
High	P22234	multifunctional protein ADE2 [OS=Homo sapiens]	0.007	1.755	4	1	1	1	1	425	47	1	0	1.69129e+06	3.29639e+06	High	Peak Found
High	Q9HAY6	beta,beta-carotene 15,15'-dioxygenase [OS=Homo sapiens]	0.007	1.753	1	1	1	1	1	547	62.6	1	0	1.62022e+06	4.0961e+06	High	Peak Found
High	Q9Y3Z3	deoxynucleoside triphosphate triphosphohydrolase SAMHD1 [OS=Homo sapiens]	0.007	1.746	3	1	1	1	1	626	72.2	1	0			High	Not Found
High	Q12857	Nuclear factor 1 A-type [OS=Homo sapiens]	0.007	1.742	5	1	1	1	1	509	55.9	1	0			High	Not Found
High	Q8WX92	Negative elongation factor B [OS=Homo sapiens]	0.007	1.739	2	1	1	1	1	580	65.7	1	0	1.03779e+06	2.51223e+06	High	Peak Found
High	Q8NI08	Nuclear receptor coactivator 7 [OS=Homo sapiens]	0.007	1.733	2	1	1	1	1	942	106.1	1	0	2323252	1.63348e+06	Peak Found	High
High	Q8N8K9-3	Isoform 3 of Uncharacterized protein KIAA1958 [OS=Homo sapiens]	0.007	1.728	1	1	1	1	1	744	82.5	1	0	4088497	4.03254e+06	Peak Found	High
High	Q9H6U6-8	Isoform 4 of Breast carcinoma-amplified sequence 3 [OS=Homo sapiens]	0.007	1.717	1	1	1	1	1	950	103.6	1	0	4.97636e+06	3.38964e+06	High	Peak Found
High	Q16891	MICOS complex subunit Mic60 [OS=Homo sapiens]	0.007	1.706	1	1	1	1	1	758	83.6	1	0	42592552	3.71342e+07	Peak Found	High
High	Q9BXK1	krueppel-like factor 16 [OS=Homo sapiens]	0.007	1.697	10	1	1	1	1	252	25.4	1	0			High	Not Found
High	Q9BVS5	tRNA (adenine(58)-N(1))-methyltransferase, mitochondrial [OS=Homo sapiens]	0.007	1.694	1	1	1	1	1	477	52.9	1	0	7856886	8.76357e+06	High	Peak Found
High	O94888	UBX domain-containing protein 7 [OS=Homo sapiens]	0.007	1.69	3	1	1	1	1	489	54.8	1	0	11397455		High	Not Found
High	Q6ZUM4-1	Rho GTPase-activating protein 27 [OS=Homo sapiens]	0.008	1.667	1	1	1	1	1	889	98.3	1	0	4154378	5.90028e+06	Peak Found	High
High	O95677-1	Eyes absent homolog 4 [OS=Homo sapiens]	0.008	1.664	3	1	1	1	1	639	69.5	1	0	6.08855e+06		High	Not Found
High	Q8IY63-1	Angiomotin-like protein 1 [OS=Homo sapiens]	0.008	1.657	1	1	1	1	1	956	106.5	1	0	7.55485e+06	7.06944e+06	Peak Found	High
High	P04049-2	Isoform 2 of RAF proto-oncogene serine/threonine-protein kinase [OS=Homo sapiens]	0.008	1.657	5	1	1	1	1	668	75.3	1	0	2.98218e+06	3.2489e+06	Peak Found	High
High	O75388	Probable G-protein coupled receptor 32 [OS=Homo sapiens]	0.008	1.651	2	1	1	1	1	356	40.1	1	0	22167354	2.08015e+07	High	Peak Found
High	Q6ZQQ6-2	Isoform 2 of WD repeat-containing protein 87 [OS=Homo sapiens]	0.008	1.648	0	1	1	1	1	2912	337.6	1	0			High	Not Found
High	P48723	Heat shock 70 kDa protein 13 [OS=Homo sapiens]	0.008	1.64	1	1	1	1	1	471	51.9	1	0			High	Not Found
High	Q8WXE0-1	caskin-2 [OS=Homo sapiens]	0.009	1.62	1	1	1	1	1	1202	126.7	1	0	392396	516838	High	Peak Found
High	Q9BZW7	Testis-specific gene 10 protein [OS=Homo sapiens]	0.009	1.613	2	1	1	1	1	698	81.4	1	0			Not Found	High
High	Q9NSC2	Sal-like protein 1 [OS=Homo sapiens]	0.01	1.607	1	1	1	1	1	1324	140.3	1	0	1.66623e+06	2.41892e+06	High	Peak Found
Medium	O14531	dihydropyrimidinase-related protein 4 [OS=Homo sapiens]	0.011	1.604	2	1	1	1	1	572	61.8	1	0			Not Found	High
Medium	P41236	Protein phosphatase inhibitor 2 [OS=Homo sapiens]	0.011	1.603	5	1	2	1	1	205	23	1	0			High	High
Medium	P07910-1	Heterogeneous nuclear ribonucleoproteins C1/C2 [OS=Homo sapiens]	0.011	1.599	5	1	1	1	1	306	33.7	1	0			Not Found	High
Medium	Q9BVG4	Protein PBDC1 [OS=Homo sapiens]	0.012	1.596	4	1	1	1	1	233	26	1	0	15706308	1.51305e+07	Peak Found	High
Medium	Q8IX12	Cell division cycle and apoptosis regulator protein 1 [OS=Homo sapiens]	0.012	1.596	1	1	1	1	1	1150	132.7	1	0			High	Not Found
Medium	Q9H2H9	Sodium-coupled neutral amino acid transporter 1 [OS=Homo sapiens]	0.012	1.592	2	1	1	1	1	487	54	1	0			Not Found	High
Medium	O75976	Carboxypeptidase D [OS=Homo sapiens]	0.012	1.589	1	1	1	1	1	1380	152.8	1	0	22992710		High	Not Found
Medium	Q9UK61	Protein TASOR [OS=Homo sapiens]	0.012	1.588	0	1	1	1	1	1670	188.9	1	0	2.34241e+06	2.45129e+06	High	Peak Found
Medium	P49368-1	T-complex protein 1 subunit gamma [OS=Homo sapiens]	0.012	1.581	3	1	1	1	1	545	60.5	1	0			Not Found	High
Medium	Q6P6C2-1	Isoform 1 of RNA demethylase ALKBH5 [OS=Homo sapiens]	0.012	1.57	1	1	1	1	1	467	52.2	1	0	11219776		High	Not Found
Medium	Q15032-3	Isoform 3 of R3H domain-containing protein 1 [OS=Homo sapiens]	0.012	1.561	1	1	1	1	1	1100	120.7	1	0	4.04094e+06	4.926e+06	High	Peak Found
Medium	Q8TCU4-1	Alstrom syndrome protein 1 [OS=Homo sapiens]	0.012	1.554	0	1	1	1	1	4167	460.7	1	0			Not Found	High
Medium	O43156	TELO2-interacting protein 1 homolog [OS=Homo sapiens]	0.013	1.552	2	1	1	1	1	1089	122	1	0			Not Found	High
Medium	Q18PE1-3	Isoform 3 of Protein Dok-7 [OS=Homo sapiens]	0.013	1.549	2	1	1	1	1	608	63.9	1	0			High	Not Found
Medium	Q92567	Protein FAM168A [OS=Homo sapiens]	0.013	1.546	7	1	1	1	1	244	26.2	1	0			High	Not Found
Medium	Q9UJK0	Ribosome biogenesis protein TSR3 homolog [OS=Homo sapiens]	0.013	1.536	5	1	1	1	1	312	33.6	1	0	58925756	8.95699e+07	High	Peak Found
Medium	Q4LE39-1	AT-rich interactive domain-containing protein 4B [OS=Homo sapiens]	0.013	1.534	1	1	1	1	1	1312	147.7	1	0			High	Not Found
Medium	Q15811	Intersectin-1 [OS=Homo sapiens]	0.014	1.531	0	1	1	1	1	1721	195.3	1	0	1.22779e+06	433224	High	Peak Found
Medium	Q9H832	Ubiquitin-conjugating enzyme E2 Z [OS=Homo sapiens]	0.014	1.531	2	1	1	1	1	354	38.2	1	0	16605577	1.53893e+07	High	Peak Found
Medium	Q13496	Myotubularin [OS=Homo sapiens]	0.014	1.526	3	1	1	1	1	603	69.9	1	0			Not Found	High
Medium	P36915-1	Guanine nucleotide-binding protein-like 1 [OS=Homo sapiens]	0.014	1.523	1	1	2	1	1	607	68.6	1	0			High	High
Medium	Q9NZJ0	Denticleless protein homolog [OS=Homo sapiens]	0.015	1.511	2	1	1	1	1	730	79.4	1	0			Not Found	High
Medium	Q7Z7L8	Uncharacterized protein C11orf96 [OS=Homo sapiens]	0.015	1.495	2	1	1	1	1	435	46.1	1	0	6207436	2.96732e+06	High	Peak Found
Medium	Q9ULT0-4	Isoform 3 of Tetratricopeptide repeat protein 7A [OS=Homo sapiens]	0.015	1.482	3	1	1	1	1	882	98.9	1	0			High	Not Found
Medium	Q96SB3	Neurabin-2 [OS=Homo sapiens]	0.015	1.469	3	1	1	1	1	815	89.1	1	0			Not Found	High
Medium	Q14031	Collagen alpha-6(IV) chain [OS=Homo sapiens]	0.016	1.46	1	1	1	1	1	1691	163.7	1	0	85072912		High	Not Found
Medium	Q03060-6	Isoform 3 of cAMP-responsive element modulator [OS=Homo sapiens]	0.016	1.456	2	1	1	1	1	348	37.6	1	0			High	Not Found
Medium	Q08378	Golgin subfamily A member 3 [OS=Homo sapiens]	0.016	1.445	1	1	1	1	1	1498	167.3	1	0			High	Not Found
Medium	P62280	40S ribosomal protein S11 [OS=Homo sapiens]	0.016	1.444	4	1	1	1	1	158	18.4	1	0		7.29509e+06	Not Found	High
Medium	Q9BTM1-2	Isoform 2 of Histone H2A.J [OS=Homo sapiens]	0.016	1.443	5	1	1	1	1	151	16.1	1	0			Not Found	High
Medium	Q9GZM5	protein YIPF3 [OS=Homo sapiens]	0.016	1.44	2	1	1	1	1	350	38.2	1	0	4.30381e+06	5.69973e+06	High	Peak Found
Medium	P26583	High mobility group protein B2 [OS=Homo sapiens]	0.016	1.439	4	1	2	1	1	209	24	1	0	1.32151e+06	1.59601e+06	High	High
Medium	Q9BX10	GTP-binding protein 2 [OS=Homo sapiens]	0.017	1.438	1	1	1	1	1	602	65.7	1	0	27740004	2.65684e+07	High	Peak Found
Medium	P22033	Methylmalonyl-CoA mutase, mitochondrial [OS=Homo sapiens]	0.017	1.433	3	1	1	1	1	750	83.1	1	0			High	Not Found
Medium	P62917	60S ribosomal protein L8 [OS=Homo sapiens]	0.018	1.426	3	1	1	1	1	257	28	1	0	6.86942e+06	8.83162e+06	High	Peak Found
Medium	Q5R372-3	Isoform 3 of Rab GTPase-activating protein 1-like [OS=Homo sapiens]	0.018	1.424	1	1	1	1	1	827	93.9	1	0			High	Not Found
Medium	Q8NFY9	Kelch repeat and BTB domain-containing protein 8 [OS=Homo sapiens]	0.018	1.423	1	1	1	1	1	601	68.8	1	0	23597086	1.10325e+07	High	Peak Found
Medium	P62847-4	Isoform 4 of 40S ribosomal protein S24 [OS=Homo sapiens]	0.018	1.421	5	1	1	1	1	289	32.4	1	0			High	Not Found
Medium	O75436-1	Vacuolar protein sorting-associated protein 26A [OS=Homo sapiens]	0.018	1.415	2	1	1	1	1	327	38.1	1	0	1.17173e+06	388706	High	Peak Found
Medium	P30154-2	Isoform 2 of Serine/threonine-protein phosphatase 2A 65 kDa regulatory subunit A beta isoform [OS=Homo sapiens]	0.018	1.411	3	1	1	1	1	667	73.5	1	0			Not Found	High
Medium	Q15746-1	Myosin light chain kinase, smooth muscle [OS=Homo sapiens]	0.018	1.405	0	1	1	1	1	1914	210.6	1	0	5.7377e+06		High	Not Found
Medium	Q15072	Zinc finger protein OZF [OS=Homo sapiens]	0.018	1.388	3	1	1	1	1	292	33.3	1	0			High	Not Found
Medium	Q7Z4W1	L-xylulose reductase [OS=Homo sapiens]	0.018	1.38	11	1	1	1	1	244	25.9	1	0			Not Found	High
Medium	Q96Q89-2	Isoform 2 of Kinesin-like protein KIF20B [OS=Homo sapiens]	0.019	1.376	1	1	1	1	1	1853	214.1	1	0			High	Not Found
Medium	P14678-3	Isoform SM-B1 of Small nuclear ribonucleoprotein-associated proteins B and B' [OS=Homo sapiens]	0.018	1.375	2	1	2	1	1	289	30	1	0	22927720	3.28059e+07	High	High
Medium	Q9P206-2	Isoform 2 of Uncharacterized protein KIAA1522 [OS=Homo sapiens]	0.018	1.373	1	1	1	1	1	1094	113	1	0	5.96444e+06	6.83528e+06	Peak Found	High
Medium	P54802	alpha-N-acetylglucosaminidase [OS=Homo sapiens]	0.02	1.366	1	1	4	1	1	743	82.2	1	0	6.55446e+07	7.91368e+07	High	High
Medium	Q96RL1	BRCA1-A complex subunit RAP80 [OS=Homo sapiens]	0.021	1.364	1	1	1	1	1	719	79.7	1	0	1.40553e+06	1.01801e+06	High	Peak Found
Medium	P54252	Ataxin-3 [OS=Homo sapiens]	0.021	1.361	2	1	1	1	1	364	41.8	1	0			Not Found	High
Medium	P54577	Tyrosine--tRNA ligase, cytoplasmic [OS=Homo sapiens]	0.021	1.359	2	1	2	1	1	528	59.1	1	0	1045592320	1.31155e+09	High	High
Medium	Q6NXT1-1	Ankyrin repeat domain-containing protein 54 [OS=Homo sapiens]	0.023	1.342	3	1	1	1	1	300	32.5	1	0			Not Found	High
Medium	Q5VST9-6	Isoform 5 of Obscurin [OS=Homo sapiens]	0.024	1.334	0	1	1	1	1	8483	924.4	1	0			High	Not Found
Medium	Q14156-1	protein EFR3 homolog A [OS=Homo sapiens]	0.024	1.331	2	1	1	1	1	821	92.9	1	0			High	Not Found
Medium	O43670-4	Isoform 4 of BUB3-interacting and GLEBS motif-containing protein ZNF207 [OS=Homo sapiens]	0.024	1.326	1	1	1	1	1	494	52.7	1	0			High	Not Found
Medium	P37275-2	Isoform 2 of Zinc finger E-box-binding homeobox 1 [OS=Homo sapiens]	0.024	1.319	1	1	1	1	1	1125	124	1	0	636769	261247	High	Peak Found
Medium	Q8WXA3	RUN and FYVE domain-containing protein 2 [OS=Homo sapiens]	0.025	1.306	1	1	1	1	1	655	75	1	0			High	Not Found
Medium	Q7Z4V0-1	Zinc finger protein 438 [OS=Homo sapiens]	0.025	1.305	1	1	2	1	1	828	91.8	1	0	48233484	5.41943e+07	High	High
Medium	Q96RE7	Nucleus accumbens-associated protein 1 [OS=Homo sapiens]	0.025	1.305	2	1	1	1	1	527	57.2	1	0			High	Not Found
Medium	Q8N9B8-2	Isoform 2 of Ras-GEF domain-containing family member 1A [OS=Homo sapiens]	0.025	1.303	5	1	1	1	1	489	55.5	1	0			Not Found	High
Medium	Q96BY7	autophagy-related protein 2 homolog B [OS=Homo sapiens]	0.025	1.301	1	1	1	1	1	2078	232.6	1	0			Not Found	High
Medium	Q9BVL2	Nucleoporin p58/p45 [OS=Homo sapiens]	0.026	1.291	1	1	1	1	1	599	60.9	1	0	6.97728e+06	3.78087e+06	High	Peak Found
Medium	Q9Y6A5	Transforming acidic coiled-coil-containing protein 3 [OS=Homo sapiens]	0.026	1.285	1	1	1	1	1	838	90.3	1	0			High	Not Found
Medium	P20719	Homeobox protein Hox-A5 [OS=Homo sapiens]	0.026	1.278	4	1	1	1	1	270	29.3	1	0			High	Not Found
Medium	Q96JI7-1	Spatacsin [OS=Homo sapiens]	0.028	1.26	0	1	2	1	1	2443	278.7	1	0	11240396	1.18654e+07	High	High
Medium	Q8IYM2	Schlafen family member 12 [OS=Homo sapiens]	0.028	1.254	5	1	1	1	1	578	66.9	1	0			Not Found	High
Medium	Q9UHI6	Probable ATP-dependent RNA helicase DDX20 [OS=Homo sapiens]	0.029	1.248	2	1	1	1	1	824	92.2	1	0	17872508	2.90173e+07	Peak Found	High
Medium	Q86X29	Lipolysis-stimulated lipoprotein receptor [OS=Homo sapiens]	0.03	1.237	3	1	1	1	1	649	71.4	1	0	10524349	6.99794e+06	High	Peak Found
Medium	P78406	mRNA export factor [OS=Homo sapiens]	0.029	1.235	2	1	1	1	1	368	40.9	1	0	20519982	2.03905e+07	High	Peak Found
Medium	Q96J66	ATP-binding cassette sub-family C member 11 [OS=Homo sapiens]	0.029	1.233	1	1	1	1	1	1382	154.2	1	0			Not Found	High
Medium	O95359	Transforming acidic coiled-coil-containing protein 2 [OS=Homo sapiens]	0.03	1.226	0	1	1	1	1	2948	309.2	1	0			High	Not Found
Medium	O00560-1	Syntenin-1 [OS=Homo sapiens]	0.03	1.218	4	1	1	1	1	298	32.4	1	0			High	Not Found
Medium	Q86T75	Neuroblastoma breakpoint family member 11 [OS=Homo sapiens]	0.03	1.217	1	1	2	1	1	865	99.4	1	0	2517542	1.11337e+06	High	High
Medium	Q96RK0	Protein capicua homolog [OS=Homo sapiens]	0.03	1.213	2	1	1	1	1	1608	163.7	1	0			High	Not Found
Medium	Q9NZN5	Rho guanine nucleotide exchange factor 12 [OS=Homo sapiens]	0.03	1.209	1	1	1	1	1	1544	173.1	1	0	8542149	8.57477e+06	Peak Found	High
Medium	O95163	Elongator complex protein 1 [OS=Homo sapiens]	0.031	1.206	1	1	1	1	1	1332	150.2	1	0			Not Found	High
Medium	Q13823	Nucleolar GTP-binding protein 2 [OS=Homo sapiens]	0.031	1.205	1	1	1	1	1	731	83.6	1	0			High	Peak Found
Medium	P52757-8	Isoform 8 of Beta-chimaerin [OS=Homo sapiens]	0.032	1.2	2	1	1	1	1	324	37.2	1	0	8773673	1.08162e+07	Peak Found	High
Medium	Q8TE77	Protein phosphatase Slingshot homolog 3 [OS=Homo sapiens]	0.032	1.197	2	1	1	1	1	659	73	1	0	2.02137e+06	2.22107e+06	Peak Found	High
Medium	O60524	nuclear export mediator factor NEMF [OS=Homo sapiens]	0.032	1.194	1	1	1	1	1	1076	122.9	1	0	4.75625e+06	1.71108e+06	High	Peak Found
Medium	Q56NI9	N-acetyltransferase ESCO2 [OS=Homo sapiens]	0.032	1.189	1	1	1	1	1	601	68.3	1	0			Not Found	High
Medium	Q5QP82	DDB1- and CUL4-associated factor 10 [OS=Homo sapiens]	0.032	1.176	2	1	1	1	1	559	60.5	1	0	18437248	2.07876e+07	High	Peak Found
Medium	Q13480-2	Isoform 2 of GRB2-associated-binding protein 1 [OS=Homo sapiens]	0.032	1.172	3	1	1	1	1	724	80	1	0			High	Not Found
Medium	Q8TD55	pleckstrin homology domain-containing family O member 2 [OS=Homo sapiens]	0.032	1.171	1	1	1	1	1	490	53.3	1	0	301651	111236	High	Peak Found
Medium	Q9BWU1-1	Cyclin-dependent kinase 19 [OS=Homo sapiens]	0.034	1.158	2	1	1	1	1	502	56.8	1	0			Not Found	High
Medium	Q63ZY6-1	Putative methyltransferase NSUN5C [OS=Homo sapiens]	0.035	1.147	10	1	1	1	1	315	34.3	1	0			Not Found	High
Medium	Q504Q3	PAB-dependent poly(A)-specific ribonuclease subunit PAN2 [OS=Homo sapiens]	0.036	1.14	3	1	1	1	1	1202	135.3	1	0			Not Found	High
Medium	Q9Y3R0-2	Isoform 2 of Glutamate receptor-interacting protein 1 [OS=Homo sapiens]	0.036	1.137	2	1	1	1	1	1113	120.6	1	0			Not Found	High
Medium	Q9UJZ1	Stomatin-like protein 2, mitochondrial [OS=Homo sapiens]	0.036	1.137	8	1	1	1	1	356	38.5	1	0			High	Not Found
Medium	Q9H156-1	SLIT and NTRK-like protein 2 [OS=Homo sapiens]	0.036	1.135	3	1	1	1	1	845	95.3	1	0			High	Not Found
Medium	Q7Z745-1	Maestro heat-like repeat-containing protein family member 2B [OS=Homo sapiens]	0.036	1.135	1	1	1	1	1	1585	180.7	1	0	2.36585e+06	4.14891e+06	High	Peak Found
Medium	Q86U70	LIM domain-binding protein 1 [OS=Homo sapiens]	0.036	1.126	3	1	1	1	1	411	46.5	1	0	2.40963e+06	9.84445e+06	Peak Found	High
Medium	Q9H2J7	Sodium-dependent neutral amino acid transporter B(0)AT2 [OS=Homo sapiens]	0.037	1.124	1	1	1	1	1	730	81.8	1	0	6.25037e+06	6.39038e+06	Peak Found	High
Medium	P00533-1	epidermal growth factor receptor [OS=Homo sapiens]	0.037	1.116	1	1	1	1	1	1210	134.2	1	0	2.39815e+06	930387	High	Peak Found
Medium	Q96IK1	Biorientation of chromosomes in cell division protein 1 [OS=Homo sapiens]	0.037	1.115	4	1	1	1	1	185	19.2	1	0			High	Not Found
Medium	Q13224	Glutamate receptor ionotropic, NMDA 2B [OS=Homo sapiens]	0.038	1.106	1	1	1	1	1	1484	166.3	1	0	11859064	1.26828e+07	Peak Found	High
Medium	Q658Y4	Protein FAM91A1 [OS=Homo sapiens]	0.038	1.101	3	1	1	1	1	838	93.9	1	0			Not Found	High
Medium	Q08945	FACT complex subunit SSRP1 [OS=Homo sapiens]	0.039	1.096	1	1	1	1	1	709	81	1	0			Not Found	High
Medium	P61927	60S ribosomal protein L37 [OS=Homo sapiens]	0.04	1.089	8	1	1	1	1	97	11.1	1	0	11819486	4.12531e+06	High	Peak Found
Medium	Q8ND30	Liprin-beta-2 [OS=Homo sapiens]	0.042	1.079	2	1	1	1	1	876	98.5	1	0			High	Not Found
Medium	O60344-1	Endothelin-converting enzyme 2 [OS=Homo sapiens]	0.043	1.077	1	1	1	1	1	883	99.7	1	0			High	Not Found
Medium	Q9BY89-1	Uncharacterized protein KIAA1671 [OS=Homo sapiens]	0.043	1.071	0	1	1	1	1	1806	196.6	1	0	11527772	1.09703e+07	Peak Found	High
Medium	Q8IVF4-1	Dynein heavy chain 10, axonemal [OS=Homo sapiens]	0.043	1.065	0	1	1	1	1	4471	514.5	1	0	6538523	1.22699e+06	Peak Found	High
Medium	Q9UPN7	Serine/threonine-protein phosphatase 6 regulatory subunit 1 [OS=Homo sapiens]	0.043	1.064	1	1	1	1	1	881	96.7	1	0	4.51847e+06		High	Not Found
Medium	Q9NW68-3	Isoform 3 of BSD domain-containing protein 1 [OS=Homo sapiens]	0.043	1.062	5	1	1	1	1	474	51.1	1	0	6933430	6.27612e+06	Peak Found	High
Medium	Q14692	ribosome biogenesis protein BMS1 homolog [OS=Homo sapiens]	0.043	1.062	1	1	1	1	1	1282	145.7	1	0			High	Peak Found
Medium	Q9P270	SLAIN motif-containing protein 2 [OS=Homo sapiens]	0.043	1.061	2	1	1	1	1	581	62.5	1	0			High	Not Found
Medium	Q15020	Squamous cell carcinoma antigen recognized by T-cells 3 [OS=Homo sapiens]	0.048	1.048	1	1	1	1	1	963	109.9	1	0	78696976	4.50523e+07	High	Peak Found
Medium	Q9H7P9-1	Pleckstrin homology domain-containing family G member 2 [OS=Homo sapiens]	0.048	1.047	1	1	1	1	1	1386	147.9	1	0	280251	277283	Peak Found	High
Medium	Q8N1I0-3	Isoform 3 of Dedicator of cytokinesis protein 4 [OS=Homo sapiens]	0.048	1.047	1	1	1	1	1	1975	226	1	0			High	Not Found
Medium	Q8WZ42-12	Isoform 12 of Titin [OS=Homo sapiens]	0.048	1.042	0	1	1	1	1	35991	3992.1	1	0			Not Found	High
Medium	Q96MF2-1	SH3 and cysteine-rich domain-containing protein 3 [OS=Homo sapiens]	0.048	1.038	3	1	1	1	1	364	41.5	1	0			High	Not Found
Medium	O15162	phospholipid scramblase 1 [OS=Homo sapiens]	0.048	1.032	2	1	1	1	1	318	35	1	0			Not Found	High
Medium	Q9NR63-1	Cytochrome P450 26B1 [OS=Homo sapiens]	0.048	1.031	3	1	1	1	1	512	57.5	1	0			High	Not Found
Medium	Q9BXL7	Caspase recruitment domain-containing protein 11 [OS=Homo sapiens]	0.048	1.031	1	1	1	1	1	1154	133.2	1	0	2.97577e+06	2.16332e+06	High	Peak Found
Medium	Q9BWF3-1	RNA-binding protein 4 [OS=Homo sapiens]	0.049	1.022	2	1	1	1	1	364	40.3	1	0			Not Found	High
Low	P21953	2-oxoisovalerate dehydrogenase subunit beta, mitochondrial [OS=Homo sapiens]	0.05	1.012	4	1	1	1	1	392	43.1	1	0			High	Not Found
Low	Q14191	Werner syndrome ATP-dependent helicase [OS=Homo sapiens]	0.05	1.01	1	1	1	1	1	1432	162.4	1	0			High	Not Found
Low	Q68CR1-1	Protein sel-1 homolog 3 [OS=Homo sapiens]	0.05	1.005	1	1	1	1	1	1132	128.5	1	0			Not Found	High
Low	Q9NZ01-1	Very-long-chain enoyl-CoA reductase [OS=Homo sapiens]	0.05	1.005	3	1	1	1	1	308	36	1	0			Not Found	High
Low	P46779	60S ribosomal protein L28 [OS=Homo sapiens]	0.05	1.005	6	1	1	1	1	137	15.7	1	0	9583383	7.66958e+06	High	Peak Found
Low	Q9NYJ1-2	Isoform 2 of Cytochrome c oxidase assembly factor 4 homolog, mitochondrial [OS=Homo sapiens]	0.05	1.004	7	1	1	1	1	96	11.3	1	0			High	Not Found
Low	Q9BTD8-1	RNA-binding protein 42 [OS=Homo sapiens]	0.05	1.002	4	1	1	1	1	480	50.4	1	0			Not Found	High
Low	Q8WVS4	WD repeat-containing protein 60 [OS=Homo sapiens]	0.051	0.994	2	1	1	1	1	1066	122.5	1	0	53505024	5.92044e+07	High	Peak Found
Low	Q70EL1-1	Inactive ubiquitin carboxyl-terminal hydrolase 54 [OS=Homo sapiens]	0.051	0.991	0	1	1	1	1	1684	187.3	1	0	1.94433e+06	485392	High	Peak Found
Low	Q9Y4A5	Transformation/transcription domain-associated protein [OS=Homo sapiens]	0.051	0.988	0	1	1	1	1	3859	437.3	1	0			High	Not Found
Low	Q6IQ26	DENN domain-containing protein 5A [OS=Homo sapiens]	0.051	0.987	2	1	1	1	1	1287	147	1	0			Not Found	High
Low	Q149M9	NACHT domain- and WD repeat-containing protein 1 [OS=Homo sapiens]	0.052	0.984	1	1	1	1	1	1564	174.4	1	0			Not Found	High
Low	Q7Z5L2	Coiled-coil domain-containing protein R3HCC1L [OS=Homo sapiens]	0.052	0.982	1	1	1	1	1	792	87.8	1	0	9886584	4.53868e+06	High	Peak Found
Low	P17482	Homeobox protein Hox-B9 [OS=Homo sapiens]	0.054	0.963	6	1	1	1	1	250	28	1	0			Not Found	High
Low	O43572	A-kinase anchor protein 10, mitochondrial [OS=Homo sapiens]	0.054	0.963	1	1	1	1	1	662	73.8	1	0	1.38123e+06	139148	High	Peak Found
Low	P55317	Hepatocyte nuclear factor 3-alpha [OS=Homo sapiens]	0.054	0.959	7	1	1	1	1	472	49.1	1	0			High	Not Found
Low	P08253	72 kDa type IV collagenase [OS=Homo sapiens]	0.054	0.95	1	1	1	1	1	660	73.8	1	0	68737712	2.06173e+07	High	Peak Found
Low	Q99445	Glycosyl-phosphatidylinositol-anchored molecule-like protein [OS=Homo sapiens]	0.054	0.948	18	1	1	1	1	158	17.7	1	0			High	Not Found
Low	Q9ULD2-1	Microtubule-associated tumor suppressor 1 [OS=Homo sapiens]	0.054	0.946	1	1	1	1	1	1270	141.3	1	0			Not Found	High
Low	Q86X27-1	Ras-specific guanine nucleotide-releasing factor RalGPS2 [OS=Homo sapiens]	0.055	0.931	3	1	1	1	1	583	65.1	1	0			Not Found	High

## Sheet: alisertib-2
				Protein Ion Score			Spectral Count							Sidbait-control (2)	Sidbait-alisertib (2)
Protein FDR Confidence: Combined	Uniprot Accession	Protein Description	Exp. q-value: Combined	Sum PEP Score	Coverage [%]	# Peptides	# PSMs	# Unique Peptides	# Protein Groups	# AAs	MW [kDa]	# Peptides (by Search Engine): Sequest HT	# Razor Peptides	Abundance (Area)	Abundance (Area)	Found in Sidbait-control (2)	Found in Sidbait-alisertib (2)
High	Q13085-1	Acetyl-CoA carboxylase 1 [OS=Homo sapiens]	0	1259.93	79	148	779	133	1	2346	265.4	148	18	2.59954e+11	2.74994e+11	High	High
High	Q7Z6Z7	E3 ubiquitin-protein ligase HUWE1 [OS=Homo sapiens]	0	967.052	59	169	395	169	1	4374	481.6	169	0	2.45924e+10	2.50986e+10	High	High
High	P78527	DNA-dependent protein kinase catalytic subunit [OS=Homo sapiens]	0	596.42	44	138	236	138	1	4128	468.8	138	0	6.13232e+09	7.89762e+09	High	High
High	Q14204	Cytoplasmic dynein 1 heavy chain 1 [OS=Homo sapiens]	0	456.535	36	116	186	116	1	4646	532.1	116	0	2.72811e+09	3.22793e+09	High	High
High	P11498	pyruvate carboxylase, mitochondrial [OS=Homo sapiens]	0	454.375	73	62	337	62	1	1178	129.6	62	0	1.20918e+11	1.34719e+11	High	High
High	O00763	Acetyl-CoA carboxylase 2 [OS=Homo sapiens]	0	447.598	51	86	199	71	1	2458	276.4	86	0	3.17856e+09	3.28596e+09	High	High
High	Q09666-1	Neuroblast differentiation-associated protein AHNAK [OS=Homo sapiens]	0	431.231	43	104	169	104	1	5890	628.7	104	0	5.3998e+09	6808430206	High	High
High	Q5T4S7-2	Isoform 2 of E3 ubiquitin-protein ligase UBR4 [OS=Homo sapiens]	0	424.467	30	100	159	100	1	5204	575.6	100	0	2.32142e+09	2.65711e+09	High	High
High	Q5SW79-1	Centrosomal protein of 170 kDa [OS=Homo sapiens]	0	424.004	65	82	166	9	1	1584	175.2	82	66	9.34299e+09	7.74046e+09	High	High
High	Q5SW79-2	Isoform 2 of Centrosomal protein of 170 kDa [OS=Homo sapiens]	0	387.43	64	76	142	3	1	1460	161.3	76	0	1.99772e+07	11405817	High	High
High	P15924-1	Desmoplakin [OS=Homo sapiens]	0	357.404	44	101	161	101	1	2871	331.6	101	0	3.91012e+09	4.16621e+09	High	High
High	P49792	E3 SUMO-protein ligase RanBP2 [OS=Homo sapiens]	0	338.153	36	82	131	82	1	3224	358	82	0	2.10979e+09	2.22982e+09	High	High
High	P46821	microtubule-associated protein 1B [OS=Homo sapiens]	0	320.66	40	64	107	62	1	2468	270.5	64	2	4.23317e+09	4.13633e+09	High	High
High	P05165-1	Propionyl-CoA carboxylase alpha chain, mitochondrial [OS=Homo sapiens]	0	304.231	66	43	148	43	1	728	80	43	0	4.64486e+10	52621614908	High	High
High	Q96RQ3	Methylcrotonoyl-CoA carboxylase subunit alpha, mitochondrial [OS=Homo sapiens]	0	277.451	64	33	182	33	1	725	80.4	33	0	4.87595e+10	50220718079	High	High
High	P52272	Heterogeneous nuclear ribonucleoprotein M [OS=Homo sapiens]	0	274.276	69	43	181	43	1	730	77.5	43	0	1.68711e+10	1.85075e+10	High	High
High	P45974-2	Isoform Short of Ubiquitin carboxyl-terminal hydrolase 5 [OS=Homo sapiens]	0	246.16	64	38	108	38	1	835	93.2	38	0	7.95076e+09	6.76392e+09	High	High
High	P12270	Nucleoprotein TPR [OS=Homo sapiens]	0	232.84	32	58	91	58	1	2363	267.1	58	0	1.49684e+09	1.47501e+09	High	High
High	Q07954	prolow-density lipoprotein receptor-related protein 1 [OS=Homo sapiens]	0	229.329	17	60	88	60	1	4544	504.3	60	0	1.16884e+09	1173651602	High	High
High	P05787-2	Isoform 2 of Keratin, type II cytoskeletal 8 [OS=Homo sapiens]	0	226.202	74	41	125	34	1	511	56.6	41	7	4.19989e+10	3.34463e+10	High	High
High	Q14008-3	Isoform 3 of Cytoskeleton-associated protein 5 [OS=Homo sapiens]	0	222.212	37	55	81	55	1	2039	226.1	55	0	1.52717e+09	1.60615e+09	High	High
High	O75533-1	splicing factor 3B subunit 1 [OS=Homo sapiens]	0	219.594	50	46	81	46	1	1304	145.7	46	0	1.93909e+09	2.29012e+09	High	High
High	P21333	Filamin-A [OS=Homo sapiens]	0	204.451	28	45	75	39	1	2647	280.6	45	5	1.67296e+09	1.4464e+09	High	High
High	Q7Z5K2-3	Isoform 3 of Wings apart-like protein homolog [OS=Homo sapiens]	0	202.933	47	41	74	41	1	1275	142.4	41	0	1.43673e+09	1.39653e+09	High	High
High	Q00341-1	Vigilin [OS=Homo sapiens]	0	200.609	47	47	87	47	1	1268	141.4	47	0	3.65471e+09	3.64023e+09	High	High
High	Q9ULT8	E3 ubiquitin-protein ligase hectd1 [OS=Homo sapiens]	0	199.891	27	51	79	51	1	2610	289.2	51	0	1.39962e+09	1.36846e+09	High	High
High	O60716-1	Catenin delta-1 [OS=Homo sapiens]	0	198.88	48	36	69	36	1	968	108.1	36	0	3.07026e+09	3.11571e+09	High	High
High	P38646	Stress-70 protein, mitochondrial [OS=Homo sapiens]	0	195.827	64	36	79	36	1	679	73.6	36	0	6.31228e+09	4.67661e+09	High	High
High	P05783	Keratin, type I cytoskeletal 18 [OS=Homo sapiens]	0	194.488	72	32	84	30	1	430	48	32	2	1.48582e+10	1.26105e+10	High	High
High	Q9UPN3	Microtubule-actin cross-linking factor 1, isoforms 1/2/3/5 [OS=Homo sapiens]	0	192.705	10	51	80	46	1	7388	837.8	51	5	5.91495e+08	6.76432e+08	High	High
High	Q92900	Regulator of nonsense transcripts 1 [OS=Homo sapiens]	0	191.59	49	40	71	40	1	1129	124.3	40	0	2.16503e+09	2.22314e+09	High	High
High	P23921	Ribonucleoside-diphosphate reductase large subunit [OS=Homo sapiens]	0	190.535	61	36	76	36	1	792	90	36	0	4.18133e+09	3.16862e+09	High	High
High	P0DMV8	heat shock 70 kDa protein 1A [OS=Homo sapiens]	0	190.269	67	31	88	28	1	641	70	31	3	1.30285e+10	10968351575	High	High
High	Q13490-1	Baculoviral IAP repeat-containing protein 2 [OS=Homo sapiens]	0	184.45	68	30	68	30	1	618	69.9	30	0	3.23485e+09	3.37283e+09	High	High
High	Q9UQ35	serine/arginine repetitive matrix protein 2 [OS=Homo sapiens]	0	182.962	20	42	74	42	1	2752	299.4	42	0	1.24213e+09	1.32829e+09	High	High
High	O15027-1	Protein transport protein Sec16A [OS=Homo sapiens]	0	180.961	31	40	67	1	1	2179	233.4	40	0	6.01925e+07	79684926	High	High
High	Q13263	Transcription intermediary factor 1-beta [OS=Homo sapiens]	0	178.855	60	31	83	31	1	835	88.5	31	0	9.51484e+09	8.44846e+09	High	High
High	O95714	E3 ubiquitin-protein ligase HERC2 [OS=Homo sapiens]	0	176.476	12	37	54	37	1	4834	526.9	37	0	3.91161e+08	4.30015e+08	High	High
High	P55196-5	Isoform 5 of Afadin [OS=Homo sapiens]	0	175.369	34	41	70	4	1	1834	207.7	41	30	1.42045e+09	1.28421e+09	High	High
High	O15027-5	Isoform 5 of Protein transport protein Sec16A [OS=Homo sapiens]	0	172.82	30	40	67	1	1	2201	235.6	40	29	1.21568e+09	1.38591e+09	High	High
High	P55196-2	Isoform 1 of Afadin [OS=Homo sapiens]	0	172.812	37	38	66	1	1	1612	181.9	38	0	9.4116e+07	75557720	High	High
High	O00571	ATP-dependent RNA helicase DDX3X [OS=Homo sapiens]	0	172.403	55	35	84	34	1	662	73.2	35	2	7.51551e+09	7.41238e+09	High	High
High	Q16555-1	Dihydropyrimidinase-related protein 2 [OS=Homo sapiens]	0	170.711	77	28	59	25	1	572	62.3	28	3	3.29451e+09	3.00662e+09	High	High
High	P27816-1	Microtubule-associated protein 4 [OS=Homo sapiens]	0	168.82	42	35	63	35	1	1152	120.9	35	0	2.5909e+09	2.03333e+09	High	High
High	P49750-4	Isoform 4 of YLP motif-containing protein 1 [OS=Homo sapiens]	0	168.098	26	40	74	40	1	2146	241.5	40	0	1.39011e+09	1.56393e+09	High	High
High	P48634-1	Protein PRRC2A [OS=Homo sapiens]	0	166.838	29	40	61	37	1	2157	228.7	40	3	1.11881e+09	9.46918e+08	High	High
High	P35658-5	Isoform 5 of Nuclear pore complex protein Nup214 [OS=Homo sapiens]	0	166.546	28	34	57	34	1	2093	215.3	34	0	1.43598e+09	1.20241e+09	High	High
High	Q6KC79	Nipped-B-like protein [OS=Homo sapiens]	0	166.513	22	45	65	45	1	2804	315.9	45	0	6.08595e+08	6.50525e+08	High	High
High	P22314	Ubiquitin-like modifier-activating enzyme 1 [OS=Homo sapiens]	0	163.075	46	32	55	32	1	1058	117.8	32	0	1.51298e+09	1614430495	High	High
High	Q86VP6-1	cullin-associated nedd8-dissociated protein 1 [OS=Homo sapiens]	0	160.895	43	39	71	39	1	1230	136.3	39	0	1.92439e+09	1.81487e+09	High	High
High	P33991	DNA replication licensing factor MCM4 [OS=Homo sapiens]	0	157.607	43	28	59	28	1	863	96.5	28	0	2.15045e+09	2.04344e+09	High	High
High	O95071	E3 ubiquitin-protein ligase UBR5 [OS=Homo sapiens]	0	157.59	20	37	57	37	1	2799	309.2	37	0	6.55781e+08	8.5725e+08	High	High
High	P42166	Lamina-associated polypeptide 2, isoform alpha [OS=Homo sapiens]	0	156.702	63	27	46	17	1	694	75.4	27	10	2.5355e+09	2571767858	High	High
High	P68371	Tubulin beta-4B chain [OS=Homo sapiens]	0	156.132	76	23	95	4	1	445	49.8	23	27	8.17566e+09	9.93472e+09	High	High
High	Q96K76-4	Isoform 4 of Ubiquitin carboxyl-terminal hydrolase 47 [OS=Homo sapiens]	0	154.739	35	37	63	37	1	1355	154.6	37	0	1.56721e+09	1.74547e+09	High	High
High	O43707	Alpha-actinin-4 [OS=Homo sapiens]	0	152.583	42	29	51	20	1	911	104.8	29	8	1.61978e+09	1.53992e+09	High	High
High	P14625	Endoplasmin [OS=Homo sapiens]	0	152.228	45	38	73	36	1	803	92.4	38	2	6.7035e+09	6.24944e+09	High	High
High	Q9NR09	Baculoviral IAP repeat-containing protein 6 [OS=Homo sapiens]	0	148.23	14	41	60	41	1	4857	529.9	41	0	5.06965e+08	6.36906e+08	High	High
High	P07437	tubulin beta chain [OS=Homo sapiens]	0	147.239	76	23	95	4	1	444	49.6	23	2	1.86183e+09	2108816420	High	High
High	O60271	C-jun-amino-terminal kinase-interacting protein 4 [OS=Homo sapiens]	0	146.195	31	26	45	26	1	1321	146.1	26	0	5.72477e+08	4.84005e+08	High	High
High	P23246-1	splicing factor, proline- and glutamine-rich [OS=Homo sapiens]	0	143.924	46	28	52	27	1	707	76.1	28	1	7.04238e+09	7.13737e+09	High	High
High	Q9UBN7-1	histone deacetylase 6 [OS=Homo sapiens]	0	142.583	34	23	48	23	1	1215	131.3	23	0	1.203e+09	1.17771e+09	High	High
High	Q6P2E9-1	Enhancer of mRNA-decapping protein 4 [OS=Homo sapiens]	0	141.775	40	33	53	33	1	1401	151.6	33	0	1.34206e+09	1092647979	High	High
High	P52701	DNA mismatch repair protein MSH6 [OS=Homo sapiens]	0	139.796	37	34	51	34	1	1360	152.7	34	0	8.73287e+08	819579616	High	High
High	P49327	Fatty acid synthase [OS=Homo sapiens]	0	137.851	20	33	51	33	1	2511	273.3	33	0	6.83141e+08	7.91359e+08	High	High
High	P08727	Keratin, type I cytoskeletal 19 [OS=Homo sapiens]	0	137.531	68	27	59	22	1	400	44.1	27	3	3.14819e+09	2.68233e+09	High	High
High	P68363	Tubulin alpha-1B chain [OS=Homo sapiens]	0	137.473	72	22	71	1	1	451	50.1	22	23	1.41283e+10	15056614279	High	High
High	Q71U36	tubulin alpha-1A chain [OS=Homo sapiens]	0	137.383	72	22	67	1	1	451	50.1	22	1	3.9173e+08	482878792	High	High
High	P46940	Ras GTPase-activating-like protein IQGAP1 [OS=Homo sapiens]	0	134.083	30	33	52	33	1	1657	189.1	33	0	6.04851e+08	7.20927e+08	High	High
High	Q5VT52	Regulation of nuclear pre-mRNA domain-containing protein 2 [OS=Homo sapiens]	0	133.604	31	26	43	26	1	1461	155.9	26	0	9.47203e+08	7.87991e+08	High	High
High	Q08211	Atp-dependent rna helicase a [OS=Homo sapiens]	0	130.979	30	27	47	27	1	1270	140.9	27	0	7.44392e+08	8.63681e+08	High	High
High	Q92974	Rho guanine nucleotide exchange factor 2 [OS=Homo sapiens]	0	130.54	37	26	44	26	1	986	111.5	26	0	7.11241e+08	7.76516e+08	High	High
High	Q93008-3	Probable ubiquitin carboxyl-terminal hydrolase FAF-X [OS=Homo sapiens]	0	128.481	16	32	46	32	1	2570	292.1	32	0	4.62083e+08	5.25868e+08	High	High
High	Q92841	Probable ATP-dependent RNA helicase DDX17 [OS=Homo sapiens]	0	128.22	49	29	61	23	1	729	80.2	29	5	6.77907e+09	7121045606	High	High
High	Q9BQE3	Tubulin alpha-1C chain [OS=Homo sapiens]	0	127.032	68	21	66	1	1	449	49.9	21	0			Not Found	High
High	O95831-1	Apoptosis-inducing factor 1, mitochondrial [OS=Homo sapiens]	0	126.413	50	25	51	25	1	613	66.9	25	0	2.815e+09	6.58491e+09	High	High
High	Q14195-2	Isoform LCRMP-4 of Dihydropyrimidinase-related protein 3 [OS=Homo sapiens]	0	126.227	52	23	45	20	1	684	73.9	23	0	2.71047e+09	2512181891	High	High
High	P49593	Protein phosphatase 1F [OS=Homo sapiens]	0	124.983	74	20	41	20	1	454	49.8	20	0	2.79389e+09	2502713945	High	High
High	Q9BTC0	Death-inducer obliterator 1 [OS=Homo sapiens]	0	124.108	22	37	64	36	1	2240	243.7	37	1	7.81091e+08	6.66687e+08	High	High
High	P49321-3	Isoform 3 of Nuclear autoantigenic sperm protein [OS=Homo sapiens]	0	122.257	49	24	48	24	1	790	86.2	24	0	1.0191e+09	6.88927e+08	High	High
High	P58107	epiplakin [OS=Homo sapiens]	0	122.116	31	19	30	15	1	5090	555.3	19	0	3.74752e+08	511842047	High	High
High	Q14676	Mediator of DNA damage checkpoint protein 1 [OS=Homo sapiens]	0	121.84	23	26	42	26	1	2089	226.5	26	0	8.74192e+08	7.36938e+08	High	High
High	Q7LBC6-1	Lysine-specific demethylase 3B [OS=Homo sapiens]	0	121.733	26	28	43	28	1	1761	191.5	28	0	7.10762e+08	6.79824e+08	High	High
High	P42704	Leucine-rich PPR motif-containing protein, mitochondrial [OS=Homo sapiens]	0	121.647	28	27	47	27	1	1394	157.8	27	0	5.05061e+08	5.55674e+08	High	High
High	Q96N67-2	Isoform 2 of Dedicator of cytokinesis protein 7 [OS=Homo sapiens]	0	120.507	23	32	46	32	1	2129	241.3	32	0	4.03817e+08	4.21766e+08	High	High
High	Q14966-1	Zinc finger protein 638 [OS=Homo sapiens]	0	119.883	22	31	49	31	1	1978	220.5	31	0	3.3135e+08	3.04457e+08	High	High
High	P07900-2	Isoform 2 of Heat shock protein HSP 90-alpha [OS=Homo sapiens]	0	119.124	35	25	45	17	1	854	98.1	25	6	2.86908e+09	2.80182e+09	High	High
High	Q9BSJ8-2	Isoform 2 of Extended synaptotagmin-1 [OS=Homo sapiens]	0	118.471	36	26	45	26	1	1114	123.9	26	0	1.05435e+09	9.73418e+08	High	High
High	Q14315	Filamin-C [OS=Homo sapiens]	0	117.839	16	30	45	23	1	2725	290.8	30	2	6.89771e+08	6.80984e+08	High	High
High	Q02952-1	A-kinase anchor protein 12 [OS=Homo sapiens]	0	117.82	24	23	38	23	1	1782	191.4	23	0	2.98175e+08	2.39289e+08	High	High
High	Q9Y520-7	Isoform 7 of Protein PRRC2C [OS=Homo sapiens]	0	117.803	15	37	55	34	1	2898	316.9	37	0	3.49896e+08	2.87224e+08	High	High
High	P25205-2	Isoform 2 of DNA replication licensing factor MCM3 [OS=Homo sapiens]	0	117.178	45	29	47	29	1	853	95.8	29	0	1.2409e+09	1.36383e+09	High	High
High	P68104	Elongation factor 1-alpha 1 [OS=Homo sapiens]	0	116.985	60	17	59	17	1	462	50.1	17	0	9.69115e+09	11275920475	High	High
High	Q9BVA1	Tubulin beta-2B chain [OS=Homo sapiens]	0	116.867	54	18	75	1	1	445	49.9	18	0	2.91028e+07	32054604	High	High
High	P02545	Prelamin-A/C [OS=Homo sapiens]	0	115.779	40	21	38	21	1	664	74.1	21	0	6.81955e+08	578236156	High	High
High	Q00610-1	Clathrin heavy chain 1 [OS=Homo sapiens]	0	115.777	25	28	43	28	1	1675	191.5	28	0	4.70054e+08	4.81085e+08	High	High
High	Q12830-1	Nucleosome-remodeling factor subunit BPTF [OS=Homo sapiens]	0	112.38	11	25	39	25	1	3046	338.1	25	0	3.33246e+08	344973124	High	High
High	O14974	Protein phosphatase 1 regulatory subunit 12A [OS=Homo sapiens]	0	112.292	25	24	41	24	1	1030	115.2	24	0	1.08047e+09	756480504	High	High
High	Q9H4A3-7	Isoform 6 of Serine/threonine-protein kinase WNK1 [OS=Homo sapiens]	0	111.774	15	29	47	25	1	2833	299.5	29	5	7.61424e+08	7.85301e+08	High	High
High	Q5VUA4	Zinc finger protein 318 [OS=Homo sapiens]	0	111.645	16	27	40	27	1	2279	251	27	0	3.30041e+08	3.87686e+08	High	High
High	Q9HC35	Echinoderm microtubule-associated protein-like 4 [OS=Homo sapiens]	0	111.457	35	25	39	25	1	981	108.8	25	0	9.03142e+08	7.75032e+08	High	High
High	O94979-8	Isoform 8 of Protein transport protein Sec31A [OS=Homo sapiens]	0	110.671	29	24	43	24	1	1233	134.4	24	0	4.88069e+08	455956839	High	High
High	Q9Y490	Talin-1 [OS=Homo sapiens]	0	110.649	17	22	34	22	1	2541	269.6	22	0	2.60279e+08	1.94574e+08	High	High
High	P53992	Protein transport protein sec24c [OS=Homo sapiens]	0	109.63	32	24	50	24	1	1094	118.2	24	0	1.29334e+09	1.49621e+09	High	High
High	P09651-1	Heterogeneous nuclear ribonucleoprotein A1 [OS=Homo sapiens]	0	109.335	50	21	47	16	1	372	38.7	21	4	5.99427e+09	5891988311	High	High
High	P26599-3	Isoform 3 of Polypyrimidine tract-binding protein 1 [OS=Homo sapiens]	0	109.334	51	16	34	16	1	557	59.6	16	0	1.89354e+09	1873676968	High	High
High	Q9C0C2	182 kDa tankyrase-1-binding protein [OS=Homo sapiens]	0	105.374	27	25	38	25	1	1729	181.7	25	0	6.03288e+08	4.38791e+08	High	High
High	Q99460	26S proteasome non-ATPase regulatory subunit 1 [OS=Homo sapiens]	0	105.327	37	21	37	21	1	953	105.8	21	0	4.13682e+08	4.00708e+08	High	High
High	Q04637-8	Isoform 8 of Eukaryotic translation initiation factor 4 gamma 1 [OS=Homo sapiens]	0	105.234	21	25	45	21	1	1600	175.5	25	3	1.34928e+09	1242496353	High	High
High	Q14152	Eukaryotic translation initiation factor 3 subunit A [OS=Homo sapiens]	0	104.66	22	27	45	27	1	1382	166.5	27	0	7.87458e+08	8.9358e+08	High	High
High	P11142-1	Heat shock cognate 71 kDa protein [OS=Homo sapiens]	0	104.132	45	22	41	18	1	646	70.9	22	1	1.37633e+09	1477984264	High	High
High	Q12802-2	Isoform 2 of A-kinase anchor protein 13 [OS=Homo sapiens]	0	103.382	14	29	41	29	1	2817	307.7	29	0	4.34793e+08	2.52591e+08	High	High
High	P15170-3	Isoform 3 of Eukaryotic peptide chain release factor GTP-binding subunit ERF3A [OS=Homo sapiens]	0	103.129	51	25	47	13	1	637	68.7	25	10	2.60862e+09	2.72412e+09	High	High
High	Q14C86-6	Isoform 6 of GTPase-activating protein and VPS9 domain-containing protein 1 [OS=Homo sapiens]	0	102.408	22	27	50	27	1	1487	166.1	27	0	1.04988e+09	8.34107e+08	High	High
High	P22626	heterogeneous nuclear ribonucleoproteins A2/B1 [OS=Homo sapiens]	0	102.007	61	21	45	17	1	353	37.4	21	0	1.81323e+09	1610965680	High	High
High	P53582	Methionine aminopeptidase 1 [OS=Homo sapiens]	0	101.547	78	18	36	18	1	386	43.2	18	0	4.27237e+09	3.69337e+09	High	High
High	Q01082-1	Spectrin beta chain, non-erythrocytic 1 [OS=Homo sapiens]	0	101.445	16	29	38	25	1	2364	274.4	29	3	1.76747e+08	2.35564e+08	High	High
High	P55072	Transitional endoplasmic reticulum ATPase [OS=Homo sapiens]	0	100.752	44	26	47	26	1	806	89.3	26	0	1.70291e+09	1.45608e+09	High	High
High	P07355-2	Isoform 2 of Annexin A2 [OS=Homo sapiens]	0	100.519	65	21	47	21	1	357	40.4	21	0	4.65689e+09	3967865513	High	High
High	P78347	General transcription factor II-I [OS=Homo sapiens]	0	99.941	30	24	41	24	1	998	112.3	24	0	1.0897e+09	1.02145e+09	High	High
High	Q92576-1	PHD finger protein 3 [OS=Homo sapiens]	0	99.859	17	27	35	26	1	2039	229.3	27	0	3.29116e+08	2.62786e+08	High	High
High	Q9UHB9	Signal recognition particle subunit SRP68 [OS=Homo sapiens]	0	99.58	51	25	41	25	1	627	70.7	25	0	8.36246e+08	8.11497e+08	High	High
High	Q96EB6	NAD-dependent protein deacetylase sirtuin-1 [OS=Homo sapiens]	0	99.407	40	18	31	18	1	747	81.6	18	0	4.9594e+08	5.94227e+08	High	High
High	P23588	eukaryotic translation initiation factor 4B [OS=Homo sapiens]	0	98.622	41	20	54	20	1	611	69.1	20	0	8.40004e+08	5.7061e+08	High	High
High	P49790-3	Isoform 3 of Nuclear pore complex protein Nup153 [OS=Homo sapiens]	0	98.617	25	24	33	24	1	1506	157.2	24	0	4.44722e+08	3.75204e+08	High	High
High	Q9H2G2-2	Isoform 2 of STE20-like serine/threonine-protein kinase [OS=Homo sapiens]	0	98.336	29	27	39	25	1	1204	138.9	27	2	5.11956e+08	4.5508e+08	High	High
High	Q14980-1	nuclear mitotic apparatus protein 1 [OS=Homo sapiens]	0	97.632	16	24	32	24	1	2115	238.1	24	0	1.40813e+08	1.69113e+08	High	High
High	Q5JSZ5-1	Protein PRRC2B [OS=Homo sapiens]	0	97.115	14	23	34	21	1	2229	242.8	23	0	2.36939e+08	2.67991e+08	High	High
High	P52597	Heterogeneous nuclear ribonucleoprotein F [OS=Homo sapiens]	0	96.473	63	15	35	13	1	415	45.6	15	2	1.95548e+09	2186850005	High	High
High	O75179-1	Ankyrin repeat domain-containing protein 17 [OS=Homo sapiens]	0	95.653	11	24	36	12	1	2603	274.1	24	11	8.78275e+08	7.67096e+08	High	High
High	P42167	Lamina-associated polypeptide 2, isoforms beta/gamma [OS=Homo sapiens]	0	95.484	55	19	34	9	1	454	50.6	19	0	1.22201e+09	1.24686e+09	High	High
High	P08238	Heat shock protein HSP 90-beta [OS=Homo sapiens]	0	95.449	41	23	40	13	1	724	83.2	23	0	2.70555e+08	379439975	High	High
High	P10809	60 kDa heat shock protein, mitochondrial [OS=Homo sapiens]	0	94.95	46	19	39	19	1	573	61	19	0	7.86935e+08	771883252	High	High
High	P31943	Heterogeneous nuclear ribonucleoprotein H [OS=Homo sapiens]	0	94.906	46	14	32	7	1	449	49.2	14	5	1.93655e+09	2.2052e+09	High	High
High	Q13620	Cullin-4B [OS=Homo sapiens]	0	94.354	28	22	33	22	1	913	103.9	22	0	5.46392e+08	4.66209e+08	High	High
High	P51610-1	Host cell factor 1 [OS=Homo sapiens]	0	93.191	17	21	34	21	1	2035	208.6	21	0	8.34704e+08	857704308	High	High
High	Q8TC07-2	Isoform 2 of TBC1 domain family member 15 [OS=Homo sapiens]	0	92.451	44	24	42	24	1	674	77.3	24	0	1.62193e+09	1.5559e+09	High	High
High	P27694	Replication protein A 70 kDa DNA-binding subunit [OS=Homo sapiens]	0	91.557	51	19	33	19	1	616	68.1	19	0	1.52245e+09	1.23095e+09	High	High
High	Q8IWZ3-6	Isoform 6 of Ankyrin repeat and KH domain-containing protein 1 [OS=Homo sapiens]	0	91.357	13	24	37	12	1	2617	277	24	0	1.30005e+08	108604595	High	High
High	P50851-1	Lipopolysaccharide-responsive and beige-like anchor protein [OS=Homo sapiens]	0	90.833	11	24	40	19	1	2863	318.9	24	6	3.51964e+08	356003700	High	High
High	O75122-3	Isoform 3 of CLIP-associating protein 2 [OS=Homo sapiens]	0	89.761	20	23	34	18	1	1515	165.8	23	5	5.18535e+08	4.6567e+08	High	High
High	Q9UPU5	Ubiquitin carboxyl-terminal hydrolase 24 [OS=Homo sapiens]	0	89.377	13	26	42	26	1	2620	294.2	26	0	3.27769e+08	3.79403e+08	High	High
High	Q14247-1	Src substrate cortactin [OS=Homo sapiens]	0	87.948	53	26	49	26	1	550	61.5	26	0	5.28846e+09	4.33662e+09	High	High
High	Q9UH99-2	Isoform 2 of SUN domain-containing protein 2 [OS=Homo sapiens]	0	87.607	35	17	27	17	1	738	82.5	17	0	4.05211e+08	3.52888e+08	High	High
High	Q9UBC2-2	Isoform 2 of Epidermal growth factor receptor substrate 15-like 1 [OS=Homo sapiens]	0	87.547	35	20	29	20	1	910	99.5	20	0	4.34587e+08	3.32537e+08	High	High
High	Q92574-1	Hamartin [OS=Homo sapiens]	0	87.009	23	20	30	20	1	1164	129.7	20	0	2.40287e+08	248732702	High	High
High	P60842	Eukaryotic initiation factor 4A-I [OS=Homo sapiens]	0	86.769	63	19	31	11	1	406	46.1	19	7	1.20838e+09	1.34856e+09	High	High
High	Q13428-4	Isoform 4 of Treacle protein [OS=Homo sapiens]	0	86.724	17	21	33	21	1	1524	155.8	21	0	3.05028e+08	3.35186e+08	High	High
High	P61978-2	Isoform 2 of Heterogeneous nuclear ribonucleoprotein K [OS=Homo sapiens]	0	86.638	58	21	49	21	1	464	51	21	0	4.51535e+09	4.60054e+09	High	High
High	Q14203-4	Isoform 4 of Dynactin subunit 1 [OS=Homo sapiens]	0	85.997	26	22	30	22	1	1253	138.7	22	0	2.98366e+09	3.19688e+09	High	High
High	Q03001-7	dystonin [OS=Homo sapiens]	0	85.618	4	23	31	17	1	7570	860.1	23	1	6.9801e+07	70508682	High	High
High	Q96AY4	Tetratricopeptide repeat protein 28 [OS=Homo sapiens]	0	85.35	13	20	29	20	1	2481	270.7	20	0	2.42184e+08	3.00882e+08	High	High
High	P33992	DNA replication licensing factor mcm5 [OS=Homo sapiens]	0	84.063	36	21	38	21	1	734	82.2	21	0	1.03766e+09	1.00437e+09	High	High
High	O14497	AT-rich interactive domain-containing protein 1A [OS=Homo sapiens]	0	83.996	9	16	24	13	1	2285	241.9	16	2	1.83572e+08	174198557	High	High
High	O75643-1	U5 small nuclear ribonucleoprotein 200 kDa helicase [OS=Homo sapiens]	0	82.943	14	20	29	20	1	2136	244.4	20	0	2.05653e+08	2.26117e+08	High	High
High	P35637-1	RNA-binding protein FUS [OS=Homo sapiens]	0	82.782	24	11	42	10	1	526	53.4	11	1	5.53173e+09	5.04425e+09	High	High
High	Q14839-2	Isoform 2 of Chromodomain-helicase-DNA-binding protein 4 [OS=Homo sapiens]	0	80.311	13	18	29	18	1	1940	220.7	18	0	1.80276e+08	157887122	High	High
High	Q6Y7W6-3	Isoform 2 of GRB10-interacting GYF protein 2 [OS=Homo sapiens]	0	80.191	22	20	33	20	1	1320	152.3	20	0	4.3939e+08	2.94844e+08	High	High
High	Q08209-2	Isoform 2 of Serine/threonine-protein phosphatase 2B catalytic subunit alpha isoform [OS=Homo sapiens]	0	79.601	50	16	31	10	1	511	57.6	16	5	7.32127e+08	761736845	High	High
High	Q9P258	Protein RCC2 [OS=Homo sapiens]	0	79.015	44	19	32	19	1	522	56	19	0	9.48341e+08	8.87754e+08	High	High
High	Q14157-5	Isoform 5 of Ubiquitin-associated protein 2-like [OS=Homo sapiens]	0	78.984	25	16	29	16	1	1104	116.6	16	0	6.97918e+08	528435597	High	High
High	Q8N163-1	Cell cycle and apoptosis regulator protein 2 [OS=Homo sapiens]	0	78.721	32	20	29	20	1	923	102.8	20	0	7.02509e+08	591469647	High	High
High	Q63HN8-4	Isoform 2 of E3 ubiquitin-protein ligase RNF213 [OS=Homo sapiens]	0	77.771	6	18	22	18	1	5256	596.1	18	0	8.65005e+07	9.21661e+07	High	High
High	Q9BPU6	Dihydropyrimidinase-related protein 5 [OS=Homo sapiens]	0	77.473	44	15	27	15	1	564	61.4	15	0	6.9591e+08	418024872	High	High
High	Q8TEQ6	gem-associated protein 5 [OS=Homo sapiens]	0	77.073	21	21	26	21	1	1508	168.5	21	0	3.02416e+08	2.93135e+08	High	High
High	Q6L8Q7-1	2',5'-phosphodiesterase 12 [OS=Homo sapiens]	0	77.006	41	17	30	17	1	609	67.3	17	0	6.47075e+08	1478752239	High	High
High	Q9Y6Y8	SEC23-interacting protein [OS=Homo sapiens]	0	76.959	26	18	29	18	1	1000	111	18	0	6.32747e+08	6.39642e+08	High	High
High	P42224-1	Signal transducer and activator of transcription 1-alpha/beta [OS=Homo sapiens]	0	76.649	32	17	31	17	1	750	87.3	17	0	5.98803e+08	5.82718e+08	High	High
High	P63010-2	Isoform 2 of AP-2 complex subunit beta [OS=Homo sapiens]	0	76.441	30	19	27	10	1	951	105.6	19	8	5.87593e+08	598620502	High	High
High	Q15366-2	Isoform 2 of Poly(rC)-binding protein 2 [OS=Homo sapiens]	0	76.253	56	14	30	9	1	366	38.6	14	6	1.99904e+09	2311441438	High	High
High	Q14160-3	Isoform 3 of Protein scribble homolog [OS=Homo sapiens]	0	75.348	17	20	30	20	1	1655	177.6	20	0	3.34795e+08	3.10034e+08	High	High
High	Q70CQ2	Ubiquitin carboxyl-terminal hydrolase 34 [OS=Homo sapiens]	0	75.189	8	18	24	18	1	3546	404	18	0	1.01891e+08	1.13197e+08	High	High
High	Q8WWY3	U4/U6 small nuclear ribonucleoprotein Prp31 [OS=Homo sapiens]	0	75.185	38	14	30	14	1	499	55.4	14	0	6.99027e+08	7.62375e+08	High	High
High	Q92597	Protein NDRG1 [OS=Homo sapiens]	0	73.982	61	12	25	12	1	394	42.8	12	0	6.59555e+08	6.03224e+08	High	High
High	Q92945	Far upstream element-binding protein 2 [OS=Homo sapiens]	0	73.821	27	15	29	13	1	711	73.1	15	2	9.41405e+08	9.48541e+08	High	High
High	P62979	Ubiquitin-40S ribosomal protein S27a [OS=Homo sapiens]	0	73.703	47	13	308	1	1	156	18	13	10	7.36053e+11	6.11027e+11	Not Found	High
High	P49736	DNA replication licensing factor mcm2 [OS=Homo sapiens]	0	73.481	21	15	26	15	1	904	101.8	15	0	4.1252e+08	403004275	High	High
High	Q7Z460-4	Isoform 4 of CLIP-associating protein 1 [OS=Homo sapiens]	0	73.394	16	18	25	13	1	1477	163	18	0	1.42182e+08	173824607	High	High
High	P0CG47	Polyubiquitin-B [OS=Homo sapiens]	0	73.236	87	13	309	1	1	229	25.7	13	0	1.72244e+08	179529264	High	High
High	P55795	heterogeneous nuclear ribonucleoprotein H2 [OS=Homo sapiens]	0	72.648	39	11	28	5	1	449	49.2	11	0	2.09148e+08	165729871	High	High
High	P60709	Actin, cytoplasmic 1 [OS=Homo sapiens]	0	72.369	52	14	26	6	1	375	41.7	14	7	8.10714e+08	935712686	High	High
High	Q12955	Ankyrin-3 [OS=Homo sapiens]	0	72.11	6	15	22	15	1	4377	480.1	15	0	1.58277e+08	2.1586e+08	High	High
High	P54727	UV excision repair protein RAD23 homolog B [OS=Homo sapiens]	0	71.154	55	12	32	12	1	409	43.1	12	0	1.56773e+09	1.45902e+09	High	High
High	O43432-3	Isoform 3 of Eukaryotic translation initiation factor 4 gamma 3 [OS=Homo sapiens]	0	70.696	13	17	27	13	1	1591	177.2	17	0	1.92372e+08	2.22213e+08	High	High
High	Q15149-1	plectin [OS=Homo sapiens]	0	70.638	6	20	26	16	1	4684	531.5	20	1	1.22159e+08	1.67526e+08	High	High
High	Q5VZL5	Zinc finger MYM-type protein 4 [OS=Homo sapiens]	0	70.225	20	23	31	22	1	1548	172.7	23	0	2.43688e+08	2.67946e+08	High	High
High	Q15365	Poly(RC)-binding protein 1 [OS=Homo sapiens]	0	70.223	48	11	25	6	1	356	37.5	11	0	5.83183e+08	654253382	High	High
High	P17844	probable ATP-dependent RNA helicase DDX5 [OS=Homo sapiens]	0	70.21	33	18	36	12	1	614	69.1	18	0	6.61923e+08	571099054	High	High
High	Q00839	Heterogeneous nuclear ribonucleoprotein U [OS=Homo sapiens]	0	70.147	24	16	32	16	1	825	90.5	16	0	9.82457e+08	8.06097e+08	High	High
High	P13010	X-ray repair cross-complementing protein 5 [OS=Homo sapiens]	0	69.98	34	15	24	15	1	732	82.7	15	0	1.95608e+08	2.87671e+08	High	High
High	P09874	Poly [ADP-ribose] polymerase 1 [OS=Homo sapiens]	0	69.765	24	16	21	16	1	1014	113	16	0	2.89094e+08	2.56481e+08	High	High
High	Q7KZF4	staphylococcal nuclease domain-containing protein 1 [OS=Homo sapiens]	0	69.421	33	20	24	20	1	910	101.9	20	0	2.59787e+08	2.47817e+08	High	High
High	Q8IYD1	eukaryotic peptide chain release factor GTP-binding subunit ERF3B [OS=Homo sapiens]	0	69.312	37	17	30	5	1	628	68.8	17	0	3.58205e+07	46449364	High	High
High	Q9UI12-1	V-type proton ATPase subunit H [OS=Homo sapiens]	0	69.208	42	13	21	13	1	483	55.8	13	0	2.80734e+08	2.95042e+08	High	High
High	Q04206	Transcription factor p65 [OS=Homo sapiens]	0	69.096	36	15	28	15	1	551	60.2	15	0	9.33421e+08	8.97966e+08	High	High
High	Q5H9R7-5	Isoform 5 of Serine/threonine-protein phosphatase 6 regulatory subunit 3 [OS=Homo sapiens]	0	68.85	24	16	21	16	1	879	98.4	16	0	3.95782e+08	3.85392e+08	High	High
High	Q96L14	Cep170-like protein [OS=Homo sapiens]	0	68.801	58	11	24	1	1	293	32.6	11	0	1.51563e+07		High	Not Found
High	Q9BUJ2-1	Heterogeneous nuclear ribonucleoprotein U-like protein 1 [OS=Homo sapiens]	0	68.449	23	14	22	14	1	856	95.7	14	0	3.48086e+08	4.18376e+08	High	High
High	O95487-3	Isoform 3 of Protein transport protein Sec24B [OS=Homo sapiens]	0	68.185	19	16	23	14	1	1298	140.3	16	2	1.68774e+08	2.19856e+08	High	High
High	P13639	Elongation factor 2 [OS=Homo sapiens]	0	68.127	28	17	28	17	1	858	95.3	17	0	3.90388e+08	3.75363e+08	High	High
High	Q13148-1	TAR DNA-binding protein 43 [OS=Homo sapiens]	0	68.052	44	13	22	13	1	414	44.7	13	0	6.49334e+08	8.46814e+08	High	High
High	Q13136	Liprin-alpha-1 [OS=Homo sapiens]	0	67.993	21	18	23	18	1	1202	135.7	18	0	3.6504e+08	344814927	High	High
High	Q86XP3-1	ATP-dependent RNA helicase DDX42 [OS=Homo sapiens]	0	67.693	23	17	27	17	1	938	102.9	17	0	3.19522e+08	2.91653e+08	High	High
High	Q9UQ80	proliferation-associated protein 2G4 [OS=Homo sapiens]	0	67.671	62	19	36	19	1	394	43.8	19	0	1.86896e+09	1.72859e+09	High	High
High	Q8WWM7-3	Isoform 3 of Ataxin-2-like protein [OS=Homo sapiens]	0	66.031	18	15	26	15	1	1097	115.5	15	0	4.04453e+08	4.06093e+08	High	High
High	Q12789-2	General transcription factor 3C polypeptide 1 [OS=Homo sapiens]	0	65.974	13	18	29	18	1	2109	238.7	18	0	2.01009e+08	2.20534e+08	High	High
High	P78371-1	T-complex protein 1 subunit beta [OS=Homo sapiens]	0	65.186	42	15	22	15	1	535	57.5	15	0	2.59653e+08	2.93333e+08	High	High
High	Q92616	eIF-2-alpha kinase activator GCN1 [OS=Homo sapiens]	0	65.136	9	14	21	14	1	2671	292.6	14	0	8.93733e+07	1.07676e+08	High	High
High	Q4V328	GRIP1-associated protein 1 [OS=Homo sapiens]	0	64.719	27	15	21	15	1	841	95.9	15	0	1.59021e+08	116112057	High	High
High	Q15751	Probable E3 ubiquitin-protein ligase HERC1 [OS=Homo sapiens]	0	64.16	5	16	21	16	1	4861	531.9	16	0	4.63267e+07	5.79729e+07	High	High
High	Q86UE4	protein LYRIC [OS=Homo sapiens]	0	63.557	37	14	23	14	1	582	63.8	14	0	7.91307e+08	7.03068e+08	High	High
High	P98175-1	RNA-binding protein 10 [OS=Homo sapiens]	0	63.433	23	15	24	15	1	930	103.5	15	0	6.45181e+08	548080414	High	High
High	P42858	huntingtin [OS=Homo sapiens]	0	63.072	7	12	15	12	1	3142	347.4	12	0	5.779e+07	8.52062e+07	High	High
High	P20020	Plasma membrane calcium-transporting ATPase 1 [OS=Homo sapiens]	0	62.062	22	18	30	12	1	1258	138.7	18	6	2.003e+08	1.9487e+08	High	High
High	O00151	PDZ and LIM domain protein 1 [OS=Homo sapiens]	0	61.794	61	10	17	10	1	329	36	10	0	7.5851e+08	4.39913e+08	High	High
High	Q8N3U4-2	Isoform 2 of Cohesin subunit SA-2 [OS=Homo sapiens]	0	61.334	17	17	26	17	1	1268	145.7	17	0	3.12881e+08	2.90551e+08	High	High
High	P46379-3	Isoform 3 of Large proline-rich protein BAG6 [OS=Homo sapiens]	0	61.127	21	15	22	15	1	1162	122.3	15	0	6.98291e+08	438810231	High	High
High	Q10567-3	Isoform C of AP-1 complex subunit beta-1 [OS=Homo sapiens]	0	60.869	23	17	27	8	1	939	103.5	17	0	2.52683e+08	3.01716e+08	High	High
High	Q6P2Q9	Pre-mRNA-processing-splicing factor 8 [OS=Homo sapiens]	0	60.576	8	13	18	13	1	2335	273.4	13	0	7.67926e+07	1.04086e+08	High	High
High	Q7Z3T8	Zinc finger FYVE domain-containing protein 16 [OS=Homo sapiens]	0	60.469	17	15	20	15	1	1539	168.8	15	0	2.2611e+08	173700007	High	High
High	Q2KHR3-1	Glutamine and serine-rich protein 1 [OS=Homo sapiens]	0	60.385	14	17	26	17	1	1735	189.9	17	0	3.76827e+08	2.90334e+08	High	High
High	Q07157	Tight junction protein ZO-1 [OS=Homo sapiens]	0	60.046	11	15	21	15	1	1748	195.3	15	0	1.56311e+08	1.22979e+08	High	High
High	O96017-1	Serine/threonine-protein kinase Chk2 [OS=Homo sapiens]	0	59.822	35	13	20	13	1	543	60.9	13	0	5.83014e+08	585622326	High	High
High	Q96KG9	N-terminal kinase-like protein [OS=Homo sapiens]	0	58.928	28	13	21	13	1	808	89.6	13	0	1.76049e+08	2.44986e+08	High	High
High	P25705-1	ATP synthase subunit alpha, mitochondrial [OS=Homo sapiens]	0	58.726	37	14	23	14	1	553	59.7	14	0	8.1104e+08	906602896	High	High
High	Q14240-2	Isoform 2 of Eukaryotic initiation factor 4A-II [OS=Homo sapiens]	0	58.446	42	12	20	4	1	408	46.5	12	0	5.95346e+07	56839259	High	High
High	Q9NTI5	Sister chromatid cohesion protein PDS5 homolog B [OS=Homo sapiens]	0	58.084	17	17	23	13	1	1447	164.6	17	3	2.47371e+08	2.17977e+08	High	High
High	O75962-1	Triple functional domain protein [OS=Homo sapiens]	0	57.595	8	18	24	18	1	3097	346.7	18	0	1.48439e+09	1.67106e+09	High	High
High	Q9BUF5	Tubulin beta-6 chain [OS=Homo sapiens]	0	57.195	31	10	42	2	1	446	49.8	10	0			High	High
High	Q13283	Ras GTPase-activating protein-binding protein 1 [OS=Homo sapiens]	0	57.131	43	12	20	12	1	466	52.1	12	0	5.6342e+08	5.21141e+08	High	High
High	Q04323-1	UBX domain-containing protein 1 [OS=Homo sapiens]	0	56.944	51	11	23	11	1	297	33.3	11	0	3.53071e+08	3.27828e+08	High	High
High	P49959-3	Isoform 3 of Double-strand break repair protein MRE11 [OS=Homo sapiens]	0	56.876	25	12	18	12	1	711	81	12	0	1.0685e+09	1.36445e+09	High	High
High	P04264	Keratin, type II cytoskeletal 1 [OS=Homo sapiens]	0	56.766	27	17	37	11	1	644	66	17	2	9.84172e+07	3.97418e+08	High	High
High	P35580-4	Isoform 4 of Myosin-10 [OS=Homo sapiens]	0	56.213	10	13	20	8	1	2007	232.4	13	0	6.41924e+07	70579079	High	High
High	P36776	Lon protease homolog, mitochondrial [OS=Homo sapiens]	0	56.097	24	13	23	13	1	959	106.4	13	0	2.65939e+08	240666258	High	High
High	Q92793-1	CREB-binding protein [OS=Homo sapiens]	0	56.049	7	13	18	6	1	2442	265.2	13	5	1.19795e+08	9.45431e+07	High	High
High	Q8NFC6	Biorientation of chromosomes in cell division protein 1-like 1 [OS=Homo sapiens]	0	55.935	7	16	21	16	1	3051	330.3	16	0	6.59451e+07	6.35268e+07	High	High
High	P62829	60S ribosomal protein L23 [OS=Homo sapiens]	0	55.533	66	9	27	9	1	140	14.9	9	0	4.48648e+09	7.30655e+09	High	High
High	Q9UNF1	Melanoma-associated antigen D2 [OS=Homo sapiens]	0	54.866	36	14	21	14	1	606	64.9	14	0	3.36143e+08	319505475	High	High
High	P43243	Matrin-3 [OS=Homo sapiens]	0	54.771	18	10	18	10	1	847	94.6	10	0	2.58981e+08	2.85947e+08	High	High
High	Q8N8S7	Protein enabled homolog [OS=Homo sapiens]	0	54.427	27	13	30	13	1	591	66.5	13	0	5.00729e+08	469383128	High	High
High	P55884-2	Isoform 2 of Eukaryotic translation initiation factor 3 subunit B [OS=Homo sapiens]	0	54.335	22	15	22	15	1	873	99	15	0	3.83471e+08	335010653	High	High
High	Q6ZT12-4	Isoform 4 of E3 ubiquitin-protein ligase UBR3 [OS=Homo sapiens]	0	53.845	8	12	17	12	1	1917	215.8	12	0	9.52499e+07	117263245	High	High
High	P12956	X-ray repair cross-complementing protein 6 [OS=Homo sapiens]	0	53.457	30	14	21	14	1	609	69.8	14	0	1.49444e+08	1.63978e+08	High	High
High	Q8WXH0-2	Isoform 2 of Nesprin-2 [OS=Homo sapiens]	0	52.847	4	16	18	16	1	6907	798.4	16	0	6.33576e+07	7.30711e+07	High	High
High	Q15293	Reticulocalbin-1 [OS=Homo sapiens]	0	52.808	42	13	18	13	1	331	38.9	13	0	1.26328e+09	1058825559	High	High
High	Q14671-3	Isoform 3 of Pumilio homolog 1 [OS=Homo sapiens]	0	51.876	14	12	19	9	1	1188	126.6	12	3	4.62731e+08	551014928	High	High
High	Q86X55	Histone-arginine methyltransferase CARM1 [OS=Homo sapiens]	0	51.748	25	11	22	11	1	608	65.8	11	0	5.59918e+08	4.6707e+08	High	High
High	Q01844-5	Isoform 5 of RNA-binding protein EWS [OS=Homo sapiens]	0	51.476	18	11	24	11	1	661	68.9	11	0	1.29604e+09	1.00235e+09	High	High
High	Q8N6H7	ADP-ribosylation factor GTPase-activating protein 2 [OS=Homo sapiens]	0	51.332	32	14	21	13	1	521	56.7	14	1	4.29522e+08	3.56558e+08	High	High
High	Q9Y5S2	Serine/threonine-protein kinase MRCK beta [OS=Homo sapiens]	0	51.223	12	13	18	13	1	1711	194.2	13	0	9.06405e+07	82427101	High	High
High	Q15648	Mediator of RNA polymerase II transcription subunit 1 [OS=Homo sapiens]	0	50.889	13	14	19	14	1	1581	168.4	14	0	1.36431e+08	1.76464e+08	High	High
High	Q9BXP5	serrate RNA effector molecule homolog [OS=Homo sapiens]	0	50.65	20	15	21	15	1	876	100.6	15	0	2.11917e+08	2.17269e+08	High	High
High	Q6P996-1	Pyridoxal-dependent decarboxylase domain-containing protein 1 [OS=Homo sapiens]	0	50.415	23	11	16	11	1	788	86.7	11	0	9.64357e+07	1.27932e+08	High	High
High	Q86V81	THO complex subunit 4 [OS=Homo sapiens]	0	50.157	39	8	17	8	1	257	26.9	8	0	2.29991e+09	2.12089e+09	High	High
High	Q9NTZ6	RNA-binding protein 12 [OS=Homo sapiens]	0	49.898	19	13	21	13	1	932	97.3	13	0	5.2896e+08	498216680	High	High
High	A5YKK6	CCR4-NOT transcription complex subunit 1 [OS=Homo sapiens]	0	49.53	7	13	18	13	1	2376	266.8	13	0	1.45836e+08	90795116	High	High
High	P07195	L-lactate dehydrogenase B chain [OS=Homo sapiens]	0	49.27	41	11	16	10	1	334	36.6	11	1	1.35092e+08	4.84924e+08	High	High
High	Q9Y230	RuvB-like 2 [OS=Homo sapiens]	0	49.108	35	12	21	12	1	463	51.1	12	0	3.94228e+08	3.90826e+08	High	High
High	Q92538	Golgi-specific brefeldin A-resistance guanine nucleotide exchange factor 1 [OS=Homo sapiens]	0	49.028	11	15	20	15	1	1859	206.3	15	0	1.04625e+08	9.86937e+07	High	High
High	P49643-1	DNA primase large subunit [OS=Homo sapiens]	0	48.939	30	11	18	11	1	509	58.8	11	0	2.99593e+08	319243673	High	High
High	P27708	CAD protein [OS=Homo sapiens]	0	48.703	9	14	18	14	1	2225	242.8	14	0	1.56411e+08	1.45523e+08	High	High
High	P12814-4	Isoform 4 of Alpha-actinin-1 [OS=Homo sapiens]	0	48.497	13	10	17	1	1	930	107.1	10	0			High	Not Found
High	O60749	Sorting nexin-2 [OS=Homo sapiens]	0	48.333	26	13	22	11	1	519	58.4	13	2	5.72353e+08	6.3954e+08	High	High
High	Q9P0J7	E3 ubiquitin-protein ligase KCMF1 [OS=Homo sapiens]	0	48.307	14	4	8	4	1	381	41.9	4	0	3.26849e+07	4.10563e+07	High	High
High	Q9H2P0	Activity-dependent neuroprotector homeobox protein [OS=Homo sapiens]	0	47.973	16	12	19	12	1	1102	123.5	12	0	1.49989e+08	121666055	High	High
High	Q7Z4V5	Hepatoma-derived growth factor-related protein 2 [OS=Homo sapiens]	0	47.925	20	11	18	11	1	671	74.3	11	0	4.10491e+08	3.9635e+08	High	High
High	Q9NP61-1	ADP-ribosylation factor GTPase-activating protein 3 [OS=Homo sapiens]	0	47.908	28	12	21	11	1	516	56.9	12	0	3.76373e+08	389292830	High	High
High	P06733-1	alpha-enolase [OS=Homo sapiens]	0	47.868	27	8	11	8	1	434	47.1	8	0	2.34651e+08	206055379	High	High
High	Q00653-1	Nuclear factor NF-kappa-B p100 subunit [OS=Homo sapiens]	0	47.565	18	11	14	11	1	900	96.7	11	0	1.48612e+08	1.34654e+08	High	High
High	P35579-1	Myosin-9 [OS=Homo sapiens]	0	47.198	10	14	20	9	1	1960	226.4	14	3	1.16173e+08	1.73476e+08	High	High
High	Q96AE4-2	Isoform 2 of Far upstream element-binding protein 1 [OS=Homo sapiens]	0	47.005	24	13	19	10	1	653	68.6	13	1	2.13977e+08	347732709	High	High
High	P11387	DNA topoisomerase 1 [OS=Homo sapiens]	0	46.885	25	17	23	17	1	765	90.7	17	0	5.18284e+08	5.88307e+08	High	High
High	P19525	interferon-induced, double-stranded RNA-activated protein kinase [OS=Homo sapiens]	0	46.874	29	12	17	12	1	551	62.1	12	0	4.30632e+08	440340229	High	High
High	P42566-1	epidermal growth factor receptor substrate 15 [OS=Homo sapiens]	0	46.629	17	13	22	13	1	896	98.6	13	0	1.94278e+08	1.63401e+08	High	High
High	Q86V48-1	Leucine zipper protein 1 [OS=Homo sapiens]	0	46.497	16	14	17	14	1	1076	120.2	14	0	1.19372e+08	1.07966e+08	High	High
High	O95486-1	Protein transport protein Sec24A [OS=Homo sapiens]	0	46.429	18	14	19	12	1	1093	119.7	14	0	1.62697e+08	1.9331e+08	High	High
High	Q13151	Heterogeneous nuclear ribonucleoprotein A0 [OS=Homo sapiens]	0	46.24	56	12	22	11	1	305	30.8	12	0	7.46552e+08	6.00753e+08	High	High
High	Q9H6S3	epidermal growth factor receptor kinase substrate 8-like protein 2 [OS=Homo sapiens]	0	45.543	21	9	13	9	1	715	80.6	9	0	1.5188e+08	111164341	High	High
High	Q9H910-3	Isoform 3 of Jupiter microtubule associated homolog 2 [OS=Homo sapiens]	0	45.414	63	10	22	10	1	218	23	10	0	6.1409e+08	453969109	High	High
High	Q02790	Peptidyl-prolyl cis-trans isomerase FKBP4 [OS=Homo sapiens]	0	45.409	39	13	22	13	1	459	51.8	13	0	3.69721e+08	3.61447e+08	High	High
High	P06748	Nucleophosmin [OS=Homo sapiens]	0	44.943	24	6	17	6	1	294	32.6	6	0	3.68509e+08	397839022	High	High
High	Q8IWS0-1	PHD finger protein 6 [OS=Homo sapiens]	0	44.79	38	10	15	10	1	365	41.3	10	0	1.87118e+08	1.66611e+08	High	High
High	O14965	Aurora kinase A [OS=Homo sapiens]	0	44.779	44	13	13	13	1	403	45.8	13	0	5.92529e+06	1812004676	Peak Found	High
High	Q99700-1	Ataxin-2 [OS=Homo sapiens]	0	43.94	11	10	15	10	1	1313	140.2	10	0	6.4058e+07	6.43e+07	High	High
High	P26358-2	Isoform 2 of DNA (cytosine-5)-methyltransferase 1 [OS=Homo sapiens]	0	43.913	9	12	15	12	1	1632	184.7	12	0	1.02844e+08	113569952	High	High
High	O94973-2	Isoform 2 of AP-2 complex subunit alpha-2 [OS=Homo sapiens]	0	43.853	18	10	17	5	1	940	104	10	4	1.73054e+08	1.87755e+08	High	High
High	Q8TEW0	Partitioning defective 3 homolog [OS=Homo sapiens]	0	43.774	12	11	17	11	1	1356	151.3	11	0	1.53628e+08	169934463	High	High
High	P20810-6	Isoform 6 of Calpastatin [OS=Homo sapiens]	0	43.735	21	11	15	11	1	791	84.9	11	0	4.76016e+07	2.79808e+07	High	High
High	Q96EP5	DAZ-associated protein 1 [OS=Homo sapiens]	0	43.369	29	7	10	7	1	407	43.4	7	0	3.588e+08	419665220	High	High
High	Q9BQ52-1	Zinc phosphodiesterase ELAC protein 2 [OS=Homo sapiens]	0	43.271	21	10	15	10	1	826	92.2	10	0	9.98295e+07	87941468	High	High
High	Q9H3S7	Tyrosine-protein phosphatase non-receptor type 23 [OS=Homo sapiens]	0	43.102	9	11	16	11	1	1636	178.9	11	0	9.40474e+07	1.05691e+08	High	High
High	Q9Y4E8	ubiquitin carboxyl-terminal hydrolase 15 [OS=Homo sapiens]	0	42.778	15	12	16	10	1	981	112.3	12	1	6.4509e+07	131863237	High	High
High	Q8TEU7-4	Isoform 4 of Rap guanine nucleotide exchange factor 6 [OS=Homo sapiens]	0	42.73	10	10	13	10	1	1609	180.3	10	0	5.85348e+07	6.44802e+07	High	High
High	Q9NQC3-2	Isoform 2 of Reticulon-4 [OS=Homo sapiens]	0	42.678	35	8	21	8	1	373	40.3	8	0	9.97487e+08	1.01567e+09	High	High
High	O75376-1	Nuclear receptor corepressor 1 [OS=Homo sapiens]	0	42.665	6	11	15	10	1	2440	270	11	0	9.1217e+07	4.87021e+07	High	High
High	P51617	interleukin-1 receptor-associated kinase 1 [OS=Homo sapiens]	0	42.427	15	7	12	7	1	712	76.5	7	0	2.12965e+08	145717494	High	High
High	Q96FW1	Ubiquitin thioesterase otub1 [OS=Homo sapiens]	0	42.096	43	8	14	8	1	271	31.3	8	0	4.10613e+08	391798024	High	High
High	Q12888-2	Isoform 2 of TP53-binding protein 1 [OS=Homo sapiens]	0	41.964	7	8	15	8	1	1977	214	8	0	8.67719e+07	89521132	High	High
High	Q8IXH7	Negative elongation factor C/D [OS=Homo sapiens]	0	41.509	26	10	16	10	1	590	66.2	10	0	3.03114e+08	2.91859e+08	High	High
High	O95819-6	Isoform 6 of Mitogen-activated protein kinase kinase kinase kinase 4 [OS=Homo sapiens]	0	41.445	13	12	18	6	1	1273	144.9	12	2	1.45399e+08	138548930	High	High
High	Q9NW82	WD repeat-containing protein 70 [OS=Homo sapiens]	0	41.376	18	11	19	11	1	654	73.2	11	0	2.36582e+08	233934296	High	High
High	Q7Z2W4	zinc finger CCCH-type antiviral protein 1 [OS=Homo sapiens]	0	41.269	16	11	15	11	1	902	101.4	11	0	1.31891e+08	1.45304e+08	High	High
High	Q96PK6-1	RNA-binding protein 14 [OS=Homo sapiens]	0	41.048	19	9	17	9	1	669	69.4	9	0	2.32906e+08	2.51407e+08	High	High
High	P26196	Probable ATP-dependent RNA helicase DDX6 [OS=Homo sapiens]	0	40.972	23	7	13	7	1	483	54.4	7	0	1.48015e+08	1.75439e+08	High	High
High	O14964	Hepatocyte growth factor-regulated tyrosine kinase substrate [OS=Homo sapiens]	0	40.568	16	10	16	10	1	777	86.1	10	0	2.30265e+08	232459790	High	High
High	Q9NXV6	CDKN2A-interacting protein [OS=Homo sapiens]	0	40.535	24	10	13	10	1	580	61.1	10	0	3.10733e+08	2.66802e+08	High	High
High	Q9ULW0-2	Isoform 2 of Targeting protein for Xklp2 [OS=Homo sapiens]	0	40.523	22	14	20	14	1	783	89.3	14	0	2.47725e+08	2.16007e+08	High	High
High	Q14669-3	Isoform 3 of E3 ubiquitin-protein ligase TRIP12 [OS=Homo sapiens]	0	40.514	7	10	14	10	1	2040	225.4	10	0	1.37094e+08	120122135	High	High
High	Q7Z333-4	Isoform 4 of Probable helicase senataxin [OS=Homo sapiens]	0	40.401	6	14	18	14	1	2706	306.1	14	0	6.70888e+07	6.55226e+07	High	High
High	Q68CZ2-1	Tensin-3 [OS=Homo sapiens]	0	40.344	12	9	14	9	1	1445	155.2	9	0	1.20215e+08	106515709	High	High
High	Q8IZH2-1	5'-3' exoribonuclease 1 [OS=Homo sapiens]	0	40.27	8	11	16	11	1	1706	194	11	0	1.49101e+08	175515345	High	High
High	O95817	BAG family molecular chaperone regulator 3 [OS=Homo sapiens]	0	39.936	37	14	17	14	1	575	61.6	14	0	2.47653e+08	3.18867e+08	High	High
High	P34932	Heat shock 70 kDa protein 4 [OS=Homo sapiens]	0	39.773	17	10	13	8	1	840	94.3	10	2	2.17946e+08	190048446	High	High
High	P25054-1	Adenomatous polyposis coli protein [OS=Homo sapiens]	0	39.437	5	9	14	9	1	2843	311.5	9	0	8.37641e+08	1.70412e+09	High	High
High	Q14444-1	Caprin-1 [OS=Homo sapiens]	0	39.279	16	13	22	13	1	709	78.3	13	0	8.50383e+08	5.76595e+08	High	High
High	Q9C0B1-1	alpha-ketoglutarate-dependent dioxygenase FTO [OS=Homo sapiens]	0	39.159	21	8	12	8	1	505	58.2	8	0	9.36047e+07	9.27498e+07	High	High
High	Q13107-1	Ubiquitin carboxyl-terminal hydrolase 4 [OS=Homo sapiens]	0	38.996	12	10	11	7	1	963	108.5	10	0	2.073e+07	3.96196e+07	High	High
High	Q6W2J9-1	BCL-6 corepressor [OS=Homo sapiens]	0	38.961	11	13	16	13	1	1755	192.1	13	0	8.65055e+07	5.5763e+07	High	High
High	P80723	Brain acid soluble protein 1 [OS=Homo sapiens]	0	38.548	70	10	13	10	1	227	22.7	10	0	8.27833e+07	6.92383e+07	High	High
High	P50454	Serpin H1 [OS=Homo sapiens]	0	38.386	24	6	11	6	1	418	46.4	6	0	1.91567e+08	278156594	High	High
High	Q15424-3	Isoform 3 of Scaffold attachment factor B1 [OS=Homo sapiens]	0	38.199	13	10	18	5	1	917	102.8	10	5	1.94705e+08	1.51134e+08	High	High
High	P18615	Negative elongation factor E [OS=Homo sapiens]	0	37.738	29	8	12	8	1	380	43.2	8	0	1.82876e+08	1.66209e+08	High	High
High	P50747	biotin--protein ligase [OS=Homo sapiens]	0	37.732	14	8	14	8	1	726	80.7	8	0	1.71807e+08	170975179	High	High
High	P55036-1	26S proteasome non-ATPase regulatory subunit 4 [OS=Homo sapiens]	0	37.716	27	7	13	7	1	377	40.7	7	0	3.7607e+08	2.19501e+08	High	High
High	Q6JQN1	Acyl-CoA dehydrogenase family member 10 [OS=Homo sapiens]	0	37.535	14	10	11	10	1	1059	118.8	10	0	1.20688e+06	238539186	Peak Found	High
High	Q9H0C8	Integrin-linked kinase-associated serine/threonine phosphatase 2C [OS=Homo sapiens]	0	37.351	25	9	14	9	1	392	42.9	9	0	3.11753e+08	298863109	High	High
High	Q15654-1	thyroid receptor-interacting protein 6 [OS=Homo sapiens]	0	37.291	26	7	9	7	1	476	50.3	7	0	1.88734e+08	139041953	High	High
High	Q96S55-1	ATPase WRNIP1 [OS=Homo sapiens]	0	37.27	20	9	11	9	1	665	72.1	9	0	4.73926e+07	98639926	High	High
High	Q5T8P6	RNA-binding protein 26 [OS=Homo sapiens]	0	37.131	11	11	18	11	1	1007	113.5	11	0	5.02612e+08	6.74605e+08	High	High
High	P09884	DNA polymerase alpha catalytic subunit [OS=Homo sapiens]	0	37.125	12	11	17	11	1	1462	165.8	11	0	9.58983e+07	9.59783e+07	High	High
High	P48643	T-complex protein 1 subunit epsilon [OS=Homo sapiens]	0	36.897	20	6	8	6	1	541	59.6	6	0	3.92051e+07	4.66993e+07	High	High
High	Q9HCC0-1	Methylcrotonoyl-CoA carboxylase beta chain, mitochondrial [OS=Homo sapiens]	0	36.833	26	7	14	7	1	563	61.3	7	0	1.24593e+08	1.04711e+08	High	High
High	Q09472	Histone acetyltransferase p300 [OS=Homo sapiens]	0	36.771	5	10	16	3	1	2414	264	10	0	1.52028e+07	19456528	High	High
High	O95155-4	Isoform 4 of Ubiquitin conjugation factor E4 B [OS=Homo sapiens]	0	36.762	11	9	16	9	1	1353	151.5	9	0	7.60746e+07	8.5208e+07	High	High
High	Q7Z434	Mitochondrial antiviral-signaling protein [OS=Homo sapiens]	0	36.755	21	7	12	7	1	540	56.5	7	0	1.61489e+08	189942273	High	High
High	Q9NQW6	Anillin [OS=Homo sapiens]	0	36.721	13	10	15	10	1	1124	124.1	10	0	2.59813e+08	3.22656e+08	High	High
High	Q8NC51-1	Plasminogen activator inhibitor 1 RNA-binding protein [OS=Homo sapiens]	0	36.715	24	8	13	8	1	408	44.9	8	0	1.85123e+08	178159514	High	High
High	Q9Y383	Putative RNA-binding protein Luc7-like 2 [OS=Homo sapiens]	0	36.655	34	10	14	10	1	392	46.5	10	0	2.14692e+08	226459103	High	High
High	O95202-1	LETM1 and EF-hand domain-containing protein 1, mitochondrial [OS=Homo sapiens]	0	36.575	20	12	20	12	1	739	83.3	12	0	2.65523e+08	236343391	High	High
High	P14618	Pyruvate kinase PKM [OS=Homo sapiens]	0	36.536	32	11	15	11	1	531	57.9	11	0	2.11248e+08	2.23915e+08	High	High
High	O43852-3	Isoform 3 of Calumenin [OS=Homo sapiens]	0	36.481	33	11	17	11	1	323	38	11	0	6.02124e+08	5.47751e+08	High	High
High	Q96J02	E3 ubiquitin-protein ligase Itchy homolog [OS=Homo sapiens]	0	36.434	16	11	17	10	1	903	102.7	11	0	1.21217e+08	1.52654e+08	High	High
High	B5ME19	eukaryotic translation initiation factor 3 subunit C-like protein [OS=Homo sapiens]	0	36.32	15	12	17	12	1	914	105.4	12	0	1.75049e+08	1.76474e+08	High	High
High	Q9UJ41-1	Rab5 GDP/GTP exchange factor [OS=Homo sapiens]	0	36.277	15	8	14	8	1	708	79.3	8	0	2.23055e+08	220940387	High	High
High	O75369-8	Isoform 8 of Filamin-B [OS=Homo sapiens]	0	36.156	4	8	13	1	1	2633	281.5	8	0	1.62789e+07		High	Not Found
High	Q9UQE7	Structural maintenance of chromosomes protein 3 [OS=Homo sapiens]	0	36.025	11	10	12	10	1	1217	141.5	10	0	8.03242e+07	9.58146e+07	High	High
High	Q29RF7-1	Sister chromatid cohesion protein PDS5 homolog A [OS=Homo sapiens]	0	35.933	12	11	14	7	1	1337	150.7	11	0	2.44132e+07	22450679	High	High
High	O15042	U2 snRNP-associated SURP motif-containing protein [OS=Homo sapiens]	0	35.91	13	12	17	12	1	1029	118.2	12	0	2.10386e+08	3.25949e+08	High	High
High	Q9UPQ9	Trinucleotide repeat-containing gene 6B protein [OS=Homo sapiens]	0	35.595	7	8	13	8	1	1833	193.9	8	0	5.85989e+07	3.73135e+07	High	High
High	Q8WWI1	LIM domain only protein 7 [OS=Homo sapiens]	0	35.535	7	9	12	9	1	1683	192.6	9	0	5.92493e+07	5.62302e+07	High	High
High	Q04695	Keratin, type I cytoskeletal 17 [OS=Homo sapiens]	0	35.307	28	10	18	6	1	432	48.1	10	0	5.70771e+07	51612774	High	High
High	Q8IY67-2	Isoform 2 of Ribonucleoprotein PTB-binding 1 [OS=Homo sapiens]	0	35.218	21	8	14	8	1	739	77.8	8	0	2.63965e+08	323698464	High	High
High	Q99569	Plakophilin-4 [OS=Homo sapiens]	0	35.075	12	9	14	9	1	1192	131.8	9	0	8.65536e+07	9.75801e+07	High	High
High	Q9HAU0-6	Isoform 6 of Pleckstrin homology domain-containing family A member 5 [OS=Homo sapiens]	0	35.047	10	8	12	8	1	1282	146.8	8	0	6.88802e+07	54771134	High	High
High	Q9UBV8	Peflin [OS=Homo sapiens]	0	34.759	32	6	11	6	1	284	30.4	6	0	1.31618e+08	1.49213e+08	High	High
High	Q15075	Early endosome antigen 1 [OS=Homo sapiens]	0	34.733	10	10	14	10	1	1411	162.4	10	0	3.28001e+07	3.10834e+07	High	High
High	Q9UIA9	exportin-7 [OS=Homo sapiens]	0	34.595	12	9	14	9	1	1087	123.8	9	0	7.09066e+07	85628998	High	High
High	Q3YEC7-2	Isoform 2 of Rab-like protein 6 [OS=Homo sapiens]	0	34.318	16	11	17	11	1	730	79.6	11	0	3.88235e+08	4.4109e+08	High	High
High	Q9P2N5	RNA-binding protein 27 [OS=Homo sapiens]	0	34.316	12	9	14	9	1	1060	118.6	9	0	1.37288e+08	1.41536e+08	High	High
High	Q9UDY2-7	Isoform 7 of Tight junction protein ZO-2 [OS=Homo sapiens]	0	34.109	13	12	19	12	1	1221	137.3	12	0	1.83326e+08	1.47825e+08	High	High
High	Q9C0C9	(E3-independent) E2 ubiquitin-conjugating enzyme [OS=Homo sapiens]	0	34.03	10	9	13	9	1	1292	141.2	9	0	1.26756e+08	154516310	High	High
High	Q8N684-3	Isoform 3 of Cleavage and polyadenylation specificity factor subunit 7 [OS=Homo sapiens]	0	34.019	19	7	13	7	1	514	56.3	7	0	1.64003e+10	1.53386e+10	High	High
High	P04792	Heat shock protein beta-1 [OS=Homo sapiens]	0	33.944	61	7	11	7	1	205	22.8	7	0	1.52713e+08	232205486	High	High
High	P62633-4	Isoform 4 of Cellular nucleic acid-binding protein [OS=Homo sapiens]	0	33.941	51	8	15	8	1	178	19.6	8	0	3.36098e+08	3.00537e+08	High	High
High	O00629	Importin subunit alpha-3 [OS=Homo sapiens]	0	33.792	26	7	11	7	1	521	57.9	7	0	1.79447e+08	52837029	High	High
High	O43491-1	band 4.1-like protein 2 [OS=Homo sapiens]	0	33.788	14	11	15	10	1	1005	112.5	11	1	1.53476e+08	1.24399e+08	High	High
High	Q53EL6-1	Programmed cell death protein 4 [OS=Homo sapiens]	0	33.741	31	9	16	9	1	469	51.7	9	0	4.66007e+08	368085103	High	High
High	P78344-1	Eukaryotic translation initiation factor 4 gamma 2 [OS=Homo sapiens]	0	33.591	14	9	12	9	1	907	102.3	9	0	1.59814e+08	1.52712e+08	High	High
High	Q5T5Y3-3	Isoform 3 of Calmodulin-regulated spectrin-associated protein 1 [OS=Homo sapiens]	0	33.454	10	10	12	10	1	1613	179.2	10	0	6.61269e+07	43943539	High	High
High	P56537-1	eukaryotic translation initiation factor 6 [OS=Homo sapiens]	0	33.438	51	6	14	6	1	245	26.6	6	0	9.17605e+08	801299456	High	High
High	Q15345-2	Leucine-rich repeat-containing protein 41 [OS=Homo sapiens]	0	33.406	17	6	8	6	1	812	88.6	6	0	5.31829e+07	7.45845e+07	High	High
High	A0MZ66-3	Isoform 3 of Shootin-1 [OS=Homo sapiens]	0	33.376	16	10	13	10	1	649	73.6	10	0	2.12041e+08	1.08479e+08	High	High
High	P53384	Cytosolic Fe-S cluster assembly factor nubp1 [OS=Homo sapiens]	0	33.345	40	7	12	7	1	320	34.5	7	0	7.24629e+07	170086138	High	High
High	Q14004-1	Cyclin-dependent kinase 13 [OS=Homo sapiens]	0	33.234	6	6	9	4	1	1512	164.8	6	2	2.17542e+07	3.86431e+07	High	High
High	Q9UBW7	Zinc finger MYM-type protein 2 [OS=Homo sapiens]	0	33.15	10	9	13	9	1	1377	154.8	9	0	6.13583e+07	51421031	High	High
High	Q14151	scaffold attachment factor B2 [OS=Homo sapiens]	0	33.057	12	9	14	4	1	953	107.4	9	0	1.8699e+07	1.66385e+07	High	High
High	P41567	eukaryotic translation initiation factor 1 [OS=Homo sapiens]	0	33.052	45	7	11	7	1	113	12.7	7	0	2.49579e+08	224892955	High	High
High	Q15637-5	Isoform 5 of Splicing factor 1 [OS=Homo sapiens]	0	32.892	13	5	12	5	1	673	71.7	5	0	6.11167e+08	559671264	High	High
High	Q9P1Y5-2	Isoform 2 of Calmodulin-regulated spectrin-associated protein 3 [OS=Homo sapiens]	0	32.771	12	8	9	8	1	1276	137.8	8	0	2.09895e+07	1.59631e+07	High	High
High	Q92804-1	TATA-binding protein-associated factor 2N [OS=Homo sapiens]	0	32.702	19	6	13	5	1	592	61.8	6	0	8.44552e+07	73425348	High	High
High	Q9UMX0-1	Ubiquilin-1 [OS=Homo sapiens]	0	32.301	19	6	11	2	1	589	62.5	6	3	1.77789e+08	150566739	Peak Found	High
High	Q9Y450-1	HBS1-like protein [OS=Homo sapiens]	0	32.224	18	7	11	7	1	684	75.4	7	0	9.79783e+07	80798909	High	High
High	Q9NZL4-3	Isoform 3 of Hsp70-binding protein 1 [OS=Homo sapiens]	0	32.164	28	7	12	7	1	405	44.5	7	0	1.56711e+08	148946888	High	High
High	P54886	delta-1-pyrroline-5-carboxylate synthase [OS=Homo sapiens]	0	32.008	12	8	12	8	1	795	87.2	8	0	5.61669e+07	6.94906e+07	High	High
High	P30519	Heme oxygenase 2 [OS=Homo sapiens]	0	31.952	28	5	8	5	1	316	36	5	0	3.6315e+07	38155051	High	High
High	O14641	Segment polarity protein dishevelled homolog DVL-2 [OS=Homo sapiens]	0	31.792	16	9	12	7	1	736	78.9	9	2	1.91967e+08	1.62798e+08	High	High
High	P55060-1	Exportin-2 [OS=Homo sapiens]	0	31.562	12	8	12	8	1	971	110.3	8	0	6.66127e+07	1.07285e+08	High	High
High	Q8NFP9-1	Neurobeachin [OS=Homo sapiens]	0	31.523	3	6	12	1	1	2946	327.6	6	0	2.22779e+06	3232052	Peak Found	High
High	Q4KMP7	TBC1 domain family member 10B [OS=Homo sapiens]	0	31.337	14	7	11	7	1	808	87.1	7	0	2.46483e+08	176013318	High	High
High	Q96JH7	Deubiquitinating protein VCIP135 [OS=Homo sapiens]	0	31.31	9	9	9	9	1	1222	134.2	9	0	6.71074e+07	79678081	High	High
High	O43809	Cleavage and polyadenylation specificity factor subunit 5 [OS=Homo sapiens]	0	31.276	45	7	13	7	1	227	26.2	7	0	3.63237e+08	514905440	High	High
High	Q13177	Serine/threonine-protein kinase PAK 2 [OS=Homo sapiens]	0	31.251	18	7	11	6	1	524	58	7	0	1.0501e+08	749632377	High	High
High	Q16836-2	Isoform 2 of Hydroxyacyl-coenzyme A dehydrogenase, mitochondrial [OS=Homo sapiens]	0	31.191	38	7	15	7	1	390	42.1	7	0	1.5085e+08	1.32881e+08	High	High
High	Q96EP0-1	E3 ubiquitin-protein ligase RNF31 [OS=Homo sapiens]	0	31.152	13	9	11	9	1	1072	119.6	9	0	5.43483e+07	52515202	High	High
High	Q8WXF1	Paraspeckle component 1 [OS=Homo sapiens]	0	31.095	20	9	17	9	1	523	58.7	9	0	5.85195e+08	6.06338e+08	High	High
High	Q9NXR1-2	Isoform 2 of Nuclear distribution protein nudE homolog 1 [OS=Homo sapiens]	0	30.921	31	10	16	10	1	335	37.7	10	0	3.28817e+08	320124297	High	High
High	P68032	Actin, alpha cardiac muscle 1 [OS=Homo sapiens]	0	30.732	25	9	15	1	1	377	42	9	0	2.74628e+07	22661818	High	High
High	Q15056-1	Eukaryotic translation initiation factor 4H [OS=Homo sapiens]	0	30.644	48	10	21	10	1	248	27.4	10	0	8.12062e+08	9.12845e+08	High	High
High	P52594-4	Isoform 4 of Arf-GAP domain and FG repeat-containing protein 1 [OS=Homo sapiens]	0	30.628	20	8	13	8	1	584	60.7	8	0	1.12623e+08	1.57075e+08	High	High
High	Q9UKG1	DCC-interacting protein 13-alpha [OS=Homo sapiens]	0	30.589	12	5	9	5	1	709	79.6	5	0	7.88753e+07	54168241	High	High
High	Q96GX9-1	Methylthioribulose-1-phosphate dehydratase [OS=Homo sapiens]	0	30.516	44	9	15	9	1	242	27.1	9	0	6.25877e+09	8.70942e+09	High	High
High	Q5UIP0	Telomere-associated protein RIF1 [OS=Homo sapiens]	0	30.348	5	8	10	8	1	2472	274.3	8	0	3.57254e+07	4.8973e+07	High	High
High	Q9UHB6-4	Isoform 4 of LIM domain and actin-binding protein 1 [OS=Homo sapiens]	0	30.318	14	8	12	8	1	760	85.2	8	0	3.72827e+07	48156584	High	High
High	P98170	E3 ubiquitin-protein ligase XIAP [OS=Homo sapiens]	0	30.27	23	7	12	7	1	497	56.6	7	0	1.49481e+08	1.1812e+08	High	High
High	O00178	GTP-binding protein 1 [OS=Homo sapiens]	0	30.171	17	7	13	7	1	669	72.4	7	0	1.16393e+08	103115626	High	High
High	Q05397-5	Isoform 5 of Focal adhesion kinase 1 [OS=Homo sapiens]	0	30.137	11	8	9	8	1	1065	120.8	8	0	7.09524e+07	254840193	High	High
High	Q12933	TNF receptor-associated factor 2 [OS=Homo sapiens]	0	30.09	20	10	13	10	1	501	55.8	10	0	1.6767e+08	1.19316e+08	High	High
High	Q96T51	RUN and FYVE domain-containing protein 1 [OS=Homo sapiens]	0	30.069	16	9	14	9	1	708	79.8	9	0	1.84054e+08	1.51209e+08	High	High
High	Q9UHD9	Ubiquilin-2 [OS=Homo sapiens]	0	29.98	13	5	10	1	1	624	65.7	5	0	1.88104e+07	17355174	High	Peak Found
High	P00338-3	Isoform 3 of L-lactate dehydrogenase A chain [OS=Homo sapiens]	0	29.925	26	8	10	7	1	361	39.8	8	0	533024	9617171	High	High
High	Q9Y4H2	Insulin receptor substrate 2 [OS=Homo sapiens]	0	29.925	10	7	9	7	1	1338	137.2	7	0	7.19252e+07	66542697	High	High
High	Q07666	KH domain-containing, RNA-binding, signal transduction-associated protein 1 [OS=Homo sapiens]	0	29.492	25	7	15	7	1	443	48.2	7	0	9.33346e+08	584197333	High	High
High	Q3V6T2-1	Girdin [OS=Homo sapiens]	0	29.48	5	9	13	9	1	1871	215.9	9	0	6.12385e+07	8.44554e+07	High	High
High	Q14103	heterogeneous nuclear ribonucleoprotein D0 [OS=Homo sapiens]	0	29.403	29	9	18	7	1	355	38.4	9	2	1.16654e+09	1254906953	High	High
High	P50402	Emerin [OS=Homo sapiens]	0	29.377	40	8	13	8	1	254	29	8	0	1.54519e+08	187487627	High	High
High	O94925-3	Isoform 3 of Glutaminase kidney isoform, mitochondrial [OS=Homo sapiens]	0	29.364	15	6	8	6	1	598	65.4	6	0	3.33333e+07	27622040	High	High
High	Q14498-2	Isoform 2 of RNA-binding protein 39 [OS=Homo sapiens]	0	29.312	19	5	10	5	1	524	58.6	5	0	8.36575e+07	82479900	High	High
High	Q8IWV8	E3 ubiquitin-protein ligase UBR2 [OS=Homo sapiens]	0	29.188	5	5	7	5	1	1755	200.4	5	0	2.27668e+07	2.60676e+07	High	High
High	Q9Y618-1	Nuclear receptor corepressor 2 [OS=Homo sapiens]	0	29.145	5	10	13	9	1	2525	274.6	10	0	3.7859e+07	1.66335e+08	High	High
High	Q6GQQ9-1	OTU domain-containing protein 7B [OS=Homo sapiens]	0	29.08	14	9	16	9	1	843	92.5	9	0	2.16733e+08	1.62402e+08	High	High
High	P46013	Proliferation marker protein Ki-67 [OS=Homo sapiens]	0	29.075	3	8	10	8	1	3256	358.5	8	0	1.02356e+07	442831834	High	High
High	O43719	HIV Tat-specific factor 1 [OS=Homo sapiens]	0	28.991	15	10	18	10	1	755	85.8	10	0	1.33798e+08	1.31087e+08	High	High
High	Q9UNF0	Protein kinase C and casein kinase substrate in neurons protein 2 [OS=Homo sapiens]	0	28.986	22	9	14	9	1	486	55.7	9	0	1.44606e+08	1.47029e+08	High	High
High	Q15942	Zyxin [OS=Homo sapiens]	0	28.704	21	8	12	8	1	572	61.2	8	0	1.1893e+08	91933403	High	High
High	O43143	Pre-mRNA-splicing factor ATP-dependent RNA helicase DHX15 [OS=Homo sapiens]	0	28.701	12	10	14	9	1	795	90.9	10	1	2.34342e+08	2.299e+08	High	High
High	Q9Y4K3	TNF receptor-associated factor 6 [OS=Homo sapiens]	0	28.594	18	6	10	6	1	522	59.5	6	0	2.09449e+08	147386014	High	High
High	Q8TF05	Serine/threonine-protein phosphatase 4 regulatory subunit 1 [OS=Homo sapiens]	0	28.576	8	6	8	6	1	950	106.9	6	0	5.60696e+07	6.80157e+07	High	High
High	Q96CX2	BTB/POZ domain-containing protein KCTD12 [OS=Homo sapiens]	0	28.508	28	5	8	5	1	325	35.7	5	0	1.05485e+08	138123078	High	High
High	P57737-3	Isoform 3 of Coronin-7 [OS=Homo sapiens]	0	28.498	8	4	5	4	1	1048	114.1	4	0	1.52479e+07	1.10427e+07	High	High
High	P54725-1	UV excision repair protein RAD23 homolog A [OS=Homo sapiens]	0	28.257	37	7	15	7	1	363	39.6	7	0	2.64206e+08	2.32895e+08	High	High
High	O14617-5	Isoform 5 of AP-3 complex subunit delta-1 [OS=Homo sapiens]	0	28.178	10	7	9	7	1	1215	136.6	7	0	8.79098e+07	5.97737e+07	High	High
High	Q6R327-3	Isoform 3 of Rapamycin-insensitive companion of mTOR [OS=Homo sapiens]	0	28.136	5	7	11	7	1	1732	194.9	7	0	8.31871e+07	9.67348e+07	High	High
High	O00273-1	DNA fragmentation factor subunit alpha [OS=Homo sapiens]	0	28.126	31	7	13	7	1	331	36.5	7	0	1.28691e+08	187138440	High	High
High	Q96DT7	Zinc finger and BTB domain-containing protein 10 [OS=Homo sapiens]	0	28.123	11	8	12	8	1	871	94.8	8	0	1.67876e+08	193273883	High	High
High	Q5JTV8-3	Isoform 3 of Torsin-1A-interacting protein 1 [OS=Homo sapiens]	0	28.053	16	8	9	7	1	584	66.3	8	0	2.09169e+07	1.95632e+07	High	High
High	Q9P2E9-1	Ribosome-binding protein 1 [OS=Homo sapiens]	0	27.977	18	8	11	8	1	1410	152.4	8	0	2.12065e+07	3.93659e+07	High	High
High	Q8WUM0	Nuclear pore complex protein Nup133 [OS=Homo sapiens]	0	27.975	11	7	9	7	1	1156	128.9	7	0	4.02052e+07	55090535	High	High
High	Q9UHD8-1	Septin-9 [OS=Homo sapiens]	0	27.952	18	9	15	9	1	586	65.4	9	0	1.53824e+08	1.58492e+08	High	High
High	Q9NR28-1	Diablo homolog, mitochondrial [OS=Homo sapiens]	0	27.775	45	6	11	6	1	239	27.1	6	0	9.87123e+07	1.14873e+08	High	High
High	Q9H0D6-1	5'-3' exoribonuclease 2 [OS=Homo sapiens]	0	27.755	13	9	11	9	1	950	108.5	9	0	8.44202e+07	8.63199e+07	High	High
High	O60502	protein O-GlcNAcase [OS=Homo sapiens]	0	27.74	12	7	9	7	1	916	102.8	7	0	7.40376e+07	6.75184e+07	High	High
High	O75808-1	Calpain-15 [OS=Homo sapiens]	0	27.656	7	4	6	4	1	1086	117.2	4	0	2.11496e+07	16710263	High	High
High	Q9NRN7	L-aminoadipate-semialdehyde dehydrogenase-phosphopantetheinyl transferase [OS=Homo sapiens]	0	27.631	25	6	9	6	1	309	35.8	6	0	1.25659e+08	1.17802e+08	High	High
High	O00267	Transcription elongation factor Spt5 [OS=Homo sapiens]	0	27.594	7	5	8	5	1	1087	120.9	5	0	3.28717e+07	50004881	High	High
High	Q9H6Z4	Ran-binding protein 3 [OS=Homo sapiens]	0	27.579	15	7	10	7	1	567	60.2	7	0	1.95032e+08	143937379	High	High
High	P26368	Splicing factor U2AF 65 kDa subunit [OS=Homo sapiens]	0	27.437	29	8	9	8	1	475	53.5	8	0	6.94389e+07	3.30821e+07	High	High
High	Q9Y3S1-1	Serine/threonine-protein kinase WNK2 [OS=Homo sapiens]	0	27.23	5	10	13	6	1	2297	242.5	10	0	2.46083e+07	805208	High	High
High	P19174-2	Isoform 2 of 1-phosphatidylinositol 4,5-bisphosphate phosphodiesterase gamma-1 [OS=Homo sapiens]	0	27.22	7	7	11	7	1	1291	148.6	7	0	4.10764e+07	3.89353e+07	High	High
High	Q9Y4B6	DDB1- and CUL4-associated factor 1 [OS=Homo sapiens]	0	27.139	9	8	11	8	1	1507	168.9	8	0	7.93296e+07	7.48935e+07	High	High
High	Q9H0B6	Kinesin light chain 2 [OS=Homo sapiens]	0	27.127	15	6	7	5	1	622	68.9	6	0	5.87065e+07	1.28264e+07	High	High
High	Q2NKX8	Dna excision repair protein ercc-6-like [OS=Homo sapiens]	0	27.01	9	8	10	8	1	1250	141	8	0	1.51115e+08	136233001	High	High
High	Q8TD19	Serine/threonine-protein kinase Nek9 [OS=Homo sapiens]	0	27.007	11	6	6	6	1	979	107.1	6	0	4.43576e+07	42523736	High	High
High	Q9UNZ2-5	Isoform 3 of NSFL1 cofactor p47 [OS=Homo sapiens]	0	26.863	20	6	9	6	1	372	40.8	6	0	2.53362e+08	1.47651e+08	High	High
High	Q66K14-1	TBC1 domain family member 9B [OS=Homo sapiens]	0	26.834	9	8	11	6	1	1250	140.4	8	0	3.29053e+07	4.87862e+07	High	High
High	P13645	Keratin, type I cytoskeletal 10 [OS=Homo sapiens]	0	26.692	15	8	14	7	1	584	58.8	8	0	1.71143e+08	2.00181e+08	High	High
High	P06576	ATP synthase subunit beta, mitochondrial [OS=Homo sapiens]	0	26.61	14	5	9	5	1	529	56.5	5	0	9.3186e+07	1.11118e+08	High	High
High	P52732	Kinesin-like protein KIF11 [OS=Homo sapiens]	0	26.511	7	5	6	5	1	1056	119.1	5	0	6.78401e+07	3.30649e+07	High	High
High	P16989-1	Y-box-binding protein 3 [OS=Homo sapiens]	0	26.413	25	4	7	2	1	372	40.1	4	0	8.87452e+07	84575608	High	High
High	Q9UGI8	Testin [OS=Homo sapiens]	0	26.29	20	6	8	6	1	421	48	6	0	3.71448e+07	34664625	High	High
High	Q8IUD2-1	ELKS/Rab6-interacting/CAST family member 1 [OS=Homo sapiens]	0	26.171	9	11	16	9	1	1116	128	11	1	4.51573e+07	3.29432e+07	High	High
High	O75391	Sperm-associated antigen 7 [OS=Homo sapiens]	0	26.054	45	7	10	7	1	227	26	7	0	2.98939e+08	266338950	High	High
High	Q8WVV9	Heterogeneous nuclear ribonucleoprotein L-like [OS=Homo sapiens]	0	26.003	20	7	9	7	1	542	60	7	0	4.36051e+07	62031083	High	High
High	Q9Y3E7	Charged multivesicular body protein 3 [OS=Homo sapiens]	0	25.943	43	8	15	8	1	222	25.1	8	0	7.63028e+08	8.48558e+08	High	High
High	Q13131-2	Isoform 2 of 5'-AMP-activated protein kinase catalytic subunit alpha-1 [OS=Homo sapiens]	0	25.902	14	6	9	6	1	574	65.5	6	0	1.62732e+07	2.58712e+07	High	High
High	P43304	Glycerol-3-phosphate dehydrogenase, mitochondrial [OS=Homo sapiens]	0	25.896	20	9	12	9	1	727	80.8	9	0	1.50157e+08	163554642	High	High
High	Q9UPN6-2	Isoform 2 of Protein SCAF8 [OS=Homo sapiens]	0	25.874	8	7	10	4	1	1337	147.3	7	3	1.85709e+08	220658886	High	High
High	Q9H019-1	Mitochondrial fission regulator 1-like [OS=Homo sapiens]	0	25.807	33	6	10	6	1	292	31.9	6	0	5.81653e+07	5.08878e+07	High	High
High	P16383-1	GC-rich sequence DNA-binding factor 2 [OS=Homo sapiens]	0	25.738	11	7	10	7	1	781	89.3	7	0	7.19194e+07	8.00067e+07	High	High
High	Q9Y2D5-4	Isoform 2 of A-kinase anchor protein 2 [OS=Homo sapiens]	0	25.677	12	8	10	8	1	1103	122	8	0	1.11595e+08	5.30025e+07	High	High
High	O95782	AP-2 complex subunit alpha-1 [OS=Homo sapiens]	0	25.636	13	7	12	2	1	977	107.5	7	0	9.58915e+06	1.57568e+07	High	High
High	Q8WWK9-1	Cytoskeleton-associated protein 2 [OS=Homo sapiens]	0	25.598	12	7	11	7	1	683	76.9	7	0	7.33061e+07	5.43509e+07	High	High
High	Q9Y5V3-2	Isoform 2 of Melanoma-associated antigen D1 [OS=Homo sapiens]	0	25.526	11	7	9	7	1	834	91.9	7	0	4.47318e+07	66525912	High	High
High	Q8WW12	PEST proteolytic signal-containing nuclear protein [OS=Homo sapiens]	0	25.288	38	6	11	6	1	178	18.9	6	0	2.1011e+08	230045648	High	High
High	Q04726	Transducin-like enhancer protein 3 [OS=Homo sapiens]	0	25.273	14	7	11	7	1	772	83.4	7	0	1.75081e+08	182824342	High	High
High	Q9P2P5	E3 ubiquitin-protein ligase HECW2 [OS=Homo sapiens]	0	25.189	8	9	12	8	1	1572	175.7	9	1	6.48474e+07	7.9513e+07	High	High
High	Q9BYJ9-1	YTH domain-containing family protein 1 [OS=Homo sapiens]	0	25.067	15	8	11	8	1	559	60.8	8	0	1.60859e+08	9.45758e+07	High	High
High	Q5VYK3	Proteasome-associated protein ECM29 homolog [OS=Homo sapiens]	0	24.948	5	6	10	6	1	1845	204.2	6	0	1.66239e+07	20593731	High	High
High	P85037-1	Forkhead box protein K1 [OS=Homo sapiens]	0	24.856	10	6	9	6	1	733	75.4	6	0	9.19882e+07	125816740	High	High
High	P23634-1	Plasma membrane calcium-transporting ATPase 4 [OS=Homo sapiens]	0	24.853	10	7	10	1	1	1241	137.8	7	0			Not Found	High
High	Q9C0B0	RING finger protein unkempt homolog [OS=Homo sapiens]	0	24.794	12	5	7	5	1	810	88	5	0	8.24011e+07	82632123	High	High
High	Q86UK7-1	E3 ubiquitin-protein ligase ZNF598 [OS=Homo sapiens]	0	24.775	9	6	11	6	1	904	98.6	6	0	2.66777e+07	3.13048e+07	High	High
High	Q99816	tumor susceptibility gene 101 protein [OS=Homo sapiens]	0	24.724	19	6	9	6	1	390	43.9	6	0	2.26181e+08	250367716	High	High
High	P20700	Lamin-B1 [OS=Homo sapiens]	0	24.648	14	7	9	6	1	586	66.4	7	0	1.04762e+08	105059323	High	High
High	O00203-1	AP-3 complex subunit beta-1 [OS=Homo sapiens]	0	24.643	10	8	11	8	1	1094	121.2	8	0	8.10382e+07	105612884	High	High
High	P11137-4	Isoform 4 of Microtubule-associated protein 2 [OS=Homo sapiens]	0	24.579	19	8	10	2	1	559	58.9	8	4	1.20079e+08	1.32353e+08	High	Peak Found
High	Q6FIF0	AN1-type zinc finger protein 6 [OS=Homo sapiens]	0	24.485	36	6	10	5	1	208	22.5	6	0	7.06779e+08	626993846	High	High
High	Q03468	DNA excision repair protein ERCC-6 [OS=Homo sapiens]	0	24.441	6	6	6	6	1	1493	168.3	6	0	4.59141e+06	2.96049e+06	High	High
High	Q9UJY5-1	ADP-ribosylation factor-binding protein GGA1 [OS=Homo sapiens]	0	24.406	18	5	6	5	1	639	70.3	5	0	3.56598e+07	2.70043e+07	High	High
High	Q9NYV4-1	Cyclin-dependent kinase 12 [OS=Homo sapiens]	0	24.39	8	6	9	4	1	1490	164.1	6	0	3.05173e+06	7370364	High	High
High	Q9NUW8	tyrosyl-DNA phosphodiesterase 1 [OS=Homo sapiens]	0	24.372	11	5	10	5	1	608	68.4	5	0	4.21747e+07	4.81125e+07	High	High
High	P52209	6-phosphogluconate dehydrogenase, decarboxylating [OS=Homo sapiens]	0	24.297	23	7	11	7	1	483	53.1	7	0	1.23204e+08	151218892	High	High
High	Q8ND56	protein LSM14 homolog A [OS=Homo sapiens]	0	24.228	19	8	13	8	1	463	50.5	8	0	3.18006e+08	2.62994e+08	High	High
High	P18858	DNA ligase 1 [OS=Homo sapiens]	0	24.158	10	5	8	5	1	919	101.7	5	0	2.09413e+07	2.78963e+07	High	High
High	Q86VM9	Zinc finger CCCH domain-containing protein 18 [OS=Homo sapiens]	0	24.098	8	4	6	4	1	953	106.3	4	0	2.6741e+07	2.63192e+07	High	High
High	P33993-1	DNA replication licensing factor MCM7 [OS=Homo sapiens]	0	24.093	18	8	10	8	1	719	81.3	8	0	7.0065e+07	5.85021e+07	High	High
High	P46100	transcriptional regulator ATRX [OS=Homo sapiens]	0	24.071	3	6	9	6	1	2492	282.4	6	0	2.01257e+07	2.6786e+07	High	High
High	P62826	GTP-binding nuclear protein RAN [OS=Homo sapiens]	0	23.951	31	6	10	6	1	216	24.4	6	0	2.0232e+08	379087164	High	High
High	Q8N6T3-2	Isoform 2 of ADP-ribosylation factor GTPase-activating protein 1 [OS=Homo sapiens]	0	23.942	22	6	9	6	1	414	45.6	6	0	6.69895e+07	5.23168e+07	High	High
High	Q9Y266	nuclear migration protein nudC [OS=Homo sapiens]	0	23.859	21	5	7	5	1	331	38.2	5	0	8.33217e+07	56952666	High	High
High	O75970	multiple PDZ domain protein [OS=Homo sapiens]	0	23.752	6	6	9	6	1	2070	221.5	6	0	5.40834e+07	4.47303e+07	High	High
High	P14923	Junction plakoglobin [OS=Homo sapiens]	0	23.643	13	7	9	5	1	745	81.7	7	0	2.00378e+07	22991267	High	High
High	P05141	ADP/ATP translocase 2 [OS=Homo sapiens]	0	23.627	28	8	12	8	1	298	32.8	8	0	2.37935e+08	505321960	High	High
High	Q9Y6Q9-1	Nuclear receptor coactivator 3 [OS=Homo sapiens]	0	23.608	4	3	6	3	1	1424	155.2	3	0	2.83039e+07	20074337	High	High
High	O43164	E3 ubiquitin-protein ligase Praja-2 [OS=Homo sapiens]	0	23.503	12	4	8	4	1	708	78.2	4	0	2.30122e+07	1.57135e+07	High	High
High	Q9UKV3-1	Apoptotic chromatin condensation inducer in the nucleus [OS=Homo sapiens]	0	23.481	9	8	14	8	1	1341	151.8	8	0	6.89269e+07	73251072	High	High
High	Q8WXI9	Transcriptional repressor p66-beta [OS=Homo sapiens]	0	23.455	20	8	11	8	1	593	65.2	8	0	4.77304e+07	53295333	High	High
High	Q8NFD5-3	Isoform 3 of AT-rich interactive domain-containing protein 1B [OS=Homo sapiens]	0	23.422	3	5	9	2	1	2289	241.3	5	0	1.96668e+07	23696103	High	High
High	P16298-4	Isoform 4 of Serine/threonine-protein phosphatase 2B catalytic subunit beta isoform [OS=Homo sapiens]	0	23.382	16	7	10	1	1	525	59.1	7	0	7.94244e+06	7117004	High	Peak Found
High	P11137	microtubule-associated protein 2 [OS=Homo sapiens]	0	23.362	5	7	9	1	1	1827	199.4	7	0	2.70743e+06	4.5096e+06	High	Peak Found
High	P08865	40S ribosomal protein SA [OS=Homo sapiens]	0	23.352	23	4	7	4	1	295	32.8	4	0	1.90519e+08	172278764	High	High
High	Q93052	Lipoma-preferred partner [OS=Homo sapiens]	0	23.325	19	6	6	6	1	612	65.7	6	0	3.01374e+07	1.6864e+07	High	Peak Found
High	Q9UHB7-1	AF4/FMR2 family member 4 [OS=Homo sapiens]	0	23.278	10	9	12	9	1	1163	127.4	9	0	8.64578e+07	6.41617e+07	High	High
High	Q9H3P2-1	Negative elongation factor A [OS=Homo sapiens]	0	23.166	16	6	9	6	1	528	57.2	6	0	1.77744e+08	181403212	High	High
High	Q15019-2	Isoform 2 of Septin-2 [OS=Homo sapiens]	0	23.097	20	5	8	5	1	396	45.4	5	0	9.05281e+07	120329568	High	High
High	Q641Q2	WASH complex subunit 2A [OS=Homo sapiens]	0	22.949	8	6	6	6	1	1341	147.1	6	0	2.94442e+07	4.98684e+06	High	High
High	Q9H3P7	Golgi resident protein GCP60 [OS=Homo sapiens]	0	22.907	13	4	6	4	1	528	60.6	4	0	3.95e+07	2.43361e+07	High	High
High	O15530-1	3-phosphoinositide-dependent protein kinase 1 [OS=Homo sapiens]	0	22.857	10	4	7	4	1	556	63.1	4	0	5.4088e+07	55366025	High	High
High	P35613	Basigin [OS=Homo sapiens]	0	22.771	17	5	9	5	1	385	42.2	5	0	1.45089e+08	1.41474e+08	High	High
High	Q16630-2	Isoform 2 of Cleavage and polyadenylation specificity factor subunit 6 [OS=Homo sapiens]	0	22.709	12	4	7	4	1	588	63.4	4	0	7.74907e+07	117075584	High	High
High	Q7Z417	Nuclear fragile X mental retardation-interacting protein 2 [OS=Homo sapiens]	0	22.665	13	6	8	6	1	695	76.1	6	0	4.85729e+07	1.7284e+07	High	High
High	Q14677-3	Isoform 3 of Clathrin interactor 1 [OS=Homo sapiens]	0	22.627	15	8	13	8	1	643	70.3	8	0	1.57367e+08	1.27359e+08	High	High
High	P04406-1	glyceraldehyde-3-phosphate dehydrogenase [OS=Homo sapiens]	0	22.587	22	4	7	4	1	335	36	4	0	1.15067e+08	407773768	High	High
High	P54619-3	Isoform 3 of 5'-AMP-activated protein kinase subunit gamma-1 [OS=Homo sapiens]	0	22.578	19	4	5	4	1	340	38.5	4	0	3.20914e+07	62433664	High	High
High	Q9ULL5-3	Isoform 3 of Proline-rich protein 12 [OS=Homo sapiens]	0	22.489	5	5	6	5	1	2036	210.9	5	0		6650443	High	High
High	Q96KR1	Zinc finger RNA-binding protein [OS=Homo sapiens]	0	22.385	8	5	8	5	1	1074	116.9	5	0	7.2233e+07	3.24896e+07	High	High
High	O14980	Exportin-1 [OS=Homo sapiens]	0	22.368	10	6	7	6	1	1071	123.3	6	0	1.18712e+07	17231248	High	High
High	P27635	60S ribosomal protein L10 [OS=Homo sapiens]	0	22.329	29	5	8	5	1	214	24.6	5	0	1.20055e+08	192655040	High	High
High	P29966	Myristoylated alanine-rich C-kinase substrate [OS=Homo sapiens]	0	22.309	21	4	5	4	1	332	31.5	4	0	2.79816e+07	1.62388e+07	High	High
High	Q16513	Serine/threonine-protein kinase N2 [OS=Homo sapiens]	0	22.258	11	9	12	9	1	984	112	9	0	8.7309e+07	98651108	High	High
High	Q99570	Phosphoinositide 3-kinase regulatory subunit 4 [OS=Homo sapiens]	0	22.113	4	4	4	4	1	1358	153	4	0	7.92171e+06	5.85736e+06	High	High
High	Q96GX5-1	Serine/threonine-protein kinase greatwall [OS=Homo sapiens]	0	21.944	8	5	7	4	1	879	97.3	5	1	1.14305e+08	1.13382e+08	High	High
High	Q7Z5L9-1	Interferon regulatory factor 2-binding protein 2 [OS=Homo sapiens]	0	21.881	18	6	8	5	1	587	61	6	1	5.98872e+07	52944620	High	High
High	P08670	Vimentin [OS=Homo sapiens]	0	21.832	15	8	11	6	1	466	53.6	8	0	1.10416e+08	1.04485e+08	High	High
High	P67809	Nuclease-sensitive element-binding protein 1 [OS=Homo sapiens]	0	21.831	23	5	7	3	1	324	35.9	5	2	8.05216e+07	80635868	High	Not Found
High	Q16204	coiled-coil domain-containing protein 6 [OS=Homo sapiens]	0	21.816	14	6	10	6	1	474	53.3	6	0	2.46278e+08	184309841	High	High
High	Q9UJU6-2	Isoform 2 of Drebrin-like protein [OS=Homo sapiens]	0	21.8	16	5	6	5	1	431	48.3	5	0	2.56647e+07	1.46851e+07	High	High
High	Q96PU5	E3 ubiquitin-protein ligase NEDD4-like [OS=Homo sapiens]	0	21.763	7	7	9	2	1	975	111.9	7	2	4.3539e+07	61609425	High	High
High	Q12774-1	Rho guanine nucleotide exchange factor 5 [OS=Homo sapiens]	0	21.76	6	7	8	6	1	1597	176.7	7	0	5.9876e+06	30719407	High	High
High	Q9NSK0-3	Isoform 3 of Kinesin light chain 4 [OS=Homo sapiens]	0	21.663	14	6	9	5	1	637	70.5	6	1	1.07927e+08	103970639	High	High
High	P15927-3	Isoform 3 of Replication protein A 32 kDa subunit [OS=Homo sapiens]	0	21.651	24	5	7	5	1	358	38.8	5	0	2.26446e+08	224096071	High	High
High	Q6ZVM7	TOM1-like protein 2 [OS=Homo sapiens]	0	21.629	13	4	7	4	1	507	55.5	4	0	8.27407e+07	92215088	High	High
High	O00193	Small acidic protein [OS=Homo sapiens]	0	21.509	17	4	9	4	1	183	20.3	4	0	1.38756e+08	1.05325e+08	High	High
High	Q9Y5X1	Sorting nexin-9 [OS=Homo sapiens]	0	21.48	14	5	8	5	1	595	66.6	5	0	9.75003e+07	125519928	High	High
High	Q2M2I8-1	AP2-associated protein kinase 1 [OS=Homo sapiens]	0	21.472	9	4	5	4	1	961	103.8	4	0	7.38264e+07	56552110	High	High
High	Q9BZZ5-4	Apoptosis inhibitor 5 [OS=Homo sapiens]	0	21.333	17	5	7	5	1	524	59	5	0	4.0221e+07	4.75393e+07	High	High
High	Q5VTR2	E3 ubiquitin-protein ligase BRE1A [OS=Homo sapiens]	0	21.25	8	6	8	5	1	975	113.6	6	1	1.08616e+07	2.24225e+07	Peak Found	High
High	O14976	Cyclin-G-associated kinase [OS=Homo sapiens]	0	21.202	5	4	6	4	1	1311	143.1	4	0	7.99669e+07	72131878	High	High
High	Q7Z4H7	HAUS augmin-like complex subunit 6 [OS=Homo sapiens]	0	21.196	10	6	6	6	1	955	108.6	6	0	5.07429e+07	37073782	High	High
High	Q6XZF7	Dynamin-binding protein [OS=Homo sapiens]	0	21.181	5	4	5	4	1	1577	177.2	4	0	4.69747e+06	1.05386e+07	High	High
High	Q15003	Condensin complex subunit 2 [OS=Homo sapiens]	0	21.116	11	5	6	5	1	741	82.5	5	0	2.36439e+07	25237259	High	High
High	P35659-1	Protein DEK [OS=Homo sapiens]	0	21.114	19	7	9	7	1	375	42.6	7	0	2.76707e+08	213065036	High	High
High	P55210-3	Isoform Alpha' of Caspase-7 [OS=Homo sapiens]	0	21.073	18	5	6	5	1	336	37.8	5	0	1.35064e+08	100676174	High	High
High	O75694	nuclear pore complex protein nup155 [OS=Homo sapiens]	0	21.038	6	4	8	4	1	1391	155.1	4	0	2.8676e+07	26664232	High	High
High	P50991	T-complex protein 1 subunit delta [OS=Homo sapiens]	0	21.003	15	5	8	5	1	539	57.9	5	0	7.73506e+07	100961547	High	High
High	Q9Y6X4-1	Soluble lamin-associated protein of 75 kDa [OS=Homo sapiens]	0	20.938	14	6	9	6	1	670	74.9	6	0	1.19283e+08	116747044	High	High
High	P49756-1	RNA-binding protein 25 [OS=Homo sapiens]	0	20.919	14	7	11	7	1	843	100.1	7	0	6.86107e+07	105345670	High	High
High	P49815	Tuberin [OS=Homo sapiens]	0	20.848	5	7	10	7	1	1807	200.5	7	0	8.99133e+07	7.81309e+07	High	High
High	Q9NZT2-1	opioid growth factor receptor [OS=Homo sapiens]	0	20.822	10	5	5	5	1	677	73.3	5	0	4.16524e+07	5.06146e+07	High	High
High	Q9UHR4	Brain-specific angiogenesis inhibitor 1-associated protein 2-like protein 1 [OS=Homo sapiens]	0	20.73	17	7	9	7	1	511	56.8	7	0	9.94767e+07	117647795	High	High
High	Q96SB4-3	Isoform 1 of SRSF protein kinase 1 [OS=Homo sapiens]	0	20.49	7	5	8	3	1	826	92.4	5	2	1.17659e+08	104186984	High	High
High	Q5T6F2	Ubiquitin-associated protein 2 [OS=Homo sapiens]	0	20.437	9	5	5	5	1	1119	117	5	0			High	High
High	Q92625	Ankyrin repeat and SAM domain-containing protein 1A [OS=Homo sapiens]	0	20.416	9	6	6	6	1	1134	123	6	0	1.61734e+07	14550003	High	High
High	P62937	peptidyl-prolyl cis-trans isomerase A [OS=Homo sapiens]	0	20.39	38	6	9	6	1	165	18	6	0	1.10817e+08	222123714	High	High
High	Q8NCA5	protein FAM98A [OS=Homo sapiens]	0	20.302	12	4	7	4	1	519	55.4	4	0	6.90764e+07	132336574	High	High
High	O15020	Spectrin beta chain, non-erythrocytic 2 [OS=Homo sapiens]	0	20.19	3	6	8	2	1	2390	271.2	6	0	4.34433e+06	3594448	Peak Found	High
High	Q14241	Elongin-A [OS=Homo sapiens]	0	20.157	12	6	10	6	1	798	89.9	6	0	5.26713e+07	68594463	High	High
High	Q9UNN5-1	fas-associated factor 1 [OS=Homo sapiens]	0	20.152	10	7	8	7	1	650	73.9	7	0	8.24122e+07	1.38591e+08	High	High
High	Q13492-1	Phosphatidylinositol-binding clathrin assembly protein [OS=Homo sapiens]	0	20.056	14	6	7	6	1	652	70.7	6	0	7.04e+07	6.92283e+07	High	High
High	Q9Y2U8	inner nuclear membrane protein Man1 [OS=Homo sapiens]	0	20.055	8	5	7	5	1	911	99.9	5	0	899808	1.46238e+07	High	High
High	Q8N4C8-1	Misshapen-like kinase 1 [OS=Homo sapiens]	0	19.988	7	7	9	1	1	1332	149.7	7	0			Not Found	High
High	P49023-3	Isoform Gamma of Paxillin [OS=Homo sapiens]	0	19.931	13	5	6	5	1	605	66.2	5	0			High	High
High	Q14697-2	Isoform 2 of Neutral alpha-glucosidase AB [OS=Homo sapiens]	0	19.678	8	6	9	6	1	966	109.4	6	0	1.00266e+08	131213982	High	High
High	Q86WB0	Nuclear-interacting partner of ALK [OS=Homo sapiens]	0	19.614	17	6	7	6	1	502	55.2	6	0	1.70677e+07	2.23303e+07	High	High
High	Q9UGP4	LIM domain-containing protein 1 [OS=Homo sapiens]	0	19.486	10	4	7	4	1	676	72.1	4	0	3.91065e+07	38844119	High	High
High	P07814	Bifunctional glutamate/proline--tRNA ligase [OS=Homo sapiens]	0	19.473	5	5	6	5	1	1512	170.5	5	0	3.44601e+06	3.45439e+06	High	High
High	O60216	Double-strand-break repair protein rad21 homolog [OS=Homo sapiens]	0	19.43	13	6	8	6	1	631	71.6	6	0	6.0102e+08	1160804796	High	High
High	Q14974	Importin subunit beta-1 [OS=Homo sapiens]	0	19.43	6	4	6	4	1	876	97.1	4	0	4.01131e+06	20944904	High	High
High	Q15796-1	Mothers against decapentaplegic homolog 2 [OS=Homo sapiens]	0	19.428	12	5	6	4	1	467	52.3	5	1	1.50785e+08	1.33497e+08	High	High
High	Q6UB99	ankyrin repeat domain-containing protein 11 [OS=Homo sapiens]	0	19.414	4	6	8	6	1	2663	297.7	6	0	1.22514e+07	1.14907e+07	High	High
High	P37802-2	Isoform 2 of Transgelin-2 [OS=Homo sapiens]	0	19.399	30	4	8	4	1	220	24.4	4	0	7.05552e+07	47368631	High	High
High	Q5T5U3	rho GTPase-activating protein 21 [OS=Homo sapiens]	0	19.387	5	7	10	7	1	1957	217.2	7	0	3.92014e+07	44880392	High	High
High	Q3KQU3	MAP7 domain-containing protein 1 [OS=Homo sapiens]	0	19.377	10	7	11	7	1	841	92.8	7	0	1.98349e+06	3.01761e+06	High	High
High	P22670	MHC class II regulatory factor RFX1 [OS=Homo sapiens]	0	19.34	7	4	4	3	1	979	104.7	4	0	3.6132e+07	3.49455e+07	High	High
High	P11388-4	Isoform 4 of DNA topoisomerase 2-alpha [OS=Homo sapiens]	0	19.319	5	8	10	6	1	1612	182.6	8	0	4.55739e+07	4.82324e+07	High	High
High	Q96F07	Cytoplasmic FMR1-interacting protein 2 [OS=Homo sapiens]	0	19.297	5	4	5	1	1	1278	148.3	4	1	1.61705e+07	17669567	High	High
High	O95785	Protein Wiz [OS=Homo sapiens]	0	19.272	5	6	9	6	1	1651	178.6	6	0	3.19899e+07	3.16094e+07	High	High
High	P78362-2	Isoform 2 of SRSF protein kinase 2 [OS=Homo sapiens]	0	19.253	8	4	7	2	1	699	79	4	0			High	High
High	O43399-7	Isoform 7 of Tumor protein D54 [OS=Homo sapiens]	0	19.175	24	4	6	4	1	229	24.8	4	0	7.89493e+07	98056691	High	High
High	Q99590-1	protein SCAF11 [OS=Homo sapiens]	0	19.154	5	5	6	5	1	1463	164.6	5	0	3.86774e+07	3.09015e+07	High	High
High	Q15459	splicing factor 3A subunit 1 [OS=Homo sapiens]	0	19.094	13	7	9	7	1	793	88.8	7	0	6.31289e+07	5.19359e+07	High	High
High	Q9H7S9	Zinc finger protein 703 [OS=Homo sapiens]	0	19.089	15	4	4	4	1	590	58.2	4	0		9297769	High	High
High	Q04864	Proto-oncogene c-Rel [OS=Homo sapiens]	0	19.065	12	5	9	5	1	619	68.5	5	0	6.62531e+07	69809125	High	High
High	Q9Y4E5	E3 SUMO-protein ligase ZNF451 [OS=Homo sapiens]	0	19.022	7	5	6	5	1	1061	121.4	5	0	1.03815e+07	6.45911e+06	High	High
High	P54578	Ubiquitin carboxyl-terminal hydrolase 14 [OS=Homo sapiens]	0	19.006	19	7	8	7	1	494	56	7	0	4.55745e+07	1.69605e+07	High	High
High	P17987	T-complex protein 1 subunit alpha [OS=Homo sapiens]	0	19.002	19	7	9	7	1	556	60.3	7	0	5.71261e+07	65591877	High	High
High	O00443	phosphatidylinositol 4-phosphate 3-kinase C2 domain-containing subunit alpha [OS=Homo sapiens]	0	18.984	4	7	12	7	1	1686	190.6	7	0	1.08738e+08	1.23772e+08	High	High
High	Q96T88-2	Isoform 2 of E3 ubiquitin-protein ligase UHRF1 [OS=Homo sapiens]	0	18.972	9	8	10	8	1	806	91.1	8	0	1.08375e+08	1.00876e+08	High	High
High	Q96P47-4	Isoform 4 of Arf-GAP with GTPase, ANK repeat and PH domain-containing protein 3 [OS=Homo sapiens]	0	18.957	8	5	7	5	1	911	97.9	5	0	5.65101e+07	3.59887e+07	High	High
High	Q13158	FAS-associated death domain protein [OS=Homo sapiens]	0	18.866	52	5	8	5	1	208	23.3	5	0	4.50282e+07	48697722	High	High
High	Q9Y6E0	Serine/threonine-protein kinase 24 [OS=Homo sapiens]	0	18.837	15	5	6	3	1	443	49.3	5	1	4.41631e+07	3.85098e+07	High	High
High	P78559-2	Isoform 2 of Microtubule-associated protein 1A [OS=Homo sapiens]	0	18.825	3	7	8	5	1	2805	305.5	7	0	2.91178e+07	44994026	High	High
High	Q63ZY3-2	Isoform 2 of KN motif and ankyrin repeat domain-containing protein 2 [OS=Homo sapiens]	0	18.818	8	5	6	5	1	859	91.9	5	0	2.83564e+07	2.42633e+07	High	High
High	Q9H6S0	Probable ATP-dependent RNA helicase YTHDC2 [OS=Homo sapiens]	0	18.791	4	5	6	5	1	1430	160.1	5	0	3.10556e+07	36494462	High	High
High	Q9C0D5	Protein TANC1 [OS=Homo sapiens]	0	18.779	4	4	6	4	1	1861	202.1	4	0	2.42688e+07	22724553	High	High
High	Q7L576-1	cytoplasmic FMR1-interacting protein 1 [OS=Homo sapiens]	0	18.764	5	4	6	1	1	1253	145.1	4	0	8.29594e+06	10438117	High	High
High	P27348	14-3-3 protein theta [OS=Homo sapiens]	0	18.76	31	7	9	3	1	245	27.7	7	3	1.58635e+08	166808930	High	High
High	P42695	condensin-2 complex subunit D3 [OS=Homo sapiens]	0	18.7	3	3	6	3	1	1498	168.8	3	0	6.64823e+06	1.33096e+07	High	High
High	Q15233	Non-POU domain-containing octamer-binding protein [OS=Homo sapiens]	0	18.696	16	6	8	5	1	471	54.2	6	0	1.04089e+07	3.85041e+07	High	High
High	Q7Z589-7	Isoform 7 of BRCA2-interacting transcriptional repressor EMSY [OS=Homo sapiens]	0	18.667	7	6	10	6	1	1337	143.1	6	0	2.91764e+07	29245725	High	High
High	P11940-1	Polyadenylate-binding protein 1 [OS=Homo sapiens]	0	18.597	12	5	8	5	1	636	70.6	5	0	8.75891e+07	100854346	High	High
High	Q9H6A9-1	Pecanex-like protein 3 [OS=Homo sapiens]	0	18.529	3	4	7	4	1	2034	221.9	4	0	3.95021e+07	52587258	High	High
High	Q14739	Lamin-B receptor [OS=Homo sapiens]	0	18.508	8	4	5	4	1	615	70.7	4	0	4.14703e+07	4.26831e+07	High	High
High	O43747-2	Isoform 2 of AP-1 complex subunit gamma-1 [OS=Homo sapiens]	0	18.507	8	6	9	6	1	825	91.7	6	0	5.67961e+07	89342451	High	High
High	P19338	Nucleolin [OS=Homo sapiens]	0	18.471	10	5	9	5	1	710	76.6	5	0	3.70468e+07	4.99923e+07	High	High
High	P43487	Ran-specific GTPase-activating protein [OS=Homo sapiens]	0	18.47	33	4	5	4	1	201	23.3	4	0	2.56456e+08	118441933	High	High
High	Q5T1M5	FK506-binding protein 15 [OS=Homo sapiens]	0	18.414	5	4	5	4	1	1219	133.5	4	0	2.7526e+07	27662442	High	High
High	O60684	Importin subunit alpha-7 [OS=Homo sapiens]	0	18.399	9	3	5	3	1	536	60	3	0	5.08289e+07	59379862	High	High
High	Q8N3C0	Activating signal cointegrator 1 complex subunit 3 [OS=Homo sapiens]	0	18.381	3	4	5	4	1	2202	251.3	4	0	1.23583e+07	1.76352e+07	High	High
High	Q9BY77	Polymerase delta-interacting protein 3 [OS=Homo sapiens]	0	18.37	16	5	8	5	1	421	46.1	5	0	1.45039e+07	1.27312e+07	High	High
High	O60333-4	Isoform 4 of Kinesin-like protein KIF1B [OS=Homo sapiens]	0	18.369	4	6	10	3	1	1823	205	6	3	5.98454e+07	5.48182e+07	High	High
High	Q7Z309-3	Isoform 3 of Protein FAM122B [OS=Homo sapiens]	0	18.361	18	4	7	4	1	266	29.1	4	0	1.00741e+08	9.87418e+07	High	High
High	Q12756-2	Isoform 2 of Kinesin-like protein KIF1A [OS=Homo sapiens]	0	18.255	3	4	7	1	1	1799	202.8	4	0			High	Not Found
High	O95232-1	Luc7-like protein 3 [OS=Homo sapiens]	0	18.218	10	3	5	3	1	432	51.4	3	0	4.41049e+06	7.48303e+06	High	High
High	Q9Y4D8-1	Probable E3 ubiquitin-protein ligase HECTD4 [OS=Homo sapiens]	0	18.214	2	4	7	4	1	3996	439.1	4	0	1.9156e+07	14266807	High	High
High	P16455	Methylated-DNA--protein-cysteine methyltransferase [OS=Homo sapiens]	0	18.213	14	4	129	4	1	207	21.6	4	0	5.14595e+11	6.01688e+11	High	High
High	Q8IYB5	Stromal membrane-associated protein 1 [OS=Homo sapiens]	0	18.126	12	5	6	5	1	467	50.4	5	0	1.33878e+07	4.32897e+06	High	High
High	Q9Y2V2	Calcium-regulated heat-stable protein 1 [OS=Homo sapiens]	0	18.087	46	4	8	4	1	147	15.9	4	0	1.37511e+09	1261826231	High	High
High	Q96RD7-1	Pannexin-1 [OS=Homo sapiens]	0	18.079	15	4	6	4	1	426	48	4	0	2.95292e+07	3.20058e+07	High	High
High	Q13011	Delta(3,5)-Delta(2,4)-dienoyl-CoA isomerase, mitochondrial [OS=Homo sapiens]	0	18.028	21	5	6	5	1	328	35.8	5	0	2.03442e+07	4.89105e+07	High	High
High	P63104-1	14-3-3 protein zeta/delta [OS=Homo sapiens]	0	17.926	24	6	9	2	1	245	27.7	6	0	2.16149e+07	24203831	High	High
High	Q8N806	Putative E3 ubiquitin-protein ligase UBR7 [OS=Homo sapiens]	0	17.908	18	5	7	5	1	425	48	5	0	7.95586e+07	61011575	High	High
High	O76080	AN1-type zinc finger protein 5 [OS=Homo sapiens]	0	17.858	33	4	8	3	1	213	23.1	4	0	4.93062e+07	44723060	High	High
High	Q9UFW8	CGG triplet repeat-binding protein 1 [OS=Homo sapiens]	0	17.828	40	6	7	6	1	167	18.8	6	0	2.30898e+08	245623272	High	High
High	Q8IW35-2	Isoform 2 of Centrosomal protein of 97 kDa [OS=Homo sapiens]	0	17.819	9	4	5	4	1	891	99.8	4	0	4.51282e+07	59155966	High	High
High	Q02878	60S ribosomal protein L6 [OS=Homo sapiens]	0	17.776	18	5	7	5	1	288	32.7	5	0	7.91435e+07	165739948	High	High
High	P35527	Keratin, type I cytoskeletal 9 [OS=Homo sapiens]	0	17.688	10	4	4	4	1	623	62	4	0		7373154	Not Found	High
High	P36578	60S ribosomal protein L4 [OS=Homo sapiens]	0	17.613	18	6	7	6	1	427	47.7	6	0	3.95445e+07	127620018	High	High
High	O95757	Heat shock 70 kDa protein 4L [OS=Homo sapiens]	0	17.461	7	4	7	2	1	839	94.5	4	0	2.84231e+07	3.31093e+07	High	High
High	Q01804-1	OTU domain-containing protein 4 [OS=Homo sapiens]	0	17.345	6	6	8	6	1	1114	124	6	0	6.04728e+07	4.56131e+07	High	High
High	Q15021	condensin complex subunit 1 [OS=Homo sapiens]	0	17.328	5	5	7	5	1	1401	157.1	5	0	2.54417e+07	35328668	High	High
High	A6NHL2-1	Tubulin alpha chain-like 3 [OS=Homo sapiens]	0	17.28	10	5	10	1	1	446	49.9	5	0			Not Found	High
High	Q6ZSR9	Uncharacterized protein FLJ45252 [OS=Homo sapiens]	0	17.239	21	4	7	4	1	355	38	4	0	3.78252e+07	23071907	High	High
High	P57740	Nuclear pore complex protein Nup107 [OS=Homo sapiens]	0	17.222	8	4	5	4	1	925	106.3	4	0	2.83219e+07	30185358	High	High
High	P15880	40S ribosomal protein S2 [OS=Homo sapiens]	0	17.192	22	5	6	5	1	293	31.3	5	0		62593484	High	High
High	Q9Y5A9-1	YTH domain-containing family protein 2 [OS=Homo sapiens]	0	17.094	8	4	7	4	1	579	62.3	4	0	1.20748e+08	1.62243e+08	High	High
High	O60664-1	Perilipin-3 [OS=Homo sapiens]	0	17.064	17	4	7	4	1	434	47	4	0	3.61721e+07	3.04112e+07	High	High
High	P06454-1	Prothymosin alpha [OS=Homo sapiens]	0	17.041	23	4	6	4	1	111	12.2	4	0	1.02658e+08	56266490	High	High
High	Q9UHY1	Nuclear receptor-binding protein [OS=Homo sapiens]	0	17.032	11	4	6	4	1	535	59.8	4	0	6.33704e+07	74854672	High	High
High	P26373-1	60S ribosomal protein L13 [OS=Homo sapiens]	0	16.992	30	6	8	6	1	211	24.2	6	0	4.52026e+07	1.37542e+08	High	High
High	Q86UU1-2	Isoform 2 of Pleckstrin homology-like domain family B member 1 [OS=Homo sapiens]	0	16.946	7	6	7	6	1	1319	144.7	6	0	7.94974e+07	73500334	High	High
High	Q99729-4	Isoform 4 of Heterogeneous nuclear ribonucleoprotein A/B [OS=Homo sapiens]	0	16.941	21	5	11	4	1	286	30.7	5	0	3.94447e+07	3.81448e+07	High	High
High	Q9H5H4	Zinc finger protein 768 [OS=Homo sapiens]	0	16.873	10	5	6	4	1	540	60.2	5	1	4.98137e+07	7.10311e+07	High	High
High	P41091	eukaryotic translation initiation factor 2 subunit 3 [OS=Homo sapiens]	0	16.872	16	4	8	4	1	472	51.1	4	0	4.03504e+07	45595997	High	High
High	Q12797	Aspartyl/Asparaginyl beta-hydroxylase [OS=Homo sapiens]	0	16.834	13	6	6	6	1	758	85.8	6	0	4.90322e+07	51982006	High	High
High	Q9UDY8	Mucosa-associated lymphoid tissue lymphoma translocation protein 1 [OS=Homo sapiens]	0	16.789	8	4	6	4	1	824	92.2	4	0	3.39166e+07	25797111	High	High
High	Q96HC4	PDZ and LIM domain protein 5 [OS=Homo sapiens]	0	16.786	10	5	8	5	1	596	63.9	5	0	2.95966e+07	3.14837e+07	High	High
High	Q96T37-1	Putative RNA-binding protein 15 [OS=Homo sapiens]	0	16.765	6	4	5	4	1	977	107.1	4	0	5.44328e+07	68345473	High	High
High	Q53GS9	U4/U6.U5 tri-snRNP-associated protein 2 [OS=Homo sapiens]	0	16.734	13	4	5	4	1	565	65.3	4	0	1.47701e+07	16717544	High	High
High	P16949-2	Isoform 2 of Stathmin [OS=Homo sapiens]	0	16.687	30	7	10	7	1	174	19.8	7	0	2.58481e+08	1.56834e+08	High	High
High	O94915-1	protein furry homolog-like [OS=Homo sapiens]	0	16.674	2	4	6	4	1	3013	339.4	4	0	1.95383e+07	19435734	High	High
High	Q9BXF6	Rab11 family-interacting protein 5 [OS=Homo sapiens]	0	16.654	12	4	6	4	1	653	70.4	4	0	1.16129e+06		High	High
High	Q92796	Disks large homolog 3 [OS=Homo sapiens]	0	16.575	10	4	6	4	1	817	90.3	4	0	5.70921e+07	4.56235e+07	High	High
High	Q5MIZ7-1	Serine/threonine-protein phosphatase 4 regulatory subunit 3B [OS=Homo sapiens]	0	16.52	8	5	7	5	1	849	97.4	5	0	3.34247e+07	39270986	High	High
High	O95239-1	Chromosome-associated kinesin KIF4A [OS=Homo sapiens]	0	16.518	6	7	10	7	1	1232	139.8	7	0	3.76101e+07	3.55162e+07	High	High
High	B2RTY4-4	Isoform 4 of Unconventional myosin-IXa [OS=Homo sapiens]	0	16.501	2	3	5	3	1	2619	300.2	3	0	1.47788e+07	2.0912e+07	High	High
High	Q9NVW2	E3 ubiquitin-protein ligase RLIM [OS=Homo sapiens]	0	16.438	10	4	4	4	1	624	68.5	4	0	2.23129e+07	33978160	High	High
High	Q02750	Dual specificity mitogen-activated protein kinase kinase 1 [OS=Homo sapiens]	0	16.432	10	2	4	2	1	393	43.4	2	0	4.36955e+07	33980764	High	High
High	Q86W56	Poly(ADP-ribose) glycohydrolase [OS=Homo sapiens]	0	16.406	8	5	6	5	1	976	111	5	0	4.8884e+07	4.20237e+07	High	High
High	Q13905-3	Isoform 3 of Rap guanine nucleotide exchange factor 1 [OS=Homo sapiens]	0	16.239	3	3	5	3	1	1095	122.7	3	0	3.04885e+07	14106481	High	High
High	O15047	Histone-lysine N-methyltransferase SETD1A [OS=Homo sapiens]	0	16.221	4	5	7	5	1	1707	185.9	5	0	4.97315e+07	61910459	High	High
High	P40227-1	T-complex protein 1 subunit zeta [OS=Homo sapiens]	0	16.169	13	3	4	3	1	531	58	3	0	6.37208e+06	26994985	High	High
High	Q6P2H3-1	Centrosomal protein of 85 kDa [OS=Homo sapiens]	0	16.139	11	4	6	4	1	762	85.6	4	0	7.38803e+07	48791938	High	High
High	Q9H074	Polyadenylate-binding protein-interacting protein 1 [OS=Homo sapiens]	0	16.097	12	4	4	4	1	479	53.5	4	0	1.99692e+07	61807008	High	High
High	Q27J81	Inverted formin-2 [OS=Homo sapiens]	0	16.087	6	4	6	4	1	1249	135.5	4	0	1.10979e+07	1.57719e+07	High	High
High	O60610-1	Protein diaphanous homolog 1 [OS=Homo sapiens]	0	16.038	5	5	6	5	1	1272	141.3	5	0	2.50327e+07	1.94976e+07	High	High
High	Q6UN15-1	Pre-mRNA 3'-end-processing factor FIP1 [OS=Homo sapiens]	0	16.015	13	5	8	5	1	594	66.5	5	0	4.77892e+07	136363838	High	High
High	O00170	AH receptor-interacting protein [OS=Homo sapiens]	0	16.003	24	6	8	6	1	330	37.6	6	0	2.00044e+08	151108296	High	High
High	Q9NRR4-1	Ribonuclease 3 [OS=Homo sapiens]	0	15.997	4	3	5	3	1	1374	159.2	3	0	2.26196e+07	26754905	High	High
High	Q15596	Nuclear receptor coactivator 2 [OS=Homo sapiens]	0	15.964	6	5	7	5	1	1464	159.1	5	0	2.53097e+06		High	High
High	O95810	Serum deprivation-response protein [OS=Homo sapiens]	0	15.846	12	4	4	4	1	425	47.1	4	0	3.30138e+06	1.02398e+06	High	Peak Found
High	Q8NCE2-1	Myotubularin-related protein 14 [OS=Homo sapiens]	0	15.832	9	3	5	3	1	650	72.2	3	0			High	High
High	Q8N122	Regulatory-associated protein of mTOR [OS=Homo sapiens]	0	15.819	4	3	4	3	1	1335	148.9	3	0	4.51132e+07	3.28483e+07	High	High
High	P00558	phosphoglycerate kinase 1 [OS=Homo sapiens]	0	15.814	18	5	5	5	1	417	44.6	5	0	2.30298e+07	62338510	High	High
High	Q7RTP6	[F-actin]-methionine sulfoxide oxidase MICAL3 [OS=Homo sapiens]	0	15.794	3	5	6	5	1	2002	224.2	5	0	3.36068e+07	3.5141e+07	High	High
High	P51858	hepatoma-derived growth factor [OS=Homo sapiens]	0	15.597	38	6	6	6	1	240	26.8	6	0	3.39447e+06	5.96486e+06	High	High
High	Q15797	mothers against decapentaplegic homolog 1 [OS=Homo sapiens]	0	15.578	13	4	6	2	1	465	52.2	4	1	5.58037e+07		High	High
High	Q9BZ29-4	Isoform 4 of Dedicator of cytokinesis protein 9 [OS=Homo sapiens]	0	15.564	3	5	5	5	1	2093	238.7	5	0	9.11938e+06	1.29181e+07	High	High
High	O15400	Syntaxin-7 [OS=Homo sapiens]	0	15.541	20	4	7	4	1	261	29.8	4	0	7.81998e+07	99285178	High	High
High	O75937	DnaJ homolog subfamily C member 8 [OS=Homo sapiens]	0	15.5	25	4	8	4	1	253	29.8	4	0	8.84685e+07	1.01459e+08	High	High
High	Q9Y446	Plakophilin-3 [OS=Homo sapiens]	0	15.476	12	6	6	6	1	797	87	6	0	1.26279e+07	15269864	High	High
High	O43823	A-kinase anchor protein 8 [OS=Homo sapiens]	0	15.463	9	3	4	3	1	692	76.1	3	0	2.33372e+07	1.64606e+07	High	High
High	Q8TD31-2	Isoform 2 of Coiled-coil alpha-helical rod protein 1 [OS=Homo sapiens]	0	15.444	10	4	4	4	1	871	98.9	4	0	4.23014e+06	10168437	High	High
High	Q15652	probable JmjC domain-containing histone demethylation protein 2C [OS=Homo sapiens]	0	15.421	2	4	5	4	1	2540	284.3	4	0	5.05643e+06	4703056	High	High
High	P35222	Catenin beta-1 [OS=Homo sapiens]	0	15.382	8	5	7	3	1	781	85.4	5	0	8.57613e+06	1.17035e+07	High	High
High	Q86VS8	Protein Hook homolog 3 [OS=Homo sapiens]	0	15.362	7	3	5	3	1	718	83.1	3	0	2.0084e+07	15781503	High	High
High	Q8NI27-1	THO complex subunit 2 [OS=Homo sapiens]	0	15.329	3	5	7	5	1	1593	182.7	5	0	3.85442e+07	45445916	High	High
High	Q14694-2	Isoform 2 of Ubiquitin carboxyl-terminal hydrolase 10 [OS=Homo sapiens]	0	15.287	9	5	7	5	1	846	92.5	5	0	2.3592e+08	180680896	High	High
High	O15355	Protein phosphatase 1G [OS=Homo sapiens]	0	15.257	11	4	5	4	1	546	59.2	4	0	8.91165e+07	70296847	High	High
High	Q5T5P2-1	Sickle tail protein homolog [OS=Homo sapiens]	0	15.239	4	5	7	5	1	1943	214	5	0	1.48085e+07	1.11101e+07	High	High
High	P46934-4	Isoform 4 of E3 ubiquitin-protein ligase NEDD4 [OS=Homo sapiens]	0	15.182	6	5	7	1	1	900	104.2	5	0	1.25222e+07	11401521	High	High
High	P09211	Glutathione S-transferase P [OS=Homo sapiens]	0	15.155	23	3	4	3	1	210	23.3	3	0	5.59777e+07	87125030	High	High
High	Q05086	Ubiquitin-protein ligase E3A [OS=Homo sapiens]	0	15.117	7	4	5	4	1	875	100.6	4	0	2.50929e+07	54256980	High	High
High	P13693	Translationally-controlled tumor protein [OS=Homo sapiens]	0	15.096	21	2	3	2	1	172	19.6	2	0	6.1448e+07	72986140	High	High
High	P51532-1	Transcription activator BRG1 [OS=Homo sapiens]	0	15.089	4	5	6	5	1	1647	184.5	5	0	1.37635e+07	14707722	High	High
High	Q9NR45	sialic acid synthase [OS=Homo sapiens]	0	15.061	19	4	6	4	1	359	40.3	4	0	2.50984e+07	2.12284e+07	High	High
High	O95104	Splicing factor, arginine/serine-rich 15 [OS=Homo sapiens]	0	15.042	4	4	7	1	1	1147	125.8	4	0	4.02743e+06	5.15524e+06	Peak Found	High
High	P16615	Sarcoplasmic/endoplasmic reticulum calcium ATPase 2 [OS=Homo sapiens]	0	15.003	6	4	4	4	1	1042	114.7	4	0	2.74334e+07	10669575	High	High
High	P39023	60S ribosomal protein L3 [OS=Homo sapiens]	0	14.973	17	5	5	5	1	403	46.1	5	0	3.83849e+07	8.03971e+07	High	High
High	Q92890-1	Isoform Long of Ubiquitin recognition factor in ER-associated degradation protein 1 [OS=Homo sapiens]	0	14.95	18	3	4	3	1	343	38.7	3	0	3.51287e+07	42110468	High	High
High	Q6WKZ4-4	Rab11 family-interacting protein 1 [OS=Homo sapiens]	0	14.948	6	4	4	4	1	1283	137.1	4	0	1.50444e+07	1.50703e+07	High	Peak Found
High	O60885-1	Bromodomain-containing protein 4 [OS=Homo sapiens]	0	14.945	4	5	7	4	1	1362	152.1	5	1	5.59856e+07	5.60114e+07	High	High
High	Q6VY07-2	Isoform 2 of Phosphofurin acidic cluster sorting protein 1 [OS=Homo sapiens]	0	14.935	4	3	5	3	1	1008	109.3	3	0	1.51051e+07	1.29476e+07	High	High
High	Q96I24-1	Far upstream element-binding protein 3 [OS=Homo sapiens]	0	14.912	9	5	7	3	1	572	61.6	5	0	2.31703e+07	3.02089e+07	High	High
High	P22681	E3 ubiquitin-protein ligase CBL [OS=Homo sapiens]	0	14.869	5	3	4	2	1	906	99.6	3	1	2.79994e+07	2.7088e+07	High	High
High	P11021	78 kDa glucose-regulated protein [OS=Homo sapiens]	0	14.855	8	4	6	2	1	654	72.3	4	0			High	High
High	O14639-1	Actin-binding LIM protein 1 [OS=Homo sapiens]	0	14.795	6	4	5	4	1	778	87.6	4	0	1.02074e+06		High	High
High	Q6VMQ6-4	Isoform 3 of Activating transcription factor 7-interacting protein 1 [OS=Homo sapiens]	0	14.774	5	5	6	5	1	1278	137.4	5	0	7.90694e+07	103623794	High	High
High	Q9Y6W5	Wiskott-Aldrich syndrome protein family member 2 [OS=Homo sapiens]	0	14.767	11	4	5	4	1	498	54.3	4	0	1.31052e+07	1.19264e+07	High	High
High	Q8IY17-4	Isoform 4 of Neuropathy target esterase [OS=Homo sapiens]	0	14.738	4	4	5	4	1	1375	150.9	4	0	5.34337e+07	5.33712e+07	High	High
High	P49840	Glycogen synthase kinase-3 alpha [OS=Homo sapiens]	0	14.737	9	4	7	2	1	483	50.9	4	1	1.10334e+08	95393880	High	High
High	P52948-1	nuclear pore complex protein Nup98-Nup96 [OS=Homo sapiens]	0	14.719	3	4	5	4	1	1817	197.5	4	0	5.60009e+06	6629181	High	High
High	O00303	Eukaryotic translation initiation factor 3 subunit F [OS=Homo sapiens]	0	14.706	13	3	5	3	1	357	37.5	3	0	2.15689e+07	27326647	High	High
High	O00429-6	Isoform 6 of Dynamin-1-like protein [OS=Homo sapiens]	0	14.697	10	5	7	5	1	749	83.3	5	0	2.71367e+07	3.01225e+07	High	High
High	Q9BQ61	Uncharacterized protein C19orf43 [OS=Homo sapiens]	0	14.656	24	4	7	4	1	176	18.4	4	0	5.17625e+07	6.64393e+07	High	High
High	O15085-2	Isoform 2 of Rho guanine nucleotide exchange factor 11 [OS=Homo sapiens]	0	14.651	3	4	6	4	1	1562	172.1	4	0	1.34249e+07	1.26142e+07	High	High
High	Q9UQR0	Sex comb on midleg-like protein 2 [OS=Homo sapiens]	0	14.615	10	4	7	4	1	700	77.2	4	0			High	High
High	Q9H3N1	Thioredoxin-related transmembrane protein 1 [OS=Homo sapiens]	0	14.55	16	5	7	5	1	280	31.8	5	0	3.49284e+07	24194759	High	High
High	P53999	Activated RNA polymerase II transcriptional coactivator p15 [OS=Homo sapiens]	0	14.518	30	3	5	3	1	127	14.4	3	0	2.38723e+08	233544744	High	High
High	O94888	UBX domain-containing protein 7 [OS=Homo sapiens]	0	14.452	13	4	5	4	1	489	54.8	4	0	5.75689e+06		High	High
High	Q9Y4R8	telomere length regulation protein TEL2 homolog [OS=Homo sapiens]	0	14.437	6	2	3	2	1	837	91.7	2	0	1.43275e+07	1.17182e+07	High	High
High	Q8TB72-1	pumilio homolog 2 [OS=Homo sapiens]	0	14.396	4	4	6	1	1	1066	114.1	4	0	1.25959e+07	13062569	High	Peak Found
High	Q9GZP4	PITH domain-containing protein 1 [OS=Homo sapiens]	0	14.395	18	2	4	2	1	211	24.2	2	0	2.73586e+07	30091355	High	High
High	O75400	pre-mRNA-processing factor 40 homolog A [OS=Homo sapiens]	0	14.394	6	6	7	6	1	957	108.7	6	0	7.71928e+06	5.45355e+07	High	High
High	Q5PRF9	protein Smaug homolog 2 [OS=Homo sapiens]	0	14.376	6	3	5	3	1	694	75.4	3	0	2.03418e+07	20062646	High	High
High	P30260-2	Isoform 2 of Cell division cycle protein 27 homolog [OS=Homo sapiens]	0	14.336	6	3	4	3	1	830	92.6	3	0	2.59038e+07	20458475	High	High
High	Q12959-2	Isoform 2 of Disks large homolog 1 [OS=Homo sapiens]	0	14.271	7	6	7	6	1	926	103.3	6	0	3.98269e+07	3.66371e+07	High	High
High	Q9Y6I3	epsin-1 [OS=Homo sapiens]	0	14.237	12	5	8	5	1	576	60.3	5	0	6.03898e+07	7.75941e+07	High	High
High	Q32MZ4	Leucine-rich repeat flightless-interacting protein 1 [OS=Homo sapiens]	0	14.168	5	3	4	3	1	808	89.2	3	0	9.46883e+06	4.21878e+06	High	High
High	Q6PJT7-1	Zinc finger CCCH domain-containing protein 14 [OS=Homo sapiens]	0	14.157	9	5	6	5	1	736	82.8	5	0	7.00714e+07	41907543	High	High
High	O43290	U4/U6.U5 tri-snRNP-associated protein 1 [OS=Homo sapiens]	0	14.147	6	4	5	4	1	800	90.2	4	0	1.77511e+07	7499926	High	High
High	Q5XPI4-2	Isoform 2 of E3 ubiquitin-protein ligase RNF123 [OS=Homo sapiens]	0	14.121	4	4	4	4	1	1316	148.9	4	0	1.1446e+07	1.03768e+07	High	High
High	P82979	SAP domain-containing ribonucleoprotein [OS=Homo sapiens]	0	14.027	24	5	7	5	1	210	23.7	5	0	1.43428e+08	1.21306e+08	High	High
High	O95197-3	Isoform 3 of Reticulon-3 [OS=Homo sapiens]	0	13.976	18	4	6	4	1	236	25.6	4	0	1.55489e+08	1.24113e+08	High	High
High	Q9C0H2-4	Isoform 4 of Protein tweety homolog 3 [OS=Homo sapiens]	0	13.962	6	2	3	2	1	526	57.9	2	0	1.56075e+07	12045067	High	High
High	Q15276	Rab GTPase-binding effector protein 1 [OS=Homo sapiens]	0	13.875	6	5	5	5	1	862	99.2	5	0	2.92769e+07	1.4181e+07	High	Peak Found
High	P31350-2	Isoform 2 of Ribonucleoside-diphosphate reductase subunit M2 [OS=Homo sapiens]	0	13.853	10	3	4	3	1	449	51.1	3	0	4.33199e+07	42044319	High	High
High	Q9Y2X7-3	Isoform 3 of ARF GTPase-activating protein GIT1 [OS=Homo sapiens]	0	13.792	10	4	4	4	1	770	85.4	4	0	2.48274e+07	2.65549e+07	High	High
High	P45984-1	Mitogen-activated protein kinase 9 [OS=Homo sapiens]	0	13.771	11	4	6	4	1	424	48.1	4	0	5.38548e+07	3.65316e+07	High	High
High	P18124	60S ribosomal protein L7 [OS=Homo sapiens]	0	13.711	16	3	5	3	1	248	29.2	3	0	2.39682e+07	84429090	High	High
High	Q96P70	Importin-9 [OS=Homo sapiens]	0	13.654	7	3	4	3	1	1041	115.9	3	0	2.17417e+07	26724112	High	High
High	Q96HA1-1	Nuclear envelope pore membrane protein POM 121 [OS=Homo sapiens]	0	13.623	4	3	5	3	1	1249	127.6	3	0	1.80857e+07	18228478	High	High
High	Q99614	tetratricopeptide repeat protein 1 [OS=Homo sapiens]	0	13.613	21	4	6	4	1	292	33.5	4	0	1.89786e+07	10818968	High	High
High	Q9UK59	lariat debranching enzyme [OS=Homo sapiens]	0	13.576	8	3	4	3	1	544	61.5	3	0	4.65699e+07	29085135	High	High
High	Q86WR0	Coiled-coil domain-containing protein 25 [OS=Homo sapiens]	0	13.534	19	4	5	4	1	208	24.5	4	0	7.54295e+07	7.82686e+07	High	High
High	P51116	Fragile X mental retardation syndrome-related protein 2 [OS=Homo sapiens]	0	13.518	8	4	4	4	1	673	74.2	4	0	5.46427e+07	91933736	High	High
High	Q14320	Protein FAM50A [OS=Homo sapiens]	0	13.486	18	5	8	5	1	339	40.2	5	0	9.95656e+07	49718042	High	High
High	Q9Y678	Coatomer subunit gamma-1 [OS=Homo sapiens]	0	13.449	5	3	6	3	1	874	97.7	3	0	1.59471e+07	22298167	High	High
High	P38432	coilin [OS=Homo sapiens]	0	13.365	9	4	6	4	1	576	62.6	4	0	674831	931839	High	High
High	Q99623	Prohibitin-2 [OS=Homo sapiens]	0	13.348	14	3	4	3	1	299	33.3	3	0	2.01373e+06	4538142	High	High
High	Q5TAX3	Terminal uridylyltransferase 4 [OS=Homo sapiens]	0	13.345	3	3	5	3	1	1644	185	3	0	8.1509e+06	11792910	High	High
High	Q12923-4	Isoform 4 of Tyrosine-protein phosphatase non-receptor type 13 [OS=Homo sapiens]	0	13.301	3	4	5	4	1	2490	277.3	4	0	2.26041e+07	22114283	High	High
High	Q92733	proline-rich protein PRCC [OS=Homo sapiens]	0	13.267	16	3	6	3	1	491	52.4	3	0	5.2878e+07	5.9113e+07	High	High
High	Q9ULH7-5	Isoform 5 of MKL/myocardin-like protein 2 [OS=Homo sapiens]	0	13.262	6	4	6	3	1	1099	119.1	4	1	6.317e+07	64073324	High	High
High	Q8NEN9	PDZ domain-containing protein 8 [OS=Homo sapiens]	0	13.242	5	4	6	4	1	1154	128.5	4	0	7.36282e+06	14492223	High	High
High	Q13796	Protein Shroom2 [OS=Homo sapiens]	0	13.179	4	4	6	4	1	1616	176.3	4	0	4.38426e+06	4806060	High	High
High	Q14847-2	Isoform 2 of LIM and SH3 domain protein 1 [OS=Homo sapiens]	0	13.177	15	4	5	4	1	323	36	4	0	9.45139e+07	84440174	High	High
High	P35908	Keratin, type II cytoskeletal 2 epidermal [OS=Homo sapiens]	0	13.138	9	6	11	2	1	639	65.4	6	0			High	High
High	O75150	E3 ubiquitin-protein ligase BRE1B [OS=Homo sapiens]	0	13.123	5	4	7	3	1	1001	113.6	4	0	3.09133e+07	42227804	High	High
High	Q66K74	Microtubule-associated protein 1S [OS=Homo sapiens]	0	13.087	6	3	6	3	1	1059	112.1	3	0		12894913	High	High
High	O43524	Forkhead box protein O3 [OS=Homo sapiens]	0	13.08	8	4	5	4	1	673	71.2	4	0	5.50911e+07	5.2867e+07	High	High
High	Q9Y2K7	Lysine-specific demethylase 2A [OS=Homo sapiens]	0	13.077	7	5	6	4	1	1162	132.7	5	1	3.73398e+06	8.17286e+06	High	High
High	P26038	Moesin [OS=Homo sapiens]	0	13.068	8	5	6	4	1	577	67.8	5	0	2.65122e+07	2.38652e+07	High	High
High	O95429	BAG family molecular chaperone regulator 4 [OS=Homo sapiens]	0	13.004	8	3	5	2	1	457	49.6	3	0	1.73082e+07	17369644	High	High
High	O94966-5	Isoform 5 of Ubiquitin carboxyl-terminal hydrolase 19 [OS=Homo sapiens]	0	12.979	4	4	4	4	1	1419	155.9	4	0	1.21583e+06	13887642	High	High
High	O15231-3	Isoform 3 of Zinc finger protein 185 [OS=Homo sapiens]	0	12.977	8	4	4	4	1	690	73.6	4	0	1.78926e+06	3.01463e+06	High	High
High	Q92614-1	Unconventional myosin-XVIIIa [OS=Homo sapiens]	0	12.923	2	3	4	3	1	2054	233	3	0	9.70975e+06	1.27467e+07	High	High
High	P31946	14-3-3 protein beta/alpha [OS=Homo sapiens]	0	12.86	22	5	6	1	1	246	28.1	5	0	1.42168e+06	2.68243e+06	Peak Found	High
High	Q8IYB3	Serine/arginine repetitive matrix protein 1 [OS=Homo sapiens]	0	12.852	6	3	5	3	1	904	102.3	3	0	2.03261e+06		High	High
High	P35251-1	Replication factor C subunit 1 [OS=Homo sapiens]	0	12.834	5	4	5	4	1	1148	128.2	4	0	2.55793e+07	34635643	High	High
High	Q9NZB2-6	Isoform F of Constitutive coactivator of PPAR-gamma-like protein 1 [OS=Homo sapiens]	0	12.813	4	3	3	3	1	1146	125.2	3	0	2.2647e+06	1.9881e+06	High	High
High	Q6AI08	HEAT repeat-containing protein 6 [OS=Homo sapiens]	0	12.81	3	3	4	3	1	1181	128.7	3	0	3.16921e+06	2.71675e+06	High	High
High	O14545	TRAF-type zinc finger domain-containing protein 1 [OS=Homo sapiens]	0	12.788	7	3	3	3	1	582	64.8	3	0	3.75918e+06	4004717	High	Peak Found
High	Q9NW64-1	Pre-mRNA-splicing factor RBM22 [OS=Homo sapiens]	0	12.748	9	3	5	3	1	420	46.9	3	0	1.36585e+07	1.35896e+07	High	High
High	Q96JY6-5	Isoform 5 of PDZ and LIM domain protein 2 [OS=Homo sapiens]	0	12.695	7	3	4	3	1	602	62.7	3	0	4.17602e+06	1.58656e+06	High	High
High	P46063	ATP-dependent DNA helicase Q1 [OS=Homo sapiens]	0	12.69	6	4	6	3	1	649	73.4	4	1	4.19655e+07	35384407	High	High
High	O43148-2	Isoform 2 of mRNA cap guanine-N7 methyltransferase [OS=Homo sapiens]	0	12.679	9	4	7	4	1	504	57.7	4	0	3.30942e+07	4.21381e+07	High	High
High	P54278	Mismatch repair endonuclease PMS2 [OS=Homo sapiens]	0	12.678	7	3	4	3	1	862	95.7	3	0	7.96679e+07	5.86023e+06	High	High
High	O14686-3	Isoform 3 of Histone-lysine N-methyltransferase 2D [OS=Homo sapiens]	0	12.667	1	5	6	5	1	5540	593.3	5	0	2.23239e+07	34549155	High	High
High	P20073-1	Annexin A7 [OS=Homo sapiens]	0	12.657	11	3	3	3	1	488	52.7	3	0	2.05834e+07	41817296	High	High
High	Q96T58	Msx2-interacting protein [OS=Homo sapiens]	0	12.652	1	4	6	4	1	3664	402	4	0	8.02705e+06	6876523	High	High
High	Q9Y2U5	Mitogen-activated protein kinase kinase kinase 2 [OS=Homo sapiens]	0	12.651	8	5	6	5	1	619	69.7	5	0	5.59196e+07	6.57379e+07	High	High
High	Q8NCN4	E3 ubiquitin-protein ligase RNF169 [OS=Homo sapiens]	0	12.619	7	5	9	5	1	708	77.1	5	0	3.04269e+07	3.7602e+07	High	High
High	P62266	40S ribosomal protein S23 [OS=Homo sapiens]	0	12.618	28	3	4	3	1	143	15.8	3	0	1.13114e+07	13028573	High	High
High	Q99436	Proteasome subunit beta type-7 [OS=Homo sapiens]	0	12.602	21	3	4	3	1	277	29.9	3	0	3.03907e+07	28741016	High	High
High	Q99615-1	DnaJ homolog subfamily C member 7 [OS=Homo sapiens]	0	12.595	5	2	2	2	1	494	56.4	2	0			High	Not Found
High	Q9H9B1	histone-lysine N-methyltransferase EHMT1 [OS=Homo sapiens]	0	12.585	3	5	5	5	1	1298	141.4	5	0	4.49893e+07	4.28648e+07	High	High
High	Q8N183	Mimitin, mitochondrial [OS=Homo sapiens]	0	12.544	24	2	2	2	1	169	19.8	2	0		5129806	High	High
High	P42345	Serine/threonine-protein kinase mTOR [OS=Homo sapiens]	0	12.53	2	3	3	3	1	2549	288.7	3	0	1.21326e+07	19407588	High	High
High	O95425	Supervillin [OS=Homo sapiens]	0	12.448	2	3	4	3	1	2214	247.6	3	0	3.26477e+07	26895311	High	High
High	Q9UHR5-1	SAP30-binding protein [OS=Homo sapiens]	0	12.395	14	3	5	3	1	308	33.9	3	0	6.42504e+06	58152141	High	High
High	O14908-1	PDZ domain-containing protein GIPC1 [OS=Homo sapiens]	0	12.394	9	2	3	2	1	333	36	2	0	1.3931e+07	17044918	High	High
High	Q9H444	Charged multivesicular body protein 4b [OS=Homo sapiens]	0	12.373	16	3	4	3	1	224	24.9	3	0	6.99936e+07	74085090	High	High
High	Q6ZT07	TBC1 domain family member 9 [OS=Homo sapiens]	0	12.359	5	4	4	2	1	1266	143.1	4	0			Not Found	High
High	P55786	puromycin-sensitive aminopeptidase [OS=Homo sapiens]	0	12.356	8	5	5	5	1	919	103.2	5	0	1.27987e+07		High	High
High	Q15018	BRISC complex subunit Abro1 [OS=Homo sapiens]	0	12.335	8	3	6	3	1	415	46.9	3	0	4.31144e+07	2.51741e+07	High	High
High	P42694	Probable helicase with zinc finger domain [OS=Homo sapiens]	0	12.301	3	5	7	5	1	1942	218.8	5	0	6.32618e+07	6.11268e+07	High	High
High	O60841	Eukaryotic translation initiation factor 5B [OS=Homo sapiens]	0	12.29	5	3	4	3	1	1220	138.7	3	0	1.04901e+07	8.4812e+06	High	High
High	Q14202	Zinc finger MYM-type protein 3 [OS=Homo sapiens]	0	12.252	4	3	5	2	1	1370	152.3	3	0	6.84321e+06	8461328	High	High
High	P23193	Transcription elongation factor A protein 1 [OS=Homo sapiens]	0	12.244	12	3	3	3	1	301	33.9	3	0	2.73242e+07	3.50954e+07	High	High
High	Q6ZMK1	Cysteine and histidine-rich protein 1 [OS=Homo sapiens]	0	12.217	18	4	6	4	1	362	40.7	4	0	5.01325e+07	74807818	High	High
High	Q9BVS4	Serine/threonine-protein kinase rio2 [OS=Homo sapiens]	0	12.159	8	3	4	3	1	552	63.2	3	0			High	High
High	P51784	Ubiquitin carboxyl-terminal hydrolase 11 [OS=Homo sapiens]	0	12.148	8	4	5	2	1	963	109.7	4	0	1.12813e+07		High	High
High	P35611-3	Isoform 3 of Alpha-adducin [OS=Homo sapiens]	0	12.144	10	4	6	3	1	768	84.3	4	1	2.61869e+07	40437393	High	High
High	Q8NHV4-3	Isoform 3 of Protein NEDD1 [OS=Homo sapiens]	0	12.084	5	2	3	2	1	667	72.7	2	0	2.90469e+06	982429	High	High
High	P11274-1	Breakpoint cluster region protein [OS=Homo sapiens]	0	12.08	3	4	5	4	1	1271	142.7	4	0	2.8594e+07	3.0553e+07	High	High
High	P13797	Plastin-3 [OS=Homo sapiens]	0	12.07	10	4	5	4	1	630	70.8	4	0	1.40021e+07	13885730	High	High
High	Q92667	A-kinase anchor protein 1, mitochondrial [OS=Homo sapiens]	0	12.031	5	2	4	2	1	903	97.3	2	0	5.68218e+06	5642788	High	High
High	Q13191-1	E3 ubiquitin-protein ligase CBL-B [OS=Homo sapiens]	0	12.026	3	2	3	1	1	982	109.4	2	0			High	High
High	P49841-2	Isoform 2 of Glycogen synthase kinase-3 beta [OS=Homo sapiens]	0	11.996	16	4	6	2	1	433	48	4	0	965197	4.78587e+06	High	High
High	Q5T200-1	Zinc finger CCCH domain-containing protein 13 [OS=Homo sapiens]	0	11.993	2	2	2	2	1	1668	196.5	2	0	2.07338e+07	9.57835e+06	High	Peak Found
High	Q5JU85-2	Isoform 2 of IQ motif and SEC7 domain-containing protein 2 [OS=Homo sapiens]	0	11.991	5	4	4	3	1	1488	162.7	4	1	3.75288e+07	15994569	High	High
High	Q9BQP7	mitochondrial genome maintenance exonuclease 1 [OS=Homo sapiens]	0	11.931	17	3	5	3	1	344	39.4	3	0	7.12606e+07	75663754	High	High
High	Q5VT06	Centrosome-associated protein 350 [OS=Homo sapiens]	0	11.929	1	3	4	3	1	3117	350.7	3	0			High	High
High	Q5T2E6-1	UPF0668 protein C10orf76 [OS=Homo sapiens]	0	11.909	7	3	4	3	1	689	78.7	3	0			High	High
High	Q6P3W7	SCY1-like protein 2 [OS=Homo sapiens]	0	11.876	8	4	5	4	1	929	103.6	4	0	2.16089e+06		High	High
High	Q5HYW2	NHS-like protein 2 [OS=Homo sapiens]	0	11.87	11	4	5	4	1	709	76.3	4	0	4.20732e+07	1.62647e+07	High	High
High	Q06830	peroxiredoxin-1 [OS=Homo sapiens]	0	11.843	20	3	4	3	1	199	22.1	3	0	3.66976e+07	50208912	High	High
High	Q92997	segment polarity protein dishevelled homolog DVL-3 [OS=Homo sapiens]	0	11.831	5	3	3	1	1	716	78	3	0	1.73952e+06	980636	High	Peak Found
High	Q15257-1	Serine/threonine-protein phosphatase 2A activator [OS=Homo sapiens]	0	11.824	14	4	4	4	1	358	40.6	4	0	6.36236e+07	58134304	High	High
High	Q15084-2	Isoform 2 of Protein disulfide-isomerase A6 [OS=Homo sapiens]	0	11.818	10	3	4	3	1	492	53.9	3	0	9.76172e+06	10569994	High	High
High	Q96RK0	Protein capicua homolog [OS=Homo sapiens]	0	11.76	3	3	4	3	1	1608	163.7	3	0	550628	395114	High	High
High	Q0VDG4-1	secernin-3 [OS=Homo sapiens]	0	11.739	6	2	3	2	1	424	48.5	2	0	1.07424e+06	2.08682e+06	High	High
High	P39748	Flap endonuclease 1 [OS=Homo sapiens]	0	11.738	9	3	3	3	1	380	42.6	3	0	341715	1.0344e+06	Peak Found	High
High	Q8NE71-1	ATP-binding cassette sub-family F member 1 [OS=Homo sapiens]	0	11.717	5	3	6	3	1	845	95.9	3	0	3.5569e+07	7.00452e+06	High	High
High	O00401	Neural Wiskott-Aldrich syndrome protein [OS=Homo sapiens]	0	11.706	14	3	4	3	1	505	54.8	3	0	1.75316e+07	10444810	High	Peak Found
High	O96013-1	serine/threonine-protein kinase PAK 4 [OS=Homo sapiens]	0	11.668	3	1	2	1	1	591	64	1	0			High	High
High	Q99504	eyes absent homolog 3 [OS=Homo sapiens]	0	11.667	6	2	4	2	1	573	62.6	2	0	2.08801e+07	21547721	High	High
High	P04150-3	Isoform Alpha-2 of Glucocorticoid receptor [OS=Homo sapiens]	0	11.662	6	2	4	2	1	778	85.8	2	0	3.94726e+06	4.43461e+06	High	High
High	P52292	Importin subunit alpha-1 [OS=Homo sapiens]	0	11.653	15	3	3	3	1	529	57.8	3	0	1.66127e+07	54344362	High	High
High	Q2TAZ0-3	Isoform 2 of Autophagy-related protein 2 homolog A [OS=Homo sapiens]	0	11.635	3	3	3	3	1	1940	213	3	0			High	High
High	P38398-7	Isoform 7 of Breast cancer type 1 susceptibility protein [OS=Homo sapiens]	0	11.628	3	5	5	5	1	1884	210.1	5	0	4.02473e+06	1.98808e+06	High	Peak Found
High	Q9ULJ6-1	Zinc finger MIZ domain-containing protein 1 [OS=Homo sapiens]	0	11.613	4	5	7	5	1	1067	115.4	5	0	1.2713e+08	7.99709e+07	High	High
High	Q14181	DNA polymerase alpha subunit B [OS=Homo sapiens]	0	11.607	5	2	2	2	1	598	65.9	2	0	2.86881e+07	22651590	High	High
High	Q9NPQ8-3	Isoform 3 of Synembryn-A [OS=Homo sapiens]	0	11.6	7	3	4	3	1	537	60.3	3	0	1.85223e+07	27931043	High	High
High	Q5JRA6-1	Melanoma inhibitory activity protein 3 [OS=Homo sapiens]	0	11.554	3	4	5	4	1	1907	213.6	4	0	3.789e+07	28193631	High	High
High	P02765	Alpha-2-HS-glycoprotein [OS=Homo sapiens]	0	11.551	5	3	4	3	1	367	39.3	3	0	3.18708e+08	454181820	High	High
High	Q92598-4	Isoform 4 of Heat shock protein 105 kDa [OS=Homo sapiens]	0	11.545	6	4	5	2	1	860	97.4	4	1	3.59882e+07	3.18471e+07	High	High
High	Q9P2B4	CTTNBP2 N-terminal-like protein [OS=Homo sapiens]	0	11.514	9	4	6	4	1	639	70.1	4	0	2.47674e+07	22989614	High	High
High	Q9BY42	protein RTF2 homolog [OS=Homo sapiens]	0	11.502	13	3	6	3	1	306	33.9	3	0	3.45048e+07	3.73523e+07	High	High
High	O75475-1	PC4 and SFRS1-interacting protein [OS=Homo sapiens]	0	11.446	8	3	3	3	1	530	60.1	3	0	4.14327e+07	52874323	High	High
High	Q6UXV4	MICOS complex subunit MIC27 [OS=Homo sapiens]	0	11.43	20	4	6	4	1	268	29.1	4	0			High	High
High	Q96HN2	Adenosylhomocysteinase 3 [OS=Homo sapiens]	0	11.397	5	3	5	3	1	611	66.7	3	0	3.28736e+07	3.94175e+07	High	High
High	O96007	molybdopterin synthase catalytic subunit [OS=Homo sapiens]	0	11.373	24	3	4	3	1	188	20.9	3	0	4.00846e+07	64996872	High	High
High	Q8NFQ8	Torsin-1A-interacting protein 2 [OS=Homo sapiens]	0	11.344	7	3	3	2	1	470	51.2	3	0	9.16891e+06	9440895	Peak Found	High
High	Q9H1B7	interferon regulatory factor 2-binding protein-like [OS=Homo sapiens]	0	11.313	10	3	4	2	1	796	82.6	3	0		7.22345e+06	Not Found	High
High	Q7L7X3	Serine/threonine-protein kinase TAO1 [OS=Homo sapiens]	0	11.298	5	4	6	4	1	1001	116	4	0	1.68716e+07	18134240	High	High
High	Q9UKL0	REST corepressor 1 [OS=Homo sapiens]	0	11.297	8	3	5	3	1	485	53.3	3	0	3.77413e+07	32873552	High	High
High	Q86UE8	Serine/threonine-protein kinase tousled-like 2 [OS=Homo sapiens]	0	11.294	5	3	4	2	1	772	87.6	3	0	1.39553e+07		High	High
High	P10412	Histone H1.4 [OS=Homo sapiens]	0	11.289	13	4	6	4	1	219	21.9	4	0	2.09763e+07	3.38253e+07	High	High
High	P30050-1	60S ribosomal protein L12 [OS=Homo sapiens]	0	11.27	25	3	5	3	1	165	17.8	3	0	2.39615e+07	66443318	High	High
High	Q15788	Nuclear receptor coactivator 1 [OS=Homo sapiens]	0	11.269	2	2	3	2	1	1441	156.7	2	0	1.0435e+07	7387563	High	High
High	O43663-1	Protein regulator of cytokinesis 1 [OS=Homo sapiens]	0	11.245	8	2	3	2	1	620	71.6	2	0	3.23139e+07	16244460	High	High
High	Q13501-1	sequestosome-1 [OS=Homo sapiens]	0	11.222	7	2	4	2	1	440	47.7	2	0	8.0355e+06	7.90495e+06	High	High
High	Q6PKG0-1	La-related protein 1 [OS=Homo sapiens]	0	11.218	3	3	4	3	1	1096	123.4	3	0	608522	294332	High	High
High	Q99717	mothers against decapentaplegic homolog 5 [OS=Homo sapiens]	0	11.205	7	3	4	1	1	465	52.2	3	0			High	Not Found
High	P43307	Translocon-associated protein subunit alpha [OS=Homo sapiens]	0	11.196	9	2	3	2	1	286	32.2	2	0	1.05266e+08	8.82413e+07	High	High
High	O60784-2	Isoform 2 of Target of Myb protein 1 [OS=Homo sapiens]	0	11.165	6	2	4	2	1	493	53.8	2	0	3.90741e+07	34091748	High	High
High	P42771-4	Isoform 5 of Cyclin-dependent kinase inhibitor 2A [OS=Homo sapiens]	0	11.149	14	2	3	2	1	167	17.9	2	0	1.89435e+07	21060514	High	High
High	Q8WUA4-1	General transcription factor 3C polypeptide 2 [OS=Homo sapiens]	0	11.108	5	3	4	3	1	911	100.6	3	0	6.72124e+07	18734428	High	High
High	P61289-2	Isoform 2 of Proteasome activator complex subunit 3 [OS=Homo sapiens]	0	11.085	12	3	6	3	1	267	30.9	3	0	4.28701e+07	41018512	High	High
High	P22059	Oxysterol-binding protein 1 [OS=Homo sapiens]	0	11.066	5	3	4	3	1	807	89.4	3	0	1.04632e+07	8.43939e+06	High	High
High	Q8TAQ2	SWI/SNF complex subunit SMARCC2 [OS=Homo sapiens]	0	11.057	5	4	4	2	1	1214	132.8	4	1	2.88159e+07	32035142	High	High
High	Q9HB90	ras-related GTP-binding protein C [OS=Homo sapiens]	0	11.026	15	3	3	3	1	399	44.2	3	0	7.01017e+06		High	High
High	Q7Z3U7-1	Protein MON2 homolog [OS=Homo sapiens]	0	11.011	2	3	4	3	1	1717	190.2	3	0	3.58479e+07	40288311	High	High
High	P53990-5	Isoform 5 of IST1 homolog [OS=Homo sapiens]	0	11.001	12	4	5	4	1	379	41.5	4	0	5.37477e+07	52101160	High	High
High	O60343-1	TBC1 domain family member 4 [OS=Homo sapiens]	0	10.999	3	3	3	3	1	1298	146.5	3	0	2.36573e+07	2.88378e+07	High	High
High	Q16531	DNA damage-binding protein 1 [OS=Homo sapiens]	0	10.997	3	3	5	3	1	1140	126.9	3	0	9.02087e+06	1.61916e+07	High	High
High	O14745	Na(+)/H(+) exchange regulatory cofactor NHE-RF1 [OS=Homo sapiens]	0	10.997	8	3	4	3	1	358	38.8	3	0	6.51333e+06	4.68776e+06	High	High
High	Q9UJX2-1	cell division cycle protein 23 homolog [OS=Homo sapiens]	0	10.984	6	3	4	3	1	597	68.8	3	0	1.87453e+07	21957258	High	High
High	Q9BY89-1	Uncharacterized protein KIAA1671 [OS=Homo sapiens]	0	10.982	3	4	5	4	1	1806	196.6	4	0	1.22237e+07	20350073	High	High
High	Q9H4A6	Golgi phosphoprotein 3 [OS=Homo sapiens]	0	10.963	18	3	4	3	1	298	33.8	3	0	1.03328e+07	1.56347e+07	High	High
High	Q96Q15-1	Serine/threonine-protein kinase SMG1 [OS=Homo sapiens]	0	10.961	1	3	3	3	1	3661	410.2	3	0	1.7536e+07	2.16275e+07	High	High
High	Q969T4	Ubiquitin-conjugating enzyme E2 E3 [OS=Homo sapiens]	0	10.87	24	3	5	1	1	207	22.9	3	2	4.16426e+07	99282892	High	High
High	Q969V6	MKL/myocardin-like protein 1 [OS=Homo sapiens]	0	10.87	7	4	6	3	1	931	98.9	4	0	3.69504e+07	1.7038e+07	High	High
High	Q8IZ07	ankyrin repeat domain-containing protein 13A [OS=Homo sapiens]	0	10.848	6	3	5	3	1	590	67.6	3	0	3.15934e+07	32338708	High	High
High	Q8WX93-1	palladin [OS=Homo sapiens]	0	10.825	5	5	5	5	1	1383	150.5	5	0	7.9327e+07	5.72988e+07	High	Peak Found
High	Q9BT25	HAUS augmin-like complex subunit 8 [OS=Homo sapiens]	0	10.78	5	1	3	1	1	410	44.8	1	0	1.23764e+07	8769168	High	High
High	P41227-1	N-alpha-acetyltransferase 10 [OS=Homo sapiens]	0	10.774	20	3	5	3	1	235	26.4	3	0	6.27035e+07	43049752	High	High
High	P28290	Sperm-specific antigen 2 [OS=Homo sapiens]	0	10.757	4	2	2	2	1	1259	138.3	2	0	5.46559e+06	5285179	High	High
High	P12004	proliferating cell nuclear antigen [OS=Homo sapiens]	0	10.75	13	2	3	2	1	261	28.8	2	0			High	High
High	Q05682-1	Caldesmon [OS=Homo sapiens]	0	10.736	5	4	5	4	1	793	93.2	4	0	4.06504e+07	31902836	High	High
High	P43686	26S protease regulatory subunit 6B [OS=Homo sapiens]	0	10.699	12	2	3	2	1	418	47.3	2	0			High	High
High	Q9Y2Z0-1	Protein SGT1 homolog [OS=Homo sapiens]	0	10.687	7	2	3	2	1	365	41	2	0	4.5534e+06	24648476	High	High
High	P33240	cleavage stimulation factor subunit 2 [OS=Homo sapiens]	0	10.675	8	2	4	2	1	577	60.9	2	0			High	High
High	Q08170	Serine/arginine-rich splicing factor 4 [OS=Homo sapiens]	0	10.67	7	4	6	4	1	494	56.6	4	0	9.86805e+07	68806816	High	High
High	Q96II8-2	Isoform 2 of Leucine-rich repeat and calponin homology domain-containing protein 3 [OS=Homo sapiens]	0	10.656	4	3	3	3	1	803	89.1	3	0	1.9505e+07	14011998	High	High
High	Q7Z2T5-1	TRMT1-like protein [OS=Homo sapiens]	0	10.64	5	2	2	2	1	733	81.7	2	0	1.87381e+07	22336579	High	High
High	P38159-1	RNA-binding motif protein, X chromosome [OS=Homo sapiens]	0	10.632	7	2	4	2	1	391	42.3	2	0	3.05544e+07	43973244	High	High
High	P05023	Sodium/potassium-transporting ATPase subunit alpha-1 [OS=Homo sapiens]	0	10.623	5	4	5	4	1	1023	112.8	4	0	3.18457e+07	38463359	High	High
High	P29372	DNA-3-methyladenine glycosylase [OS=Homo sapiens]	0	10.606	16	4	5	4	1	298	32.8	4	0	1.07953e+08	124413497	High	High
High	O95159	Zinc finger protein-like 1 [OS=Homo sapiens]	0	10.593	7	2	5	2	1	310	34.1	2	0	1.52042e+07	17133114	High	High
High	O15075-1	serine/threonine-protein kinase DCLK1 [OS=Homo sapiens]	0	10.587	5	3	4	3	1	740	82.2	3	0	1.99343e+07	23357647	High	High
High	Q13838-2	Isoform 2 of Spliceosome RNA helicase DDX39B [OS=Homo sapiens]	0	10.58	9	3	5	3	1	443	50.6	3	0			High	High
High	Q00613	heat shock factor protein 1 [OS=Homo sapiens]	0	10.565	6	2	2	2	1	529	57.2	2	0	1.24141e+07	7.73709e+06	High	Peak Found
High	Q01130	serine/arginine-rich splicing factor 2 [OS=Homo sapiens]	0	10.549	16	3	3	3	1	221	25.5	3	0	1.14072e+08	84032544	High	High
High	Q9HCK8-1	Chromodomain-helicase-dna-binding protein 8 [OS=Homo sapiens]	0	10.515	2	4	5	3	1	2581	290.3	4	1	3.84854e+07	57972919	High	High
High	Q9UPQ0-1	LIM and calponin homology domains-containing protein 1 [OS=Homo sapiens]	0	10.508	6	3	4	3	1	1083	121.8	3	0	6.20868e+06	4993279	High	High
High	Q8N3F8	MICAL-like protein 1 [OS=Homo sapiens]	0	10.466	4	3	4	3	1	863	93.4	3	0	1.63109e+07	22974434	High	High
High	Q9UBF8	Phosphatidylinositol 4-kinase beta [OS=Homo sapiens]	0	10.459	7	4	5	4	1	816	91.3	4	0	2.05637e+07	21894176	High	High
High	Q02880	DNA topoisomerase 2-beta [OS=Homo sapiens]	0	10.434	4	6	7	4	1	1626	183.2	6	0	4.89052e+06	3.90192e+06	High	High
High	Q9NRZ9	Lymphoid-specific helicase [OS=Homo sapiens]	0	10.38	4	3	5	3	1	838	97	3	0	2.68891e+07	24388506	High	High
High	Q9NR30-1	Nucleolar RNA helicase 2 [OS=Homo sapiens]	0	10.373	8	5	5	5	1	783	87.3	5	0	1.12927e+07	1.79669e+07	High	High
High	Q96JN8-1	Neuralized-like protein 4 [OS=Homo sapiens]	0	10.366	2	3	4	3	1	1562	166.8	3	0	1.64868e+07	2.22107e+07	High	High
High	O60566-3	Isoform 3 of Mitotic checkpoint serine/threonine-protein kinase BUB1 beta [OS=Homo sapiens]	0	10.363	4	3	4	3	1	1064	121.3	3	0			High	High
High	Q5SYE7	NHS-like protein 1 [OS=Homo sapiens]	0	10.363	2	2	2	2	1	1610	170.6	2	0	9.23769e+06	8314622	High	Peak Found
High	P62753	40S RIBOSOMAL PROTEIN S6 [OS=Homo sapiens]	0	10.297	12	2	2	2	1	249	28.7	2	0			Not Found	High
High	Q92522	Histone H1x [OS=Homo sapiens]	0	10.296	18	3	3	3	1	213	22.5	3	0	2.86442e+07	33040404	High	High
High	Q9UGV2	protein NDRG3 [OS=Homo sapiens]	0	10.284	14	3	3	3	1	375	41.4	3	0	3.73818e+07	60696385	High	High
High	P29375-1	Lysine-specific demethylase 5A [OS=Homo sapiens]	0	10.276	2	2	2	2	1	1690	192	2	0			High	High
High	Q92922	SWI/SNF complex subunit SMARCC1 [OS=Homo sapiens]	0	10.275	5	3	3	1	1	1105	122.8	3	0			High	Not Found
High	P45973	chromobox protein homolog 5 [OS=Homo sapiens]	0	10.273	24	4	5	4	1	191	22.2	4	0	1.06375e+08	1.22681e+08	High	High
High	Q9UIF8-1	Bromodomain adjacent to zinc finger domain protein 2B [OS=Homo sapiens]	0	10.235	2	3	3	3	1	2168	240.3	3	0	2.50804e+07	2.5582e+07	High	Peak Found
High	Q9Y4I1-3	Isoform 3 of Unconventional myosin-Va [OS=Homo sapiens]	0	10.198	2	3	3	3	1	1880	218.5	3	0	1.21945e+07		High	High
High	Q96LR5	Ubiquitin-conjugating enzyme E2 E2 [OS=Homo sapiens]	0	10.188	24	3	5	1	1	201	22.2	3	0	7.75271e+06	13838207	High	High
High	Q12929	Epidermal growth factor receptor kinase substrate 8 [OS=Homo sapiens]	0	10.182	3	2	3	2	1	822	91.8	2	0	8.46742e+06	8891268	High	High
High	P40926	Malate dehydrogenase, mitochondrial [OS=Homo sapiens]	0	10.165	14	4	5	4	1	338	35.5	4	0	1.98696e+06	1.66005e+07	High	High
High	P05166-2	Isoform 2 of Propionyl-CoA carboxylase beta chain, mitochondrial [OS=Homo sapiens]	0	10.132	6	2	3	2	1	559	60.5	2	0	1.07307e+07	7.14024e+06	High	High
High	Q9Y2W1	Thyroid hormone receptor-associated protein 3 [OS=Homo sapiens]	0	10.123	5	4	6	4	1	955	108.6	4	0	2.4218e+07	2.60405e+07	High	High
High	P18085	ADP-ribosylation factor 4 [OS=Homo sapiens]	0	10.118	17	2	2	1	1	180	20.5	2	1	2.90306e+06	39635980	Not Found	High
High	P21359-1	Neurofibromin [OS=Homo sapiens]	0	10.115	1	2	3	2	1	2839	319.2	2	0	7.69502e+06	9463476	High	High
High	Q6P1X5	Transcription initiation factor TFIID subunit 2 [OS=Homo sapiens]	0	10.112	4	3	4	3	1	1199	136.9	3	0	5.78023e+06	7016251	High	High
High	P26641-2	Isoform 2 of Elongation factor 1-gamma [OS=Homo sapiens]	0	10.088	9	4	4	4	1	487	56.1	4	0	4.22707e+07	102675924	Peak Found	High
High	Q96T17-2	Isoform 2 of MAP7 domain-containing protein 2 [OS=Homo sapiens]	0	10.088	5	2	2	2	1	773	86.3	2	0			High	Not Found
High	Q86Y37	CDK2-associated and cullin domain-containing protein 1 [OS=Homo sapiens]	0	10.081	14	2	3	2	1	369	41	2	0	1.7969e+07	7827538	High	High
High	O15111	Inhibitor of nuclear factor kappa-B kinase subunit alpha [OS=Homo sapiens]	0	10.068	4	3	7	3	1	745	84.6	3	0	4.245e+07	4.51523e+07	High	High
High	P13667	Protein disulfide-isomerase A4 [OS=Homo sapiens]	0	10.012	7	3	4	3	1	645	72.9	3	0		13119594	High	High
High	P20962	Parathymosin [OS=Homo sapiens]	0	9.991	13	2	4	2	1	102	11.5	2	0	5.35094e+07	43195386	High	High
High	Q9Y2J2-4	Isoform 4 of Band 4.1-like protein 3 [OS=Homo sapiens]	0	9.947	4	3	3	2	1	883	98.4	3	0	9.17347e+06	6667422	High	Peak Found
High	Q99536	Synaptic vesicle membrane protein VAT-1 homolog [OS=Homo sapiens]	0	9.93	7	2	2	2	1	393	41.9	2	0	5.51016e+07	22021924	High	Peak Found
High	Q53T59	HCLS1-binding protein 3 [OS=Homo sapiens]	0	9.92	13	2	3	2	1	392	42.8	2	0			High	High
High	P08240-1	signal recognition particle receptor subunit alpha [OS=Homo sapiens]	0	9.911	6	2	3	2	1	638	69.8	2	0	8.78954e+06	10760201	High	High
High	Q99733-2	Isoform 2 of Nucleosome assembly protein 1-like 4 [OS=Homo sapiens]	0	9.888	9	3	4	2	1	386	44.1	3	1	2.80917e+07	2.70415e+07	High	High
High	Q9Y5P4-3	Isoform 3 of Collagen type IV alpha-3-binding protein [OS=Homo sapiens]	0	9.864	4	2	2	2	1	752	83.7	2	0			High	Not Found
High	Q9H2U1	ATP-dependent RNA helicase DHX36 [OS=Homo sapiens]	0	9.862	4	3	4	3	1	1008	114.7	3	0	1.40677e+07	14757795	High	High
High	Q13596	Sorting nexin-1 [OS=Homo sapiens]	0	9.835	6	3	4	1	1	522	59	3	0			Not Found	High
High	Q14011-2	Isoform 2 of Cold-inducible RNA-binding protein [OS=Homo sapiens]	0	9.822	11	2	4	2	1	263	28.3	2	0	2.80726e+07	2.55921e+07	High	High
High	P13640	metallothionein-1G [OS=Homo sapiens]	0	9.809	34	3	3	3	1	62	6.1	3	0	2.47617e+07	25306073	High	Peak Found
High	P48444	Coatomer subunit delta [OS=Homo sapiens]	0	9.801	6	3	6	3	1	511	57.2	3	0	9.65997e+07	128162440	High	High
High	Q7Z4H3-1	HD domain-containing protein 2 [OS=Homo sapiens]	0	9.78	17	2	2	2	1	204	23.4	2	0			High	High
High	P10644	cAMP-dependent protein kinase type I-alpha regulatory subunit [OS=Homo sapiens]	0	9.735	9	2	2	2	1	381	43	2	0	7.3153e+06	11492923	Peak Found	High
High	Q9UNY4-1	transcription termination factor 2 [OS=Homo sapiens]	0	9.728	3	2	3	2	1	1162	129.5	2	0	3.20939e+06	2456738	High	High
High	P0DME0	Protein SETSIP [OS=Homo sapiens]	0	9.716	12	3	4	3	1	302	34.9	3	0	1.26577e+08	187346124	High	High
High	P17812	CTP synthase 1 [OS=Homo sapiens]	0	9.678	4	2	4	2	1	591	66.6	2	0	2.28427e+07	28044923	High	High
High	Q01970-1	1-phosphatidylinositol 4,5-bisphosphate phosphodiesterase beta-3 [OS=Homo sapiens]	0	9.653	3	2	2	2	1	1234	138.7	2	0		4.86298e+06	Not Found	High
High	O15173-2	Isoform 2 of Membrane-associated progesterone receptor component 2 [OS=Homo sapiens]	0	9.644	11	2	4	2	1	247	26.2	2	0	9.96469e+06	13932556	High	High
High	Q9UPY3	endoribonuclease Dicer [OS=Homo sapiens]	0	9.643	3	3	4	3	1	1922	218.5	3	0	5.5016e+06	5622354	High	High
High	Q99832	T-complex protein 1 subunit eta [OS=Homo sapiens]	0	9.626	11	3	4	3	1	543	59.3	3	0	1.24487e+07		High	High
High	Q96C19	EF-hand domain-containing protein D2 [OS=Homo sapiens]	0	9.626	15	4	7	4	1	240	26.7	4	0	1.55207e+08	183944459	High	High
High	P23528	Cofilin-1 [OS=Homo sapiens]	0	9.592	23	3	3	3	1	166	18.5	3	0	6.26431e+07	68980490	High	High
High	P78332	RNA-binding protein 6 [OS=Homo sapiens]	0	9.59	3	3	3	3	1	1123	128.6	3	0	6.23366e+06	1.3986e+07	High	High
High	Q13153-2	Isoform 2 of Serine/threonine-protein kinase PAK 1 [OS=Homo sapiens]	0	9.574	5	2	3	1	1	553	61.6	2	0			Peak Found	High
High	P61204	ADP-ribosylation factor 3 [OS=Homo sapiens]	0	9.493	22	2	2	1	1	181	20.6	2	0			Not Found	High
High	Q6NYC8	Phostensin [OS=Homo sapiens]	0	9.485	6	3	3	3	1	613	67.9	3	0	5.83628e+06	8795252	High	High
High	O75044	SLIT-ROBO Rho GTPase-activating protein 2 [OS=Homo sapiens]	0	9.466	3	3	4	3	1	1071	120.8	3	0	2.88569e+07	2.70614e+07	High	High
High	Q9NY27	Serine/threonine-protein phosphatase 4 regulatory subunit 2 [OS=Homo sapiens]	0	9.446	6	2	4	2	1	417	46.9	2	0	4.0174e+08	718623272	High	High
High	P61026	ras-related protein rab-10 [OS=Homo sapiens]	0	9.431	17	3	4	2	1	200	22.5	3	1	7.19645e+07	110623004	High	High
High	Q5T1J5	Putative coiled-coil-helix-coiled-coil-helix domain-containing protein CHCHD2P9, mitochondrial [OS=Homo sapiens]	0	9.43	19	1	2	1	1	151	15.5	1	0	7.20954e+06	8902477	High	High
High	Q13137-4	Isoform 4 of Calcium-binding and coiled-coil domain-containing protein 2 [OS=Homo sapiens]	0	9.424	9	4	4	4	1	470	55.2	4	0		11096844	High	High
High	Q9H6T3	RNA polymerase II-associated protein 3 [OS=Homo sapiens]	0	9.423	7	4	6	4	1	665	75.7	4	0	3.22412e+07	2.44135e+07	High	High
High	Q13111-1	Chromatin assembly factor 1 subunit A [OS=Homo sapiens]	0	9.414	5	2	3	2	1	956	106.9	2	0	5.70437e+07	55680612	High	High
High	Q9UI10-2	Isoform 2 of Translation initiation factor eIF-2B subunit delta [OS=Homo sapiens]	0	9.414	6	2	4	2	1	543	59.6	2	0	5.9693e+06	5.99611e+06	High	High
High	Q92547	DNA topoisomerase 2-binding protein 1 [OS=Homo sapiens]	0	9.392	5	3	3	3	1	1522	170.6	3	0		1.47533e+07	High	High
High	O95248-4	Isoform 4 of Myotubularin-related protein 5 [OS=Homo sapiens]	0	9.323	2	2	3	2	1	1893	210.9	2	0	6.913e+06	3466695	High	High
High	Q16576-2	Isoform 2 of Histone-binding protein RBBP7 [OS=Homo sapiens]	0	9.317	12	3	4	3	1	469	52.3	3	0	1.886e+07	1.33569e+07	High	High
High	Q15642	Cdc42-interacting protein 4 [OS=Homo sapiens]	0	9.283	5	2	4	2	1	601	68.3	2	0	2.78623e+07	25189140	High	High
High	Q12906-7	Isoform 7 of Interleukin enhancer-binding factor 3 [OS=Homo sapiens]	0	9.273	5	4	5	4	1	898	95.7	4	0	5.7595e+07	78994398	High	High
High	Q9H1Z4	WD repeat-containing protein 13 [OS=Homo sapiens]	0	9.265	7	3	5	3	1	485	53.7	3	0	5.70828e+07	48231274	High	High
High	Q9P260-2	Isoform 2 of LisH domain and HEAT repeat-containing protein KIAA1468 [OS=Homo sapiens]	0	9.256	2	2	4	2	1	1250	138.7	2	0	9.14687e+06	6.61399e+06	High	High
High	Q0JRZ9-1	F-BAR domain only protein 2 [OS=Homo sapiens]	0	9.185	4	2	4	2	1	810	88.9	2	0	9.6592e+06	5605496	High	High
High	Q9BTA9-1	WW domain-containing adapter protein with coiled-coil [OS=Homo sapiens]	0	9.163	7	2	2	2	1	647	70.7	2	0			Not Found	High
High	P49356	protein farnesyltransferase subunit beta [OS=Homo sapiens]	0	9.154	6	2	4	2	1	437	48.7	2	0	5.06683e+07	45055892	High	High
High	Q9NQT8	Kinesin-like protein KIF13B [OS=Homo sapiens]	0	9.147	2	2	4	1	1	1826	202.7	2	0	1.94174e+07	19571636	High	High
High	P62258-1	14-3-3 protein epsilon [OS=Homo sapiens]	0	9.143	15	4	5	1	1	255	29.2	4	0			High	Not Found
High	P23443-1	Ribosomal protein S6 kinase beta-1 [OS=Homo sapiens]	0	9.14	5	2	4	1	1	525	59.1	2	1	4.08381e+07	43496268	High	High
High	Q5VZ89-7	Isoform 2 of DENN domain-containing protein 4C [OS=Homo sapiens]	0	9.138	2	2	2	2	1	1958	217.7	2	0	1.58137e+06	700193	High	Peak Found
High	Q12996-1	Cleavage stimulation factor subunit 3 [OS=Homo sapiens]	0	9.132	5	3	3	3	1	717	82.9	3	0	1.75739e+07	47746763	High	High
High	Q3ZCQ8-2	Isoform 2 of Mitochondrial import inner membrane translocase subunit TIM50 [OS=Homo sapiens]	0	9.125	6	2	4	2	1	456	50.4	2	0	1.94927e+07	2.77523e+07	High	High
High	P61313-1	60S ribosomal protein L15 [OS=Homo sapiens]	0	9.112	21	4	6	4	1	204	24.1	4	0	3.84116e+07	110896376	High	High
High	Q8IWC1	MAP7 domain-containing protein 3 [OS=Homo sapiens]	0	9.079	3	3	4	3	1	876	98.4	3	0	3.89987e+07	3.61921e+07	High	High
High	Q93009	Ubiquitin carboxyl-terminal hydrolase 7 [OS=Homo sapiens]	0	9.053	2	2	2	2	1	1102	128.2	2	0	1.34304e+07	1.33587e+07	High	High
High	P35606	Coatomer subunit beta' [OS=Homo sapiens]	0	9.027	3	1	2	1	1	906	102.4	1	0	1.00972e+07	13058855	High	High
High	Q9UEY8-1	Gamma-adducin [OS=Homo sapiens]	0	8.903	3	2	2	2	1	706	79.1	2	0	2.76627e+07	32918503	Peak Found	High
High	O15021	Microtubule-associated serine/threonine-protein kinase 4 [OS=Homo sapiens]	0	8.9	1	2	2	1	1	2626	284.2	2	0			Not Found	High
High	Q8IZP0	abl interactor 1 [OS=Homo sapiens]	0	8.896	7	3	3	3	1	508	55	3	0	3.07614e+07	1.8764e+06	High	High
High	P40937-1	Replication factor C subunit 5 [OS=Homo sapiens]	0	8.891	12	3	4	3	1	340	38.5	3	0	4.86572e+06	1.96965e+07	High	High
High	Q9C0J8	pre-mRNA 3' end processing protein WDR33 [OS=Homo sapiens]	0	8.872	3	3	5	3	1	1336	145.8	3	0	2.14625e+07	1.61603e+07	High	High
High	P60174	Triosephosphate isomerase [OS=Homo sapiens]	0	8.87	15	2	4	2	1	286	30.8	2	0	3.57414e+07	4.52292e+07	High	High
High	P35250-1	Replication factor C subunit 2 [OS=Homo sapiens]	0	8.814	8	2	2	2	1	354	39.1	2	0		1662331	Not Found	High
High	Q92734-1	Protein TFG [OS=Homo sapiens]	0	8.808	9	3	4	3	1	400	43.4	3	0	9.33897e+07	95178168	High	High
High	P56270-2	Isoform 2 of Myc-associated zinc finger protein [OS=Homo sapiens]	0	8.738	6	2	3	2	1	493	51	2	0	9.15859e+06	3421725	High	High
High	Q9NZI8	Insulin-like growth factor 2 mRNA-binding protein 1 [OS=Homo sapiens]	0	8.679	6	3	4	3	1	577	63.4	3	0	1.77463e+07	23209493	High	High
High	Q4G0N4	NAD kinase 2, mitochondrial [OS=Homo sapiens]	0	8.671	5	2	3	2	1	442	49.4	2	0	1.99308e+07	19495008	High	High
High	Q03252	Lamin-B2 [OS=Homo sapiens]	0	8.646	6	3	4	2	1	620	69.9	3	0	1.00354e+07	6.77992e+06	High	High
High	Q8NHY6	Zinc finger protein 28 homolog [OS=Homo sapiens]	0	8.616	6	4	5	1	1	868	98.6	4	2	8.88601e+06	8.34994e+06	Peak Found	High
High	O75582-1	Ribosomal protein S6 kinase alpha-5 [OS=Homo sapiens]	0	8.607	6	4	4	4	1	802	89.8	4	0	7.05301e+07	42672426	High	High
High	P50570-1	Dynamin-2 [OS=Homo sapiens]	0	8.587	5	3	3	3	1	870	98	3	0	1.49143e+07	23618530	Peak Found	High
High	Q9BTE7	DCN1-like protein 5 [OS=Homo sapiens]	0	8.537	12	3	5	3	1	237	27.5	3	0	3.68364e+07	46245438	High	High
High	Q86SQ0-1	Pleckstrin homology-like domain family B member 2 [OS=Homo sapiens]	0	8.533	2	3	4	3	1	1253	142.1	3	0	2.38183e+07	26476432	High	High
High	O14981	TATA-binding protein-associated factor 172 [OS=Homo sapiens]	0	8.53	2	2	3	2	1	1849	206.8	2	0	2.07543e+07	1.62586e+07	High	High
High	Q10570	Cleavage and polyadenylation specificity factor subunit 1 [OS=Homo sapiens]	0	8.522	2	2	3	2	1	1443	160.8	2	0	7.72167e+06	8026862	High	High
High	O43175	D-3-phosphoglycerate dehydrogenase [OS=Homo sapiens]	0	8.521	6	2	4	2	1	533	56.6	2	0	1.27087e+07	2.80978e+07	High	High
High	Q9NRL3-3	Isoform 3 of Striatin-4 [OS=Homo sapiens]	0	8.511	7	2	3	2	1	760	81.2	2	0			High	High
High	P12277	Creatine kinase B-type [OS=Homo sapiens]	0	8.503	9	2	3	2	1	381	42.6	2	0	2.70308e+06	1.88985e+07	High	High
High	O95721	Synaptosomal-associated protein 29 [OS=Homo sapiens]	0	8.48	13	3	5	3	1	258	29	3	0	6.04696e+07	66495411	High	High
High	Q9ULJ3	Zinc finger and BTB domain-containing protein 21 [OS=Homo sapiens]	0	8.426	4	2	2	2	1	1066	118.8	2	0			High	Not Found
High	Q99598	Translin-associated protein X [OS=Homo sapiens]	0	8.411	7	1	3	1	1	290	33.1	1	0	8.72619e+06	1.61677e+07	High	High
High	Q8IWR0	Zinc finger CCCH domain-containing protein 7A [OS=Homo sapiens]	0	8.4	5	3	3	3	1	971	110.5	3	0	1.4451e+07	2.33001e+07	High	High
High	P07737	profilin-1 [OS=Homo sapiens]	0	8.4	20	2	2	2	1	140	15	2	0	3.56936e+07	135034360	Peak Found	High
High	P22234	multifunctional protein ADE2 [OS=Homo sapiens]	0	8.349	4	1	2	1	1	425	47	1	0	4.82405e+06	7.79417e+06	High	High
High	Q96RG2-2	Isoform 2 of PAS domain-containing serine/threonine-protein kinase [OS=Homo sapiens]	0	8.32	3	3	3	3	1	1330	143.6	3	0	5.75005e+07	73885777	High	High
High	Q9UPP1	Histone lysine demethylase PHF8 [OS=Homo sapiens]	0	8.288	3	3	3	2	1	1060	117.8	3	0	1.6459e+07	13146109	High	Peak Found
High	Q9Y5X3	sorting nexin-5 [OS=Homo sapiens]	0	8.248	11	3	4	3	1	404	46.8	3	0	2.49204e+07	30096230	High	High
High	Q9HBK9	Arsenite methyltransferase [OS=Homo sapiens]	0	8.242	8	3	3	3	1	375	41.7	3	0	3.80648e+07	51174260	High	High
High	Q5JTZ9	alanine--tRNA ligase, mitochondrial [OS=Homo sapiens]	0	8.235	4	2	2	2	1	985	107.3	2	0	4.12776e+06	1.77127e+06	High	Peak Found
High	O75175	CCR4-NOT transcription complex subunit 3 [OS=Homo sapiens]	0	8.213	6	3	3	3	1	753	81.8	3	0		36714876	High	High
High	Q5GLZ8-1	Probable E3 ubiquitin-protein ligase HERC4 [OS=Homo sapiens]	0	8.204	5	3	3	3	1	1057	118.5	3	0	8.6374e+06	10380433	High	High
High	P09543-1	2',3'-cyclic-nucleotide 3'-phosphodiesterase [OS=Homo sapiens]	0	8.202	5	1	3	1	1	421	47.5	1	0	1.2068e+07	11104928	High	High
High	P49674	Casein kinase I isoform epsilon [OS=Homo sapiens]	0	8.191	9	3	4	3	1	416	47.3	3	0	2.28202e+07	28962157	High	High
High	Q9UKV5	E3 ubiquitin-protein ligase AMFR [OS=Homo sapiens]	0	8.191	3	1	2	1	1	643	72.9	1	0	4.80863e+06	4.22345e+06	High	High
High	Q8N1F7-1	Nuclear pore complex protein Nup93 [OS=Homo sapiens]	0	8.174	3	2	3	2	1	819	93.4	2	0	1.31237e+07	18165382	High	High
High	Q9UHI8	a disintegrin and metalloproteinase with thrombospondin motifs 1 [OS=Homo sapiens]	0	8.141	4	3	4	3	1	967	105.3	3	0			High	High
High	P19793	retinoic acid receptor RXR-alpha [OS=Homo sapiens]	0	8.133	6	2	3	2	1	462	50.8	2	0			High	High
High	P08758	annexin A5 [OS=Homo sapiens]	0	8.125	9	2	3	2	1	320	35.9	2	0			High	High
High	Q9H089	Large subunit GTPase 1 homolog [OS=Homo sapiens]	0	8.119	6	2	3	2	1	658	75.2	2	0	9.51065e+06	5.64877e+06	High	High
High	Q9Y6X2	E3 SUMO-protein ligase PIAS3 [OS=Homo sapiens]	0	8.108	6	2	3	1	1	628	68	2	0	4.91477e+06	5240349	High	Peak Found
High	Q9NVP2	Histone chaperone ASF1B [OS=Homo sapiens]	0	8.073	21	2	3	2	1	202	22.4	2	0	2.58751e+07	1.59562e+07	High	High
High	Q7L014	probable ATP-dependent RNA helicase DDX46 [OS=Homo sapiens]	0	8.069	3	3	6	3	1	1031	117.3	3	0	2.55395e+07	3.04945e+07	High	High
High	P33316-3	Deoxyuridine 5'-triphosphate nucleotidohydrolase, mitochondrial [OS=Homo sapiens]	0	8.065	12	2	2	2	1	252	26.5	2	0			High	High
High	Q8IWX8	Calcium homeostasis endoplasmic reticulum protein [OS=Homo sapiens]	0	8.06	2	2	3	2	1	916	103.6	2	0	2.04078e+07	19330244	High	High
High	P46939-2	Isoform 2 of Utrophin [OS=Homo sapiens]	0	8.042	1	2	2	2	1	3438	394.7	2	0	1.42183e+07	8.47866e+06	High	High
High	P20585	DNA mismatch repair protein MSH3 [OS=Homo sapiens]	0	8.04	3	2	3	2	1	1137	127.3	2	0	1.58224e+07	11445293	High	High
[truncated: 827 more rows]

## Sheet: alisertib-3
				Protein Ion Score			Spectral Count							Sidbait-control (3)	Sidbait-alisertib (3)
[truncated: 1,880 more rows]

[truncated: 1 more sheets: alisertib-enrichment]
