# Supplementary material for: Bacterial ubiquitin ligase engineered for small molecule and protein target identification
Source: bioRxiv. 2025 Mar 22:2025.03.20.644192. Preprint. [Version 1] doi: 10.1101/2025.03.20.644192 (PMC11957136; doi:10.1101/2025.03.20.644192)
Supplement: Supplement 3 [file media-3.xlsx]

## Sheet: description
Supplementary Table 3.
Mass spectrometry results and enrichment analysis for SidBait-dasatinib in lysates from HEK293 cells and mouse kidneys, as well as live frog embryos. Enrichment values were calculated as SidBait-dasatinib:SidBait-control peak abundance ratios. Peak abundances were determined via label-free quantitation. For hits that were detected in the sample but not the control, the missing peak abundance valu…

## Sheet: dasatinib-hek293-1
				Protein Ion Score			Spectral Count							SidBait-control (1)	SidBait-dasatinib (1)
Protein FDR Confidence: Combined	Uniprot Accession	Protein Description	Exp. q-value: Combined	Sum PEP Score	Coverage [%]	# Peptides	# PSMs	# Unique Peptides	# Protein Groups	# AAs	MW [kDa]	# Peptides (by Search Engine): Sequest HT	# Razor Peptides	Abundance (Area)	Abundance (Area)	Found in SidBaitC145S (1)	Found in SidBait-dasatinib (1)
High	Q13085	Acetyl-CoA carboxylase 1 OS=Homo sapiens OX=9606 GN=ACACA PE=1 SV=2	0	613.122	65	112	296	98	1	2346	265.4	112	13	4.98466e+10	49346725346	High	High
High	Q7Z6Z7	E3 ubiquitin-protein ligase HUWE1 OS=Homo sapiens OX=9606 GN=HUWE1 PE=1 SV=3	0	548.178	44	126	239	126	1	4374	481.6	126	0	1.23834e+10	1.25926e+10	High	High
High	P78527	DNA-dependent protein kinase catalytic subunit OS=Homo sapiens OX=9606 GN=PRKDC PE=1 SV=3	0	503.252	39	133	237	133	1	4128	468.8	133	0	1.08025e+10	1.16474e+10	High	High
High	Q14204	Cytoplasmic dynein 1 heavy chain 1 OS=Homo sapiens OX=9606 GN=DYNC1H1 PE=1 SV=5	0	428.953	31	109	185	109	1	4646	532.1	109	0	1.13277e+10	4034903692	High	High
High	Q09666	Neuroblast differentiation-associated protein AHNAK OS=Homo sapiens OX=9606 GN=AHNAK PE=1 SV=2	0	421.567	43	103	183	103	1	5890	628.7	103	0	3.44373e+10	3.61328e+10	High	High
High	P15924	Desmoplakin OS=Homo sapiens OX=9606 GN=DSP PE=1 SV=3	0	348.486	42	105	181	105	1	2871	331.6	105	0	6.41625e+09	6.31932e+09	High	High
High	Q5T4S7	E3 ubiquitin-protein ligase UBR4 OS=Homo sapiens OX=9606 GN=UBR4 PE=1 SV=1	0	333.593	24	82	127	82	1	5183	573.5	82	0	1.42495e+09	1.34439e+09	High	High
High	Q9UPN3	Microtubule-actin cross-linking factor 1, isoforms 1/2/3/4/5 OS=Homo sapiens OX=9606 GN=MACF1 PE=1 SV=4	0	273.788	14	78	127	72	1	7388	837.8	78	3	1.6326e+09	1.30801e+09	High	High
High	P11498	Pyruvate carboxylase, mitochondrial OS=Homo sapiens OX=9606 GN=PC PE=1 SV=2	0	261.681	62	49	220	49	1	1178	129.6	49	0	2.11681e+10	2.24629e+10	High	High
High	P12270	Nucleoprotein TPR OS=Homo sapiens OX=9606 GN=TPR PE=1 SV=3	0	251.841	36	75	133	75	1	2363	267.1	75	0	5.06799e+09	5.24708e+09	High	High
High	P49792	E3 SUMO-protein ligase RanBP2 OS=Homo sapiens OX=9606 GN=RANBP2 PE=1 SV=2	0	248.381	28	66	113	66	1	3224	358	66	0	2.22979e+09	1953247561	High	High
High	P0DMV9	Heat shock 70 kDa protein 1B OS=Homo sapiens OX=9606 GN=HSPA1B PE=1 SV=1	0	231.728	77	39	172	28	1	641	70	39	10	3.89101e+10	36992491752	High	High
High	Q14008	Cytoskeleton-associated protein 5 OS=Homo sapiens OX=9606 GN=CKAP5 PE=1 SV=3	0	228.063	35	57	102	57	1	2032	225.4	57	0	3.07321e+09	2348051646	High	High
High	Q5SW79	Centrosomal protein of 170 kDa OS=Homo sapiens OX=9606 GN=CEP170 PE=1 SV=1	0	222.213	47	59	102	59	1	1584	175.2	59	0	3.81516e+09	4.93777e+09	High	High
High	P46821	Microtubule-associated protein 1B OS=Homo sapiens OX=9606 GN=MAP1B PE=1 SV=2	0	209.391	32	55	96	55	1	2468	270.5	55	0	4.70202e+09	5.13739e+09	High	High
High	P52272	Heterogeneous nuclear ribonucleoprotein M OS=Homo sapiens OX=9606 GN=HNRNPM PE=1 SV=3	0	199.439	69	40	129	40	1	730	77.5	40	0	2.11804e+10	22255849660	High	High
High	P55196	Afadin OS=Homo sapiens OX=9606 GN=AFDN PE=1 SV=3	0	198.832	38	49	81	49	1	1824	206.7	49	0	4.53045e+09	3.32836e+09	High	High
High	Q7Z5K2	Wings apart-like protein homolog OS=Homo sapiens OX=9606 GN=WAPL PE=1 SV=1	0	197.306	45	44	82	44	1	1190	132.9	44	0	2.26298e+09	1.75833e+09	High	High
High	P05787	Keratin, type II cytoskeletal 8 OS=Homo sapiens OX=9606 GN=KRT8 PE=1 SV=7	0	189.031	79	41	153	34	1	483	53.7	41	8	6.89952e+10	6.96553e+10	High	High
High	P45974	Ubiquitin carboxyl-terminal hydrolase 5 OS=Homo sapiens OX=9606 GN=USP5 PE=1 SV=2	0	186.603	60	32	86	30	1	858	95.7	32	2	1.0811e+10	9372841121	High	High
High	Q9Y490	Talin-1 OS=Homo sapiens OX=9606 GN=TLN1 PE=1 SV=3	0	182.357	28	45	72	45	1	2541	269.6	45	0	8.0018e+08	7.56981e+08	High	High
High	P27816	Microtubule-associated protein 4 OS=Homo sapiens OX=9606 GN=MAP4 PE=1 SV=3	0	179.883	49	44	89	44	1	1152	120.9	44	0	5.2507e+09	4445213399	High	High
High	P05783	Keratin, type I cytoskeletal 18 OS=Homo sapiens OX=9606 GN=KRT18 PE=1 SV=2	0	178.464	72	31	95	29	1	430	48	31	2	2.64393e+10	2.40166e+10	High	High
High	Q92900	Regulator of nonsense transcripts 1 OS=Homo sapiens OX=9606 GN=UPF1 PE=1 SV=2	0	176.097	49	41	73	41	1	1129	124.3	41	0	3.40936e+09	2981249734	High	High
High	Q9ULT8	E3 ubiquitin-protein ligase HECTD1 OS=Homo sapiens OX=9606 GN=HECTD1 PE=1 SV=4	0	175.798	23	44	73	44	1	2610	289.2	44	0	2.9248e+09	2.38626e+09	High	High
High	Q9Y520	Protein PRRC2C OS=Homo sapiens OX=9606 GN=PRRC2C PE=1 SV=4	0	175.528	24	56	110	52	1	2896	316.7	56	2	2.67234e+09	2.74454e+09	High	High
High	Q86VP6	Cullin-associated NEDD8-dissociated protein 1 OS=Homo sapiens OX=9606 GN=CAND1 PE=1 SV=2	0	172.948	44	38	75	38	1	1230	136.3	38	0	4.20668e+09	3.76833e+09	High	High
High	P48634	Protein PRRC2A OS=Homo sapiens OX=9606 GN=PRRC2A PE=1 SV=3	0	171.069	30	47	81	43	1	2157	228.7	47	0	2.48153e+09	1972812200	High	High
High	Q13263	Transcription intermediary factor 1-beta OS=Homo sapiens OX=9606 GN=TRIM28 PE=1 SV=5	0	169.596	63	32	102	32	1	835	88.5	32	0	1.9899e+10	17973748278	High	High
High	P21333	Filamin-A OS=Homo sapiens OX=9606 GN=FLNA PE=1 SV=4	0	166.003	23	43	73	38	1	2647	280.6	43	4	1.62302e+09	1581497573	High	High
High	P23921	Ribonucleoside-diphosphate reductase large subunit OS=Homo sapiens OX=9606 GN=RRM1 PE=1 SV=1	0	165.516	67	41	91	41	1	792	90	41	0	1.00676e+10	7161981390	High	High
High	P17987	T-complex protein 1 subunit alpha OS=Homo sapiens OX=9606 GN=TCP1 PE=1 SV=1	0	162.775	76	32	70	32	1	556	60.3	32	0	6.42694e+09	5753224456	High	High
High	Q00341	Vigilin OS=Homo sapiens OX=9606 GN=HDLBP PE=1 SV=2	0	161.912	40	43	83	43	1	1268	141.4	43	0	6.97484e+09	5583159691	High	High
High	Q6KC79	Nipped-B-like protein OS=Homo sapiens OX=9606 GN=NIPBL PE=1 SV=2	0	161.427	19	43	71	43	1	2804	315.9	43	0	1.07602e+09	8.47985e+08	High	High
High	P38646	Stress-70 protein, mitochondrial OS=Homo sapiens OX=9606 GN=HSPA9 PE=1 SV=2	0	160.31	62	35	78	35	1	679	73.6	35	0	8.36273e+09	7947513992	High	High
High	Q04637	Eukaryotic translation initiation factor 4 gamma 1 OS=Homo sapiens OX=9606 GN=EIF4G1 PE=1 SV=4	0	159.541	30	40	76	36	1	1599	175.4	40	4	3.17294e+09	3135944584	High	High
High	O00571	ATP-dependent RNA helicase DDX3X OS=Homo sapiens OX=9606 GN=DDX3X PE=1 SV=3	0	156.668	60	36	96	35	1	662	73.2	36	2	1.97041e+10	19694372087	High	High
High	O43707	Alpha-actinin-4 OS=Homo sapiens OX=9606 GN=ACTN4 PE=1 SV=2	0	153.717	55	38	69	38	1	911	104.8	38	0	3.67465e+09	2795055188	High	High
High	Q92974	Rho guanine nucleotide exchange factor 2 OS=Homo sapiens OX=9606 GN=ARHGEF2 PE=1 SV=4	0	153.648	45	33	69	33	1	986	111.5	33	0	3.42016e+09	3244057180	High	High
High	Q96N67	Dedicator of cytokinesis protein 7 OS=Homo sapiens OX=9606 GN=DOCK7 PE=1 SV=4	0	153.614	29	42	66	40	1	2140	242.4	42	1	1.15488e+09	5530941724	High	High
High	P49750	YLP motif-containing protein 1 OS=Homo sapiens OX=9606 GN=YLPM1 PE=1 SV=4	0	146.027	25	41	68	41	1	2146	241.5	41	0	1.76707e+09	1713718871	High	High
High	P68371	Tubulin beta-4B chain OS=Homo sapiens OX=9606 GN=TUBB4B PE=1 SV=1	0	145.419	80	23	115	4	1	445	49.8	23	21	3.05772e+10	3.20953e+10	High	High
High	O75533	Splicing factor 3B subunit 1 OS=Homo sapiens OX=9606 GN=SF3B1 PE=1 SV=3	0	144.134	37	30	60	30	1	1304	145.7	30	0	1.84812e+09	1490579265	High	High
High	O15027	Protein transport protein Sec16A OS=Homo sapiens OX=9606 GN=SEC16A PE=1 SV=4	0	141.45	26	36	61	36	1	2357	251.7	36	0	2.10246e+09	2530626664	High	High
High	Q14980	Nuclear mitotic apparatus protein 1 OS=Homo sapiens OX=9606 GN=NUMA1 PE=1 SV=2	0	141.379	22	33	52	33	1	2115	238.1	33	0	5.02074e+08	4.44704e+08	High	High
High	P07437	Tubulin beta chain OS=Homo sapiens OX=9606 GN=TUBB PE=1 SV=2	0	141.262	80	23	118	4	1	444	49.6	23	1	4.76227e+09	6062695840	High	High
High	Q92841	Probable ATP-dependent RNA helicase DDX17 OS=Homo sapiens OX=9606 GN=DDX17 PE=1 SV=2	0	138.412	52	30	84	24	1	729	80.2	30	5	1.67273e+10	15016025043	High	High
High	P42704	Leucine-rich PPR motif-containing protein, mitochondrial OS=Homo sapiens OX=9606 GN=LRPPRC PE=1 SV=3	0	138.388	34	35	48	35	1	1394	157.8	35	0	7.113e+08	7.24618e+08	High	High
High	O95071	E3 ubiquitin-protein ligase UBR5 OS=Homo sapiens OX=9606 GN=UBR5 PE=1 SV=2	0	137.062	20	36	53	36	1	2799	309.2	36	0	7.22752e+08	726388747	High	High
High	P14625	Endoplasmin OS=Homo sapiens OX=9606 GN=HSP90B1 PE=1 SV=1	0	135.253	46	34	69	32	1	803	92.4	34	1	1.11926e+10	10279591940	High	High
High	Q5JSZ5	Protein PRRC2B OS=Homo sapiens OX=9606 GN=PRRC2B PE=1 SV=2	0	134.689	28	44	70	41	1	2229	242.8	44	0	1.46601e+09	1.12789e+09	High	High
High	P78371	T-complex protein 1 subunit beta OS=Homo sapiens OX=9606 GN=CCT2 PE=1 SV=4	0	133.528	66	27	57	27	1	535	57.5	27	0	5.31536e+09	4318993392	High	High
High	Q02952	A-kinase anchor protein 12 OS=Homo sapiens OX=9606 GN=AKAP12 PE=1 SV=4	0	132.702	26	33	53	33	1	1782	191.4	33	0	6.39155e+08	4.4943e+08	High	High
High	Q16555	Dihydropyrimidinase-related protein 2 OS=Homo sapiens OX=9606 GN=DPYSL2 PE=1 SV=1	0	131.927	68	25	52	22	1	572	62.3	25	3	4.53337e+09	4287790073	High	High
High	O60716	Catenin delta-1 OS=Homo sapiens OX=9606 GN=CTNND1 PE=1 SV=1	0	131.37	39	27	61	27	1	968	108.1	27	0	3.07813e+09	2673559996	High	High
High	Q9BVA1	Tubulin beta-2B chain OS=Homo sapiens OX=9606 GN=TUBB2B PE=1 SV=1	0	130.132	77	21	100	4	1	445	49.9	21	0	3.83618e+08	191420720	High	High
High	P35658	Nuclear pore complex protein Nup214 OS=Homo sapiens OX=9606 GN=NUP214 PE=1 SV=2	0	130.031	25	33	50	33	1	2090	213.5	33	0	1.73018e+09	1646410443	High	High
High	Q9BTC0	Death-inducer obliterator 1 OS=Homo sapiens OX=9606 GN=DIDO1 PE=1 SV=5	0	129.84	23	40	66	38	1	2240	243.7	40	1	1.35777e+09	1.21516e+09	High	High
High	P68363	Tubulin alpha-1B chain OS=Homo sapiens OX=9606 GN=TUBA1B PE=1 SV=1	0	127.852	74	21	81	1	1	451	50.1	21	22	3.65284e+10	3.30681e+10	High	High
High	P33991	DNA replication licensing factor MCM4 OS=Homo sapiens OX=9606 GN=MCM4 PE=1 SV=5	0	126.648	47	32	59	32	1	863	96.5	32	0	3.16406e+09	3494178862	High	High
High	P42166	Lamina-associated polypeptide 2, isoform alpha OS=Homo sapiens OX=9606 GN=TMPO PE=1 SV=2	0	125.38	57	24	50	15	1	694	75.4	24	7	3.33e+09	3074754197	High	High
High	Q99460	26S proteasome non-ATPase regulatory subunit 1 OS=Homo sapiens OX=9606 GN=PSMD1 PE=1 SV=2	0	125.145	39	24	48	24	1	953	105.8	24	0	2.3232e+09	2450470776	High	High
High	P22314	Ubiquitin-like modifier-activating enzyme 1 OS=Homo sapiens OX=9606 GN=UBA1 PE=1 SV=3	0	124.744	43	29	49	29	1	1058	117.8	29	0	1.98076e+09	1604674120	High	High
High	Q71U36	Tubulin alpha-1A chain OS=Homo sapiens OX=9606 GN=TUBA1A PE=1 SV=1	0	124.274	74	21	77	1	1	451	50.1	21	1	9.72686e+08	1138913952	High	High
High	Q8IWZ3	Ankyrin repeat and KH domain-containing protein 1 OS=Homo sapiens OX=9606 GN=ANKHD1 PE=1 SV=1	0	123.931	20	28	51	17	1	2542	269.3	28	0	2.94347e+08	272585932	High	High
High	P05165	Propionyl-CoA carboxylase alpha chain, mitochondrial OS=Homo sapiens OX=9606 GN=PCCA PE=1 SV=4	0	123.724	49	28	50	28	1	728	80	28	0	4.01535e+09	3700408040	High	High
High	P55072	Transitional endoplasmic reticulum ATPase OS=Homo sapiens OX=9606 GN=VCP PE=1 SV=4	0	122.975	46	29	57	29	1	806	89.3	29	0	2.83722e+09	2579904676	High	High
High	Q96RQ3	Methylcrotonoyl-CoA carboxylase subunit alpha, mitochondrial OS=Homo sapiens OX=9606 GN=MCCC1 PE=1 SV=3	0	122.526	46	21	49	21	1	725	80.4	21	0	5.79002e+09	7104671136	High	High
High	P08727	Keratin, type I cytoskeletal 19 OS=Homo sapiens OX=9606 GN=KRT19 PE=1 SV=4	0	121.459	72	25	58	19	1	400	44.1	25	4	5.87768e+09	6077735080	High	High
High	Q13136	Liprin-alpha-1 OS=Homo sapiens OX=9606 GN=PPFIA1 PE=1 SV=1	0	119.306	39	37	59	37	1	1202	135.7	37	0	1.60039e+09	1.59223e+09	High	High
High	P46940	Ras GTPase-activating-like protein IQGAP1 OS=Homo sapiens OX=9606 GN=IQGAP1 PE=1 SV=1	0	118.326	32	31	41	31	1	1657	189.1	31	0	9.25081e+08	594307899	High	High
High	Q12802	A-kinase anchor protein 13 OS=Homo sapiens OX=9606 GN=AKAP13 PE=1 SV=2	0	118.313	17	33	45	33	1	2813	307.4	33	0	5.35959e+08	5.56986e+08	High	High
High	Q7LBC6	Lysine-specific demethylase 3B OS=Homo sapiens OX=9606 GN=KDM3B PE=1 SV=2	0	116.644	25	26	37	26	1	1761	191.5	26	0	5.39295e+08	436684021	High	High
High	P49321	Nuclear autoantigenic sperm protein OS=Homo sapiens OX=9606 GN=NASP PE=1 SV=2	0	116.503	55	30	58	30	1	788	85.2	30	0	1.82957e+09	1.34373e+09	High	High
High	Q93008	Probable ubiquitin carboxyl-terminal hydrolase FAF-X OS=Homo sapiens OX=9606 GN=USP9X PE=1 SV=4	0	116.348	15	31	51	31	1	2554	290.3	31	0	5.51349e+08	6.84453e+08	High	High
High	P52701	DNA mismatch repair protein Msh6 OS=Homo sapiens OX=9606 GN=MSH6 PE=1 SV=2	0	115.797	30	32	57	31	1	1360	152.7	32	0	2.09112e+09	1728337291	High	High
High	Q14203	Dynactin subunit 1 OS=Homo sapiens OX=9606 GN=DCTN1 PE=1 SV=3	0	115.7	29	31	46	31	1	1278	141.6	31	0	1.27241e+09	1.09826e+09	High	High
High	P23246	Splicing factor, proline- and glutamine-rich OS=Homo sapiens OX=9606 GN=SFPQ PE=1 SV=2	0	115.253	46	26	72	25	1	707	76.1	26	1	1.04014e+10	11090740358	High	High
High	Q9H4A3	Serine/threonine-protein kinase WNK1 OS=Homo sapiens OX=9606 GN=WNK1 PE=1 SV=2	0	114.853	18	32	54	25	1	2382	250.6	32	3	1.27325e+09	976384874	High	High
High	P27708	CAD protein OS=Homo sapiens OX=9606 GN=CAD PE=1 SV=3	0	114.513	25	33	47	33	1	2225	242.8	33	0	3.91607e+08	575038421	High	High
High	Q96K76	Ubiquitin carboxyl-terminal hydrolase 47 OS=Homo sapiens OX=9606 GN=USP47 PE=1 SV=3	0	112.569	26	27	47	27	1	1375	157.2	27	0	7.17671e+08	6.59835e+08	High	High
High	Q92576	PHD finger protein 3 OS=Homo sapiens OX=9606 GN=PHF3 PE=1 SV=3	0	112.048	23	38	53	36	1	2039	229.3	38	0	6.06017e+08	382580909	High	High
High	Q9C0C2	182 kDa tankyrase-1-binding protein OS=Homo sapiens OX=9606 GN=TNKS1BP1 PE=1 SV=4	0	111.421	25	30	49	30	1	1729	181.7	30	0	8.87882e+08	894620307	High	High
High	Q9BQE3	Tubulin alpha-1C chain OS=Homo sapiens OX=9606 GN=TUBA1C PE=1 SV=1	0	111.346	74	21	75	2	1	449	49.9	21	0	1.05697e+08	118813640	High	High
High	P49790	Nuclear pore complex protein Nup153 OS=Homo sapiens OX=9606 GN=NUP153 PE=1 SV=2	0	111.345	25	29	48	29	1	1475	153.8	29	0	1.43595e+09	1521839989	High	High
High	P23588	Eukaryotic translation initiation factor 4B OS=Homo sapiens OX=9606 GN=EIF4B PE=1 SV=2	0	110.848	46	26	70	26	1	611	69.1	26	0	2.50417e+09	2291173707	High	High
High	P49593	Protein phosphatase 1F OS=Homo sapiens OX=9606 GN=PPM1F PE=1 SV=3	0	110.172	61	18	41	18	1	454	49.8	18	0	2.19906e+09	2063282512	High	High
High	P68104	Elongation factor 1-alpha 1 OS=Homo sapiens OX=9606 GN=EEF1A1 PE=1 SV=1	0	109.752	65	20	80	20	1	462	50.1	20	0	2.70673e+10	27110896284	High	High
High	P60842	Eukaryotic initiation factor 4A-I OS=Homo sapiens OX=9606 GN=EIF4A1 PE=1 SV=1	0	109.642	74	26	56	15	1	406	46.1	26	9	6.28092e+09	5769659618	High	High
High	Q9BSJ8	Extended synaptotagmin-1 OS=Homo sapiens OX=9606 GN=ESYT1 PE=1 SV=1	0	109.101	34	24	51	24	1	1104	122.8	24	0	2.37445e+09	1816428654	High	High
High	P07355	Annexin A2 OS=Homo sapiens OX=9606 GN=ANXA2 PE=1 SV=2	0	106.25	71	24	53	24	1	339	38.6	24	0	9.6884e+09	8384218669	High	High
High	Q03001	Dystonin OS=Homo sapiens OX=9606 GN=DST PE=1 SV=4	0	106.105	6	35	47	29	1	7570	860.1	35	0	2.41774e+08	9.31442e+07	High	High
High	Q6P2E9	Enhancer of mRNA-decapping protein 4 OS=Homo sapiens OX=9606 GN=EDC4 PE=1 SV=1	0	105.77	28	24	38	24	1	1401	151.6	24	0	1.05313e+09	1080711174	High	High
High	P78347	General transcription factor II-I OS=Homo sapiens OX=9606 GN=GTF2I PE=1 SV=2	0	103.153	43	32	46	32	1	998	112.3	32	0	2.21828e+09	1.98076e+09	High	High
High	P46379	Large proline-rich protein BAG6 OS=Homo sapiens OX=9606 GN=BAG6 PE=1 SV=2	0	103.053	35	23	47	23	1	1132	119.3	23	0	2.40964e+09	3067363623	High	High
High	O75179	Ankyrin repeat domain-containing protein 17 OS=Homo sapiens OX=9606 GN=ANKRD17 PE=1 SV=3	0	100.876	16	29	48	18	1	2603	274.1	29	8	1.74525e+09	1.45061e+09	High	High
High	Q14195	Dihydropyrimidinase-related protein 3 OS=Homo sapiens OX=9606 GN=DPYSL3 PE=1 SV=1	0	99.985	58	19	47	16	1	570	61.9	19	0	2.75318e+09	2966724312	High	High
High	Q5VUA4	Zinc finger protein 318 OS=Homo sapiens OX=9606 GN=ZNF318 PE=1 SV=2	0	99.543	20	30	50	30	1	2279	251	30	0	6.11901e+08	4.9613e+08	High	High
High	Q14160	Protein scribble homolog OS=Homo sapiens OX=9606 GN=SCRIB PE=1 SV=5	0	98.81	27	26	37	26	1	1630	174.8	26	0	8.90547e+08	6.91702e+08	High	High
High	Q9UQ35	Serine/arginine repetitive matrix protein 2 OS=Homo sapiens OX=9606 GN=SRRM2 PE=1 SV=2	0	98.154	14	29	57	29	1	2752	299.4	29	0	8.49275e+08	8.61551e+08	High	High
High	P10809	60 kDa heat shock protein, mitochondrial OS=Homo sapiens OX=9606 GN=HSPD1 PE=1 SV=2	0	98.075	37	18	41	18	1	573	61	18	0	1.3072e+09	1391590502	High	High
High	Q92597	Protein NDRG1 OS=Homo sapiens OX=9606 GN=NDRG1 PE=1 SV=1	0	97.746	67	14	31	14	1	394	42.8	14	0	2.56453e+09	1938888408	High	High
High	Q9UHB9	Signal recognition particle subunit SRP68 OS=Homo sapiens OX=9606 GN=SRP68 PE=1 SV=2	0	97.461	48	26	43	26	1	627	70.7	26	0	1.20735e+09	1028557657	High	High
High	Q14247	Src substrate cortactin OS=Homo sapiens OX=9606 GN=CTTN PE=1 SV=2	0	96.963	56	28	66	28	1	550	61.5	28	0	1.1069e+10	10447904964	High	High
High	Q14966	Zinc finger protein 638 OS=Homo sapiens OX=9606 GN=ZNF638 PE=1 SV=2	0	96.906	20	29	42	29	1	1978	220.5	29	0	3.92485e+08	3.84775e+08	High	High
High	Q13428	Treacle protein OS=Homo sapiens OX=9606 GN=TCOF1 PE=1 SV=3	0	96.624	21	27	51	27	1	1488	152	27	0	7.29261e+08	1.13477e+09	High	High
High	Q8NFC6	Biorientation of chromosomes in cell division protein 1-like 1 OS=Homo sapiens OX=9606 GN=BOD1L1 PE=1 SV=2	0	95.758	12	26	37	26	1	3051	330.3	26	0	6.18611e+07	1.06575e+08	High	High
High	Q5VT52	Regulation of nuclear pre-mRNA domain-containing protein 2 OS=Homo sapiens OX=9606 GN=RPRD2 PE=1 SV=1	0	95.555	27	24	37	24	1	1461	155.9	24	0	8.4298e+08	4.75068e+08	High	High
High	Q14315	Filamin-C OS=Homo sapiens OX=9606 GN=FLNC PE=1 SV=3	0	95.019	13	25	44	20	1	2725	290.8	25	0	5.21583e+08	525422798	High	High
High	P09651	Heterogeneous nuclear ribonucleoprotein A1 OS=Homo sapiens OX=9606 GN=HNRNPA1 PE=1 SV=5	0	94.658	49	19	46	14	1	372	38.7	19	3	7.85652e+09	7.40452e+09	High	High
High	O00763	Acetyl-CoA carboxylase 2 OS=Homo sapiens OX=9606 GN=ACACB PE=1 SV=3	0	94.358	12	22	54	8	1	2458	276.4	22	0	2.08103e+07	12575167	High	High
High	P25705	ATP synthase subunit alpha, mitochondrial OS=Homo sapiens OX=9606 GN=ATP5F1A PE=1 SV=1	0	92.358	50	20	39	20	1	553	59.7	20	0	4.41189e+09	4229237396	High	High
High	P61978	Heterogeneous nuclear ribonucleoprotein K OS=Homo sapiens OX=9606 GN=HNRNPK PE=1 SV=1	0	92.023	57	20	54	20	1	463	50.9	20	0	7.33403e+09	7461698350	High	High
High	Q14676	Mediator of DNA damage checkpoint protein 1 OS=Homo sapiens OX=9606 GN=MDC1 PE=1 SV=3	0	91.083	16	25	36	25	1	2089	226.5	25	0	1.06552e+09	750888862	High	High
High	Q14C86	GTPase-activating protein and VPS9 domain-containing protein 1 OS=Homo sapiens OX=9606 GN=GAPVD1 PE=1 SV=2	0	90.715	23	27	48	27	1	1478	164.9	27	0	1.40094e+09	1.19369e+09	High	High
High	O14974	Protein phosphatase 1 regulatory subunit 12A OS=Homo sapiens OX=9606 GN=PPP1R12A PE=1 SV=1	0	90.606	25	24	39	24	1	1030	115.2	24	0	5.78296e+08	4.88717e+08	High	High
High	P25205	DNA replication licensing factor MCM3 OS=Homo sapiens OX=9606 GN=MCM3 PE=1 SV=3	0	90.404	38	27	44	27	1	808	90.9	27	0	2.26476e+09	2.19273e+09	High	High
High	O60271	C-Jun-amino-terminal kinase-interacting protein 4 OS=Homo sapiens OX=9606 GN=SPAG9 PE=1 SV=4	0	90.283	25	23	35	23	1	1321	146.1	23	0	3.81175e+08	295845031	High	High
High	P53582	Methionine aminopeptidase 1 OS=Homo sapiens OX=9606 GN=METAP1 PE=1 SV=2	0	89.636	69	16	34	16	1	386	43.2	16	0	2.47029e+09	2477678035	High	High
High	P07900	Heat shock protein HSP 90-alpha OS=Homo sapiens OX=9606 GN=HSP90AA1 PE=1 SV=5	0	88.881	38	24	43	14	1	732	84.6	24	7	2.74376e+09	3338963579	High	High
High	P02545	Prelamin-A/C OS=Homo sapiens OX=9606 GN=LMNA PE=1 SV=1	0	87.87	40	25	46	23	1	664	74.1	25	1	2.59085e+09	1.94483e+09	High	High
High	P17844	Probable ATP-dependent RNA helicase DDX5 OS=Homo sapiens OX=9606 GN=DDX5 PE=1 SV=1	0	87.261	45	23	60	17	1	614	69.1	23	0	3.95209e+09	3558931804	High	High
High	O75962	Triple functional domain protein OS=Homo sapiens OX=9606 GN=TRIO PE=1 SV=2	0	86.689	12	24	33	24	1	3097	346.7	24	0	3.70376e+08	300438920	High	High
High	P15170	Eukaryotic peptide chain release factor GTP-binding subunit ERF3A OS=Homo sapiens OX=9606 GN=GSPT1 PE=1 SV=1	0	86.554	58	22	43	10	1	499	55.7	22	9	5.53293e+09	4410950352	High	High
High	P08238	Heat shock protein HSP 90-beta OS=Homo sapiens OX=9606 GN=HSP90AB1 PE=1 SV=4	0	86.315	37	22	36	10	1	724	83.2	22	0	1.28785e+08	139849392	High	High
High	O75376	Nuclear receptor corepressor 1 OS=Homo sapiens OX=9606 GN=NCOR1 PE=1 SV=2	0	83.776	12	25	38	23	1	2440	270	25	2	4.5729e+08	401783730	High	High
High	Q13620	Cullin-4B OS=Homo sapiens OX=9606 GN=CUL4B PE=1 SV=4	0	83.302	30	26	44	26	1	913	103.9	26	0	6.01731e+08	5.89619e+08	High	High
High	Q14839	Chromodomain-helicase-DNA-binding protein 4 OS=Homo sapiens OX=9606 GN=CHD4 PE=1 SV=2	0	83.189	15	20	34	20	1	1912	217.9	20	0	4.62493e+08	349226905	High	High
High	Q92598	Heat shock protein 105 kDa OS=Homo sapiens OX=9606 GN=HSPH1 PE=1 SV=1	0	82.697	35	20	30	18	1	858	96.8	20	2	8.54462e+08	849690385	High	High
High	P49959	Double-strand break repair protein MRE11 OS=Homo sapiens OX=9606 GN=MRE11 PE=1 SV=3	0	82.128	36	20	36	20	1	708	80.5	20	0	1.14652e+09	950353882	High	High
High	P42167	Lamina-associated polypeptide 2, isoforms beta/gamma OS=Homo sapiens OX=9606 GN=TMPO PE=1 SV=2	0	81.711	47	17	47	8	1	454	50.6	17	0	2.00803e+09	2038069349	High	High
High	Q92574	Hamartin OS=Homo sapiens OX=9606 GN=TSC1 PE=1 SV=2	0	80.743	26	21	33	21	1	1164	129.7	21	0	3.59985e+08	414443879	High	High
High	Q15149	Plectin OS=Homo sapiens OX=9606 GN=PLEC PE=1 SV=3	0	80.41	7	19	25	17	1	4684	531.5	19	2	1.69047e+08	124179042	High	High
High	Q4V328	GRIP1-associated protein 1 OS=Homo sapiens OX=9606 GN=GRIPAP1 PE=1 SV=2	0	80.377	32	21	32	21	1	841	95.9	21	0	6.73516e+08	1101385742	High	High
High	O00151	PDZ and LIM domain protein 1 OS=Homo sapiens OX=9606 GN=PDLIM1 PE=1 SV=4	0	79.896	59	15	28	15	1	329	36	15	0	1.90763e+09	1958409373	High	High
High	P38398	Breast cancer type 1 susceptibility protein OS=Homo sapiens OX=9606 GN=BRCA1 PE=1 SV=2	0	79.761	17	23	33	23	1	1863	207.6	23	0	2.16099e+08	277604204	High	High
High	P53992	Protein transport protein Sec24C OS=Homo sapiens OX=9606 GN=SEC24C PE=1 SV=3	0	79.462	27	20	39	19	1	1094	118.2	20	0	9.45793e+08	857254887	High	High
High	Q14152	Eukaryotic translation initiation factor 3 subunit A OS=Homo sapiens OX=9606 GN=EIF3A PE=1 SV=1	0	78.867	21	24	41	24	1	1382	166.5	24	0	7.29587e+08	4.74577e+08	High	High
High	P26599	Polypyrimidine tract-binding protein 1 OS=Homo sapiens OX=9606 GN=PTBP1 PE=1 SV=2	0	78.469	48	17	41	17	1	557	59.6	17	0	2.07036e+09	2148997009	High	High
High	P31943	Heterogeneous nuclear ribonucleoprotein H OS=Homo sapiens OX=9606 GN=HNRNPH1 PE=1 SV=4	0	78.404	59	20	42	9	1	449	49.2	20	10	7.03857e+09	6462155973	High	High
High	P04264	Keratin, type II cytoskeletal 1 OS=Homo sapiens OX=9606 GN=KRT1 PE=1 SV=6	0	78.238	33	21	49	16	1	644	66	21	0	2.94614e+09	3.4204e+08	High	High
High	Q96AY4	Tetratricopeptide repeat protein 28 OS=Homo sapiens OX=9606 GN=TTC28 PE=1 SV=4	0	78.077	14	21	30	21	1	2481	270.7	21	0	2.52937e+08	164619650	High	High
High	Q12789	General transcription factor 3C polypeptide 1 OS=Homo sapiens OX=9606 GN=GTF3C1 PE=1 SV=4	0	77.839	14	22	32	22	1	2109	238.7	22	0	3.63598e+08	2.67887e+08	High	High
High	Q08211	ATP-dependent RNA helicase A OS=Homo sapiens OX=9606 GN=DHX9 PE=1 SV=4	0	77.502	22	22	37	22	1	1270	140.9	22	0	3.5e+08	570539201	High	High
High	O94979	Protein transport protein Sec31A OS=Homo sapiens OX=9606 GN=SEC31A PE=1 SV=3	0	77.228	24	21	30	21	1	1220	132.9	21	0	4.0286e+08	4.2041e+08	High	High
High	Q9UQ80	Proliferation-associated protein 2G4 OS=Homo sapiens OX=9606 GN=PA2G4 PE=1 SV=3	0	76.747	57	20	34	20	1	394	43.8	20	0	4.83218e+09	4748874601	High	High
High	P22626	Heterogeneous nuclear ribonucleoproteins A2/B1 OS=Homo sapiens OX=9606 GN=HNRNPA2B1 PE=1 SV=2	0	76.578	41	17	39	13	1	353	37.4	17	0	2.69494e+09	2857197372	High	High
High	P13645	Keratin, type I cytoskeletal 10 OS=Homo sapiens OX=9606 GN=KRT10 PE=1 SV=6	0	76.389	38	18	28	15	1	584	58.8	18	1	6.9977e+08	97697777	High	High
High	Q10567	AP-1 complex subunit beta-1 OS=Homo sapiens OX=9606 GN=AP1B1 PE=1 SV=3	0	76.16	26	18	26	10	1	949	104.5	18	6	7.14686e+08	298894566	High	High
High	Q07954	Prolow-density lipoprotein receptor-related protein 1 OS=Homo sapiens OX=9606 GN=LRP1 PE=1 SV=2	0	76.111	8	23	27	23	1	4544	504.3	23	0	3.82481e+08	50897434	High	High
High	O43143	ATP-dependent RNA helicase DHX15 OS=Homo sapiens OX=9606 GN=DHX15 PE=1 SV=2	0	75.489	31	20	38	20	1	795	90.9	20	0	1.14028e+09	1234669164	High	High
High	O43432	Eukaryotic translation initiation factor 4 gamma 3 OS=Homo sapiens OX=9606 GN=EIF4G3 PE=1 SV=2	0	75.424	19	24	43	20	1	1585	176.5	24	0	1.70515e+08	1.24477e+08	High	High
High	P49736	DNA replication licensing factor MCM2 OS=Homo sapiens OX=9606 GN=MCM2 PE=1 SV=4	0	74.712	29	19	28	19	1	904	101.8	19	0	9.32756e+08	595728622	High	High
High	P50454	Serpin H1 OS=Homo sapiens OX=9606 GN=SERPINH1 PE=1 SV=2	0	74.346	45	14	25	14	1	418	46.4	14	0	8.06946e+08	1.75876e+09	High	High
High	Q9UH99	SUN domain-containing protein 2 OS=Homo sapiens OX=9606 GN=SUN2 PE=1 SV=3	0	74.311	34	16	28	16	1	717	80.3	16	0	4.56848e+08	186714789	High	High
High	A5YKK6	CCR4-NOT transcription complex subunit 1 OS=Homo sapiens OX=9606 GN=CNOT1 PE=1 SV=2	0	73.707	13	23	31	23	1	2376	266.8	23	0	2.23976e+08	402735778	High	High
High	Q7Z460	CLIP-associating protein 1 OS=Homo sapiens OX=9606 GN=CLASP1 PE=1 SV=1	0	73.699	15	18	28	14	1	1538	169.3	18	3	4.83436e+08	410935390	High	High
High	P11142	Heat shock cognate 71 kDa protein OS=Homo sapiens OX=9606 GN=HSPA8 PE=1 SV=1	0	73.456	34	21	45	14	1	646	70.9	21	1	1.64334e+09	1608222936	High	High
High	Q8N3U4	Cohesin subunit SA-2 OS=Homo sapiens OX=9606 GN=STAG2 PE=1 SV=3	0	73.419	20	18	28	18	1	1231	141.2	18	0	4.54449e+08	240346848	High	High
High	Q9BXP5	Serrate RNA effector molecule homolog OS=Homo sapiens OX=9606 GN=SRRT PE=1 SV=1	0	73.358	32	22	29	22	1	876	100.6	22	0	6.60672e+08	4.99188e+08	High	High
High	P35222	Catenin beta-1 OS=Homo sapiens OX=9606 GN=CTNNB1 PE=1 SV=1	0	73.235	38	21	33	19	1	781	85.4	21	1	6.8739e+08	6.04341e+08	High	High
High	Q6Y7W6	GRB10-interacting GYF protein 2 OS=Homo sapiens OX=9606 GN=GIGYF2 PE=1 SV=1	0	73.122	24	20	30	19	1	1299	150	20	1	5.64801e+08	4.8769e+08	High	High
High	Q6W2J9	BCL-6 corepressor OS=Homo sapiens OX=9606 GN=BCOR PE=1 SV=1	0	73.111	15	23	39	22	1	1755	192.1	23	1	5.98898e+08	5.20895e+08	High	High
High	Q01082	Spectrin beta chain, non-erythrocytic 1 OS=Homo sapiens OX=9606 GN=SPTBN1 PE=1 SV=2	0	72.688	12	24	32	24	1	2364	274.4	24	0	3.92763e+08	187631505	High	High
High	Q15366	Poly(rC)-binding protein 2 OS=Homo sapiens OX=9606 GN=PCBP2 PE=1 SV=1	0	71.373	57	13	36	8	1	365	38.6	13	4	3.97987e+09	3947134750	High	High
High	Q92945	Far upstream element-binding protein 2 OS=Homo sapiens OX=9606 GN=KHSRP PE=1 SV=4	0	70.436	27	17	36	16	1	711	73.1	17	1	2.62029e+09	3049476219	High	High
High	P35527	Keratin, type I cytoskeletal 9 OS=Homo sapiens OX=9606 GN=KRT9 PE=1 SV=3	0	70.289	37	16	23	15	1	623	62	16	0	1.19696e+09	86731397	High	High
High	B5ME19	Eukaryotic translation initiation factor 3 subunit C-like protein OS=Homo sapiens OX=9606 GN=EIF3CL PE=1 SV=1	0	70.092	25	22	37	22	1	914	105.4	22	0	1.34582e+09	1066517481	High	High
High	Q14157	Ubiquitin-associated protein 2-like OS=Homo sapiens OX=9606 GN=UBAP2L PE=1 SV=2	0	69.915	27	18	37	18	1	1087	114.5	18	0	3.7162e+09	3173882901	High	High
High	P63244	Small ribosomal subunit protein RACK1 OS=Homo sapiens OX=9606 GN=RACK1 PE=1 SV=3	0	68.683	69	16	36	16	1	317	35.1	16	0	6.97539e+09	7158150610	High	High
High	P33993	DNA replication licensing factor MCM7 OS=Homo sapiens OX=9606 GN=MCM7 PE=1 SV=4	0	68.526	34	18	27	18	1	719	81.3	18	0	8.23862e+08	573857993	High	High
High	Q2KHR3	Glutamine and serine-rich protein 1 OS=Homo sapiens OX=9606 GN=QSER1 PE=1 SV=3	0	68.197	17	19	32	19	1	1735	189.9	19	0	5.2639e+08	5.53007e+08	High	High
High	Q9BUF5	Tubulin beta-6 chain OS=Homo sapiens OX=9606 GN=TUBB6 PE=1 SV=1	0	67.954	46	13	44	4	1	446	49.8	13	0	7.17692e+07	78950540	High	High
High	Q86XP3	ATP-dependent RNA helicase DDX42 OS=Homo sapiens OX=9606 GN=DDX42 PE=1 SV=1	0	67.73	27	19	33	19	1	938	102.9	19	0	1.02924e+09	726892470	High	High
High	Q15075	Early endosome antigen 1 OS=Homo sapiens OX=9606 GN=EEA1 PE=1 SV=2	0	67.498	18	23	30	23	1	1411	162.4	23	0	1.7421e+08	2.45971e+08	High	High
High	Q7KZF4	Staphylococcal nuclease domain-containing protein 1 OS=Homo sapiens OX=9606 GN=SND1 PE=1 SV=1	0	67.424	25	17	26	17	1	910	101.9	17	0	3.99968e+08	312878500	High	High
High	Q9NQW6	Anillin OS=Homo sapiens OX=9606 GN=ANLN PE=1 SV=2	0	67.161	20	19	35	19	1	1124	124.1	19	0	3.75251e+08	3.28322e+08	High	High
High	P52597	Heterogeneous nuclear ribonucleoprotein F OS=Homo sapiens OX=9606 GN=HNRNPF PE=1 SV=3	0	67.014	51	11	24	9	1	415	45.6	11	0	1.0956e+09	933471328	High	High
High	Q8TEQ6	Gem-associated protein 5 OS=Homo sapiens OX=9606 GN=GEMIN5 PE=1 SV=3	0	66.899	17	17	26	17	1	1508	168.5	17	0	2.1867e+08	226113446	High	High
High	P54886	Delta-1-pyrroline-5-carboxylate synthase OS=Homo sapiens OX=9606 GN=ALDH18A1 PE=1 SV=2	0	66.614	33	18	28	18	1	795	87.2	18	0	4.38163e+08	376084625	High	High
High	P26358	DNA (cytosine-5)-methyltransferase 1 OS=Homo sapiens OX=9606 GN=DNMT1 PE=1 SV=2	0	66.324	16	21	34	21	1	1616	183.1	21	0	6.75976e+08	5.1899e+08	High	High
High	Q00839	Heterogeneous nuclear ribonucleoprotein U OS=Homo sapiens OX=9606 GN=HNRNPU PE=1 SV=6	0	65.89	27	18	35	18	1	825	90.5	18	0	1.74032e+09	1.73812e+09	High	High
High	O60566	Mitotic checkpoint serine/threonine-protein kinase BUB1 beta OS=Homo sapiens OX=9606 GN=BUB1B PE=1 SV=3	0	65.777	23	16	22	16	1	1050	119.5	16	0	1.66946e+08	1.05111e+08	High	High
High	Q8WWM7	Ataxin-2-like protein OS=Homo sapiens OX=9606 GN=ATXN2L PE=1 SV=2	0	65.47	19	20	33	19	1	1075	113.3	20	1	1.05363e+09	969664412	High	High
High	Q6R327	Rapamycin-insensitive companion of mTOR OS=Homo sapiens OX=9606 GN=RICTOR PE=1 SV=1	0	65.426	16	19	30	19	1	1708	192.1	19	0	2.75901e+08	185631327	High	High
High	Q04206	Transcription factor p65 OS=Homo sapiens OX=9606 GN=RELA PE=1 SV=2	0	65.354	36	16	28	16	1	551	60.2	16	0	1.80259e+09	1867235512	High	High
High	Q8TC07	TBC1 domain family member 15 OS=Homo sapiens OX=9606 GN=TBC1D15 PE=1 SV=2	0	65.273	32	18	38	18	1	691	79.4	18	0	2.03268e+09	2087832971	High	High
High	Q5H9R7	Serine/threonine-protein phosphatase 6 regulatory subunit 3 OS=Homo sapiens OX=9606 GN=PPP6R3 PE=1 SV=2	0	65.127	21	15	27	14	1	873	97.6	15	0	4.05393e+08	390709966	High	High
High	Q9H8V3	Protein ECT2 OS=Homo sapiens OX=9606 GN=ECT2 PE=1 SV=4	0	65.104	27	18	26	18	1	914	103.4	18	0	4.75964e+08	590124509	High	High
High	Q9HC35	Echinoderm microtubule-associated protein-like 4 OS=Homo sapiens OX=9606 GN=EML4 PE=1 SV=3	0	64.915	29	20	31	20	1	981	108.8	20	0	7.86883e+08	863226806	High	High
High	P07814	Bifunctional glutamate/proline--tRNA ligase OS=Homo sapiens OX=9606 GN=EPRS1 PE=1 SV=5	0	64.449	17	15	20	15	1	1512	170.5	15	0	1.65504e+08	78371541	High	High
High	O60610	Protein diaphanous homolog 1 OS=Homo sapiens OX=9606 GN=DIAPH1 PE=1 SV=2	0	64.263	18	17	21	17	1	1272	141.3	17	0	9.66019e+07	9.22507e+07	High	High
High	P33992	DNA replication licensing factor MCM5 OS=Homo sapiens OX=9606 GN=MCM5 PE=1 SV=5	0	64.232	27	19	30	19	1	734	82.2	19	0	1.82529e+09	1.066e+09	High	High
High	Q14444	Caprin-1 OS=Homo sapiens OX=9606 GN=CAPRIN1 PE=1 SV=2	0	64.066	19	15	30	15	1	709	78.3	15	0	4.10199e+09	3526902868	High	High
High	Q9UHD9	Ubiquilin-2 OS=Homo sapiens OX=9606 GN=UBQLN2 PE=1 SV=2	0	63.174	24	10	21	5	1	624	65.7	10	2	5.34603e+08	455792812	High	High
High	O75122	CLIP-associating protein 2 OS=Homo sapiens OX=9606 GN=CLASP2 PE=1 SV=3	0	62.895	18	17	29	13	1	1294	141	17	0	1.95506e+08	218800162	High	High
High	Q641Q2	WASH complex subunit 2A OS=Homo sapiens OX=9606 GN=WASHC2A PE=1 SV=3	0	62.89	25	18	25	6	1	1341	147.1	18	5	1.38117e+08	1.2766e+08	High	High
High	Q9Y6Y8	SEC23-interacting protein OS=Homo sapiens OX=9606 GN=SEC23IP PE=1 SV=1	0	62.849	22	15	26	15	1	1000	111	15	0	6.29878e+08	455680255	High	High
High	Q9UBN7	Histone deacetylase 6 OS=Homo sapiens OX=9606 GN=HDAC6 PE=1 SV=2	0	62.793	20	15	27	15	1	1215	131.3	15	0	7.04286e+08	680306834	High	High
High	Q02790	Peptidyl-prolyl cis-trans isomerase FKBP4 OS=Homo sapiens OX=9606 GN=FKBP4 PE=1 SV=3	0	62.488	47	20	33	20	1	459	51.8	20	0	1.24074e+09	1490261310	High	High
High	Q5VZL5	Zinc finger MYM-type protein 4 OS=Homo sapiens OX=9606 GN=ZMYM4 PE=1 SV=1	0	62.365	13	19	28	19	1	1548	172.7	19	0	7.54154e+07	1.27389e+08	High	High
High	P27694	Replication protein A 70 kDa DNA-binding subunit OS=Homo sapiens OX=9606 GN=RPA1 PE=1 SV=2	0	62.316	36	14	24	14	1	616	68.1	14	0	1.55877e+09	1111970679	High	High
High	Q9P258	Protein RCC2 OS=Homo sapiens OX=9606 GN=RCC2 PE=1 SV=2	0	61.996	41	17	32	17	1	522	56	17	0	7.90697e+08	8.64049e+08	High	High
High	Q8NC51	SERPINE1 mRNA-binding protein 1 OS=Homo sapiens OX=9606 GN=SERBP1 PE=1 SV=2	0	61.91	34	12	29	12	1	408	44.9	12	0	2.2613e+09	2094308232	High	High
High	Q9H2P0	Activity-dependent neuroprotector homeobox protein OS=Homo sapiens OX=9606 GN=ADNP PE=1 SV=1	0	61.878	20	18	23	18	1	1102	123.5	18	0	3.23203e+08	1.56045e+08	High	High
High	P12956	X-ray repair cross-complementing protein 6 OS=Homo sapiens OX=9606 GN=XRCC6 PE=1 SV=2	0	61.296	29	15	29	15	1	609	69.8	15	0	8.4419e+08	6.96681e+08	High	High
High	Q9UPU5	Ubiquitin carboxyl-terminal hydrolase 24 OS=Homo sapiens OX=9606 GN=USP24 PE=1 SV=3	0	60.133	9	17	25	17	1	2620	294.2	17	0	7.68304e+07	66104438	High	High
High	Q93009	Ubiquitin carboxyl-terminal hydrolase 7 OS=Homo sapiens OX=9606 GN=USP7 PE=1 SV=2	0	60.047	22	16	22	16	1	1102	128.2	16	0	2.59672e+08	236484894	High	High
High	P62979	Ubiquitin-ribosomal protein eS31 fusion protein OS=Homo sapiens OX=9606 GN=RPS27A PE=1 SV=2	0	59.837	39	9	618	9	1	156	18	9	0	3.19194e+12	3.28966e+12	High	High
High	Q96T88	E3 ubiquitin-protein ligase UHRF1 OS=Homo sapiens OX=9606 GN=UHRF1 PE=1 SV=1	0	59.545	32	18	30	18	1	793	89.8	18	0	5.31184e+08	4.86681e+08	High	High
High	Q15365	Poly(rC)-binding protein 1 OS=Homo sapiens OX=9606 GN=PCBP1 PE=1 SV=2	0	58.94	52	12	25	8	1	356	37.5	12	0	7.26414e+08	609960840	High	High
High	P36776	Lon protease homolog, mitochondrial OS=Homo sapiens OX=9606 GN=LONP1 PE=1 SV=2	0	58.707	25	15	24	15	1	959	106.4	15	0	6.19305e+08	422614056	High	High
High	Q96PK6	RNA-binding protein 14 OS=Homo sapiens OX=9606 GN=RBM14 PE=1 SV=2	0	58.646	32	17	32	17	1	669	69.4	17	0	1.20465e+09	1.14193e+09	High	High
High	P58107	Epiplakin OS=Homo sapiens OX=9606 GN=EPPK1 PE=1 SV=3	0	58.537	18	12	20	10	1	5088	555.3	12	0	1.9658e+08	167511291	High	High
High	P49411	Elongation factor Tu, mitochondrial OS=Homo sapiens OX=9606 GN=TUFM PE=1 SV=3	0	58.447	45	15	26	15	1	455	49.8	15	0	8.5474e+08	865255298	High	High
High	Q8IUD2	ELKS/Rab6-interacting/CAST family member 1 OS=Homo sapiens OX=9606 GN=ERC1 PE=1 SV=1	0	58.411	19	20	30	20	1	1116	128	20	0	1.34558e+08	1.76952e+08	High	High
High	Q8IZH2	5'-3' exoribonuclease 1 OS=Homo sapiens OX=9606 GN=XRN1 PE=1 SV=1	0	58.366	15	20	32	20	1	1706	194	20	0	2.40292e+08	2.9892e+08	High	High
High	Q7Z6E9	E3 ubiquitin-protein ligase RBBP6 OS=Homo sapiens OX=9606 GN=RBBP6 PE=1 SV=1	0	57.937	13	18	28	18	1	1792	201.4	18	0	2.15697e+08	1.63422e+08	High	High
High	Q9NR09	Baculoviral IAP repeat-containing protein 6 OS=Homo sapiens OX=9606 GN=BIRC6 PE=1 SV=3	0	57.537	5	17	22	17	1	4857	529.9	17	0	1.09544e+08	132758309	High	High
High	O96017	Serine/threonine-protein kinase Chk2 OS=Homo sapiens OX=9606 GN=CHEK2 PE=1 SV=1	0	57.474	31	15	25	15	1	543	60.9	15	0	5.71101e+08	534694638	High	High
High	Q07157	Tight junction protein ZO-1 OS=Homo sapiens OX=9606 GN=TJP1 PE=1 SV=3	0	57.4	10	14	22	14	1	1748	195.3	14	0	2.67798e+08	283897902	High	High
High	Q7Z3T8	Zinc finger FYVE domain-containing protein 16 OS=Homo sapiens OX=9606 GN=ZFYVE16 PE=1 SV=3	0	57.265	16	16	23	16	1	1539	168.8	16	0	1.77456e+08	265042218	High	High
High	P17066	Heat shock 70 kDa protein 6 OS=Homo sapiens OX=9606 GN=HSPA6 PE=1 SV=2	0	57.262	29	14	51	3	1	643	71	14	0			High	High
High	Q63HN8	E3 ubiquitin-protein ligase RNF213 OS=Homo sapiens OX=9606 GN=RNF213 PE=1 SV=3	0	57.099	5	16	22	16	1	5207	591	16	0	7.68124e+07	4.5432e+07	High	High
High	Q15276	Rab GTPase-binding effector protein 1 OS=Homo sapiens OX=9606 GN=RABEP1 PE=1 SV=2	0	56.731	21	16	25	16	1	862	99.2	16	0	1.22534e+08	7.5372e+07	High	High
High	P35637	RNA-binding protein FUS OS=Homo sapiens OX=9606 GN=FUS PE=1 SV=1	0	56.49	23	10	41	8	1	526	53.4	10	2	1.62454e+10	14381824212	High	High
High	Q53EL6	Programmed cell death protein 4 OS=Homo sapiens OX=9606 GN=PDCD4 PE=1 SV=2	0	56.39	39	15	30	15	1	469	51.7	15	0	1.39941e+09	951797760	High	High
High	Q2NKX8	DNA excision repair protein ERCC-6-like OS=Homo sapiens OX=9606 GN=ERCC6L PE=1 SV=1	0	56.318	18	16	26	16	1	1250	141	16	0	2.04116e+08	177470012	High	High
High	P49327	Fatty acid synthase OS=Homo sapiens OX=9606 GN=FASN PE=1 SV=3	0	56.251	11	18	25	18	1	2511	273.3	18	0	9.4878e+07	131008540	High	High
High	P60709	Actin, cytoplasmic 1 OS=Homo sapiens OX=9606 GN=ACTB PE=1 SV=1	0	56.191	55	13	27	6	1	375	41.7	13	8	1.73234e+09	2092694294	High	High
High	Q8N6H7	ADP-ribosylation factor GTPase-activating protein 2 OS=Homo sapiens OX=9606 GN=ARFGAP2 PE=1 SV=1	0	56.191	36	14	27	13	1	521	56.7	14	0	7.06444e+08	7.00248e+08	High	High
High	Q13148	TAR DNA-binding protein 43 OS=Homo sapiens OX=9606 GN=TARDBP PE=1 SV=1	0	55.866	46	13	22	13	1	414	44.7	13	0	2.86081e+09	2269933756	High	High
High	Q3YEC7	Rab-like protein 6 OS=Homo sapiens OX=9606 GN=RABL6 PE=1 SV=2	0	55.712	24	13	18	13	1	729	79.5	13	0	4.46304e+08	373924424	High	High
High	Q8IY67	Ribonucleoprotein PTB-binding 1 OS=Homo sapiens OX=9606 GN=RAVER1 PE=1 SV=1	0	55.524	36	10	18	10	1	606	63.8	10	0	1.97643e+09	2206617222	High	High
High	P50991	T-complex protein 1 subunit delta OS=Homo sapiens OX=9606 GN=CCT4 PE=1 SV=4	0	55.223	40	16	21	16	1	539	57.9	16	0	7.25601e+08	508345612	High	High
High	Q14240	Eukaryotic initiation factor 4A-II OS=Homo sapiens OX=9606 GN=EIF4A2 PE=1 SV=2	0	55.149	45	15	32	4	1	407	46.4	15	0	1.58344e+08	151993654	High	High
High	P13639	Elongation factor 2 OS=Homo sapiens OX=9606 GN=EEF2 PE=1 SV=4	0	54.951	27	16	27	15	1	858	95.3	16	1	6.34415e+08	827085395	High	High
High	Q9UBC2	Epidermal growth factor receptor substrate 15-like 1 OS=Homo sapiens OX=9606 GN=EPS15L1 PE=1 SV=1	0	54.91	21	15	21	15	1	864	94.2	15	0	5.69822e+08	346473680	High	High
High	Q14671	Pumilio homolog 1 OS=Homo sapiens OX=9606 GN=PUM1 PE=1 SV=3	0	54.822	17	16	27	9	1	1186	126.4	16	6	7.05032e+08	6.963e+08	High	High
High	Q3V6T2	Girdin OS=Homo sapiens OX=9606 GN=CCDC88A PE=1 SV=2	0	54.788	14	24	29	24	1	1871	215.9	24	0	1.3403e+08	1.49129e+08	High	High
High	Q8TEW0	Partitioning defective 3 homolog OS=Homo sapiens OX=9606 GN=PARD3 PE=1 SV=2	0	54.638	14	14	23	14	1	1356	151.3	14	0	1.59706e+09	8.56304e+08	High	High
High	Q9ULW0	Targeting protein for Xklp2 OS=Homo sapiens OX=9606 GN=TPX2 PE=1 SV=2	0	54.438	27	16	27	16	1	747	85.6	16	0	7.99159e+08	775216541	High	High
High	Q12830	Nucleosome-remodeling factor subunit BPTF OS=Homo sapiens OX=9606 GN=BPTF PE=1 SV=3	0	54.236	8	19	23	19	1	3046	338.1	19	0	2.05942e+08	1.43467e+08	High	High
High	Q8IYD1	Eukaryotic peptide chain release factor GTP-binding subunit ERF3B OS=Homo sapiens OX=9606 GN=GSPT2 PE=1 SV=2	0	53.909	32	16	27	4	1	628	68.8	16	0	1.13451e+08	64547874	High	High
High	O60216	Double-strand-break repair protein rad21 homolog OS=Homo sapiens OX=9606 GN=RAD21 PE=1 SV=2	0	53.907	33	14	24	14	1	631	71.6	14	0	1.02577e+09	2157586972	High	High
High	P08195	4F2 cell-surface antigen heavy chain OS=Homo sapiens OX=9606 GN=SLC3A2 PE=1 SV=3	0	53.604	26	12	19	12	1	630	68	12	0	9.9124e+08	828484414	High	High
High	Q9Y4E1	WASH complex subunit 2C OS=Homo sapiens OX=9606 GN=WASHC2C PE=1 SV=5	0	53.509	19	14	20	2	1	1341	147.1	14	0		6076781	High	High
High	Q92538	Golgi-specific brefeldin A-resistance guanine nucleotide exchange factor 1 OS=Homo sapiens OX=9606 GN=GBF1 PE=1 SV=2	0	53.282	10	14	21	14	1	1859	206.3	14	0	1.17882e+08	107711216	High	High
High	O95817	BAG family molecular chaperone regulator 3 OS=Homo sapiens OX=9606 GN=BAG3 PE=1 SV=3	0	53.224	39	18	29	18	1	575	61.6	18	0	1.53791e+09	952452804	High	High
High	P48643	T-complex protein 1 subunit epsilon OS=Homo sapiens OX=9606 GN=CCT5 PE=1 SV=1	0	52.716	36	15	26	15	1	541	59.6	15	0	5.61594e+08	669296120	High	High
High	Q13283	Ras GTPase-activating protein-binding protein 1 OS=Homo sapiens OX=9606 GN=G3BP1 PE=1 SV=1	0	52.423	36	12	21	11	1	466	52.1	12	0	1.06599e+09	1052274817	High	High
High	Q15637	Splicing factor 1 OS=Homo sapiens OX=9606 GN=SF1 PE=1 SV=4	0	52.312	27	11	24	11	1	639	68.3	11	0	1.90955e+09	1470751726	High	High
High	Q15648	Mediator of RNA polymerase II transcription subunit 1 OS=Homo sapiens OX=9606 GN=MED1 PE=1 SV=4	0	52.058	11	13	19	13	1	1581	168.4	13	0	2.04471e+08	5.70694e+07	High	High
High	P98175	RNA-binding protein 10 OS=Homo sapiens OX=9606 GN=RBM10 PE=1 SV=3	0	52.025	24	16	29	15	1	930	103.5	16	0	8.41864e+08	853884866	High	High
High	P78344	Eukaryotic translation initiation factor 4 gamma 2 OS=Homo sapiens OX=9606 GN=EIF4G2 PE=1 SV=1	0	51.889	20	17	25	17	1	907	102.3	17	0	3.39261e+08	342522175	High	High
High	Q6PKG0	La-related protein 1 OS=Homo sapiens OX=9606 GN=LARP1 PE=1 SV=2	0	51.838	17	16	22	16	1	1096	123.4	16	0	4.05922e+08	2.00341e+08	High	High
High	Q9UMX0	Ubiquilin-1 OS=Homo sapiens OX=9606 GN=UBQLN1 PE=1 SV=2	0	51.719	23	8	15	3	1	589	62.5	8	0	5.85428e+07	52509964	High	High
High	Q9UKV3	Apoptotic chromatin condensation inducer in the nucleus OS=Homo sapiens OX=9606 GN=ACIN1 PE=1 SV=2	0	51.647	14	18	32	18	1	1341	151.8	18	0	3.96655e+08	3.15585e+08	High	High
High	Q86V81	THO complex subunit 4 OS=Homo sapiens OX=9606 GN=ALYREF PE=1 SV=3	0	51.221	50	9	24	9	1	257	26.9	9	0	4.39607e+09	4322442248	High	High
High	Q9H0D6	5'-3' exoribonuclease 2 OS=Homo sapiens OX=9606 GN=XRN2 PE=1 SV=1	0	51.191	21	14	20	14	1	950	108.5	14	0	2.91438e+08	228969024	High	High
High	P55795	Heterogeneous nuclear ribonucleoprotein H2 OS=Homo sapiens OX=9606 GN=HNRNPH2 PE=1 SV=1	0	51.071	38	15	27	5	1	449	49.2	15	0	1.31166e+08	136977066	High	High
High	P34932	Heat shock 70 kDa protein 4 OS=Homo sapiens OX=9606 GN=HSPA4 PE=1 SV=4	0	50.873	23	16	26	14	1	840	94.3	16	0	2.3648e+08	1.84979e+08	High	High
High	Q00610	Clathrin heavy chain 1 OS=Homo sapiens OX=9606 GN=CLTC PE=1 SV=5	0	50.858	12	14	20	14	1	1675	191.5	14	0	1.03869e+08	190062302	High	High
High	Q08209	Protein phosphatase 3 catalytic subunit alpha OS=Homo sapiens OX=9606 GN=PPP3CA PE=1 SV=1	0	50.736	35	11	24	8	1	521	58.7	11	3	7.72735e+08	597516036	High	High
High	Q9H2G2	STE20-like serine/threonine-protein kinase OS=Homo sapiens OX=9606 GN=SLK PE=1 SV=1	0	50.705	15	15	23	13	1	1235	142.6	15	2	3.36317e+08	4.04838e+08	High	High
High	O95831	Apoptosis-inducing factor 1, mitochondrial OS=Homo sapiens OX=9606 GN=AIFM1 PE=1 SV=1	0	50.431	33	15	21	15	1	613	66.9	15	0	5.09515e+08	4.06358e+08	High	High
High	Q9NP61	ADP-ribosylation factor GTPase-activating protein 3 OS=Homo sapiens OX=9606 GN=ARFGAP3 PE=1 SV=1	0	50.01	31	14	24	13	1	516	56.9	14	1	1.12455e+09	976633828	High	High
High	Q9BPU6	Dihydropyrimidinase-related protein 5 OS=Homo sapiens OX=9606 GN=DPYSL5 PE=1 SV=1	0	49.83	39	13	19	13	1	564	61.4	13	0	2.82223e+08	160371418	High	High
High	Q9BUJ2	Heterogeneous nuclear ribonucleoprotein U-like protein 1 OS=Homo sapiens OX=9606 GN=HNRNPUL1 PE=1 SV=2	0	49.792	22	12	23	12	1	856	95.7	12	0	4.4833e+08	299791731	High	High
High	Q86X55	Histone-arginine methyltransferase CARM1 OS=Homo sapiens OX=9606 GN=CARM1 PE=1 SV=3	0	49.664	22	10	18	10	1	608	65.8	10	0	6.62582e+08	626957162	High	High
High	P42566	Epidermal growth factor receptor substrate 15 OS=Homo sapiens OX=9606 GN=EPS15 PE=1 SV=2	0	49.47	24	12	22	12	1	896	98.6	12	0	4.16967e+08	235427116	High	High
High	Q5UIP0	Telomere-associated protein RIF1 OS=Homo sapiens OX=9606 GN=RIF1 PE=1 SV=2	0	49.042	8	12	14	12	1	2472	274.3	12	0	5.15521e+07	49779344	High	High
High	O43290	U4/U6.U5 tri-snRNP-associated protein 1 OS=Homo sapiens OX=9606 GN=SART1 PE=1 SV=1	0	49.036	23	13	19	13	1	800	90.2	13	0	4.44994e+08	2.69495e+08	High	High
High	Q96F07	Cytoplasmic FMR1-interacting protein 2 OS=Homo sapiens OX=9606 GN=CYFIP2 PE=1 SV=2	0	48.631	15	15	23	6	1	1278	148.3	15	5	1.02208e+08	166761740	High	High
High	P63010	AP-2 complex subunit beta OS=Homo sapiens OX=9606 GN=AP2B1 PE=1 SV=1	0	48.568	20	14	21	6	1	937	104.5	14	0	9.38358e+07	101578600	High	High
High	P26196	Probable ATP-dependent RNA helicase DDX6 OS=Homo sapiens OX=9606 GN=DDX6 PE=1 SV=2	0	48.23	45	15	24	15	1	483	54.4	15	0	7.89069e+08	659932251	High	High
High	Q86V48	Leucine zipper protein 1 OS=Homo sapiens OX=9606 GN=LUZP1 PE=1 SV=2	0	48.1	16	15	24	15	1	1076	120.2	15	0	1.08853e+08	95224362	High	High
High	Q14669	E3 ubiquitin-protein ligase TRIP12 OS=Homo sapiens OX=9606 GN=TRIP12 PE=1 SV=1	0	47.902	8	10	17	10	1	1992	220.3	10	0	1.37482e+08	74889736	High	High
High	P43243	Matrin-3 OS=Homo sapiens OX=9606 GN=MATR3 PE=1 SV=2	0	47.707	18	11	20	11	1	847	94.6	11	0	4.28856e+08	4.66618e+08	High	High
High	Q8TD31	Coiled-coil alpha-helical rod protein 1 OS=Homo sapiens OX=9606 GN=CCHCR1 PE=1 SV=2	0	47.698	17	11	16	11	1	782	88.6	11	0	1.43639e+08	375435511	High	High
High	Q9P1Y5	Calmodulin-regulated spectrin-associated protein 3 OS=Homo sapiens OX=9606 GN=CAMSAP3 PE=1 SV=2	0	47.489	15	13	18	11	1	1249	134.7	13	1	1.57651e+08	2.09844e+08	High	High
High	Q92793	CREB-binding protein OS=Homo sapiens OX=9606 GN=CREBBP PE=1 SV=3	0	47.47	7	16	22	7	1	2442	265.2	16	5	1.28868e+08	89370588	High	High
High	O00443	Phosphatidylinositol 4-phosphate 3-kinase C2 domain-containing subunit alpha OS=Homo sapiens OX=9606 GN=PIK3C2A PE=1 SV=2	0	47.313	11	13	18	13	1	1686	190.6	13	0	1.99947e+08	2.31534e+08	High	High
High	P16455	Methylated-DNA--protein-cysteine methyltransferase OS=Homo sapiens OX=9606 GN=MGMT PE=1 SV=1	0	47.111	31	8	533	8	1	207	21.6	8	0	3.08822e+12	3.05381e+12	High	High
High	Q9NXR1	Nuclear distribution protein nudE homolog 1 OS=Homo sapiens OX=9606 GN=NDE1 PE=1 SV=3	0	47.103	43	13	21	13	1	335	37.7	13	0	8.41584e+08	694597310	High	High
High	Q9Y4E8	Ubiquitin carboxyl-terminal hydrolase 15 OS=Homo sapiens OX=9606 GN=USP15 PE=1 SV=3	0	46.919	17	12	21	12	1	981	112.3	12	0	2.60285e+08	1.99176e+08	High	High
High	P49815	Tuberin OS=Homo sapiens OX=9606 GN=TSC2 PE=1 SV=2	0	46.777	13	15	20	15	1	1807	200.5	15	0	8.65186e+07	4.62646e+07	High	High
High	Q15293	Reticulocalbin-1 OS=Homo sapiens OX=9606 GN=RCN1 PE=1 SV=1	0	46.71	40	13	24	13	1	331	38.9	13	0	2.91271e+09	2856002494	High	High
High	Q9NXV6	CDKN2A-interacting protein OS=Homo sapiens OX=9606 GN=CDKN2AIP PE=1 SV=3	0	46.605	26	11	17	11	1	580	61.1	11	0	1.49507e+08	177133446	High	High
High	Q8WWY3	U4/U6 small nuclear ribonucleoprotein Prp31 OS=Homo sapiens OX=9606 GN=PRPF31 PE=1 SV=2	0	46.54	36	13	24	13	1	499	55.4	13	0	1.0826e+09	829037931	High	High
High	Q14103	Heterogeneous nuclear ribonucleoprotein D0 OS=Homo sapiens OX=9606 GN=HNRNPD PE=1 SV=1	0	46.225	34	12	23	11	1	355	38.4	12	0	1.60212e+09	1453840656	High	High
High	Q29RF7	Sister chromatid cohesion protein PDS5 homolog A OS=Homo sapiens OX=9606 GN=PDS5A PE=1 SV=1	0	46.212	14	14	19	12	1	1337	150.7	14	2	1.93592e+08	121500739	High	High
High	O95486	Protein transport protein Sec24A OS=Homo sapiens OX=9606 GN=SEC24A PE=1 SV=2	0	46.152	15	13	19	10	1	1093	119.7	13	3	2.80607e+08	122434188	High	High
High	O14976	Cyclin-G-associated kinase OS=Homo sapiens OX=9606 GN=GAK PE=1 SV=2	0	45.997	13	13	20	13	1	1311	143.1	13	0	5.20165e+07	176241552	High	High
High	Q96S55	ATPase WRNIP1 OS=Homo sapiens OX=9606 GN=WRNIP1 PE=1 SV=2	0	45.676	27	12	19	12	1	665	72.1	12	0	2.31428e+08	225614402	High	High
High	P11387	DNA topoisomerase 1 OS=Homo sapiens OX=9606 GN=TOP1 PE=1 SV=2	0	45.636	21	16	27	16	1	765	90.7	16	0	5.60549e+08	7.00874e+08	High	High
High	P51610	Host cell factor 1 OS=Homo sapiens OX=9606 GN=HCFC1 PE=1 SV=2	0	45.525	10	13	17	13	1	2035	208.6	13	0	6.7803e+07	1.1531e+08	High	High
High	Q16836	Hydroxyacyl-coenzyme A dehydrogenase, mitochondrial OS=Homo sapiens OX=9606 GN=HADH PE=1 SV=3	0	45.502	57	10	17	10	1	314	34.3	10	0	2.73693e+08	249830928	High	High
High	O95202	Mitochondrial proton/calcium exchanger protein OS=Homo sapiens OX=9606 GN=LETM1 PE=1 SV=1	0	45.492	26	13	19	13	1	739	83.3	13	0	6.16797e+08	479193680	High	High
High	Q96T37	RNA-binding protein 15 OS=Homo sapiens OX=9606 GN=RBM15 PE=1 SV=2	0	45.387	17	10	16	10	1	977	107.1	10	0	2.04646e+08	75275524	High	High
High	Q5T8P6	RNA-binding protein 26 OS=Homo sapiens OX=9606 GN=RBM26 PE=1 SV=3	0	45.37	17	17	23	16	1	1007	113.5	17	1	2.28965e+08	1.62575e+08	High	High
High	O75400	Pre-mRNA-processing factor 40 homolog A OS=Homo sapiens OX=9606 GN=PRPF40A PE=1 SV=2	0	45.154	18	15	26	15	1	957	108.7	15	0	2.59731e+08	460390095	High	High
High	Q5JRA6	Transport and Golgi organization protein 1 homolog OS=Homo sapiens OX=9606 GN=MIA3 PE=1 SV=1	0	45.1	10	17	24	17	1	1907	213.6	17	0	2.77023e+08	280729383	High	High
High	Q9Y4B6	DDB1- and CUL4-associated factor 1 OS=Homo sapiens OX=9606 GN=DCAF1 PE=1 SV=3	0	44.893	9	11	15	11	1	1507	168.9	11	0	6.38122e+07	58405075	High	High
High	Q8IW35	Centrosomal protein of 97 kDa OS=Homo sapiens OX=9606 GN=CEP97 PE=1 SV=1	0	44.82	20	12	16	12	1	865	96.9	12	0	9.67381e+07	1.99882e+08	High	High
High	Q15021	Condensin complex subunit 1 OS=Homo sapiens OX=9606 GN=NCAPD2 PE=1 SV=3	0	44.774	13	13	18	13	1	1401	157.1	13	0	1.28958e+08	150148528	High	High
High	Q9H0B6	Kinesin light chain 2 OS=Homo sapiens OX=9606 GN=KLC2 PE=1 SV=1	0	44.674	23	10	17	6	1	622	68.9	10	4	4.43712e+08	306965984	High	High
High	O75643	U5 small nuclear ribonucleoprotein 200 kDa helicase OS=Homo sapiens OX=9606 GN=SNRNP200 PE=1 SV=2	0	44.627	8	13	17	13	1	2136	244.4	13	0	9.90818e+07	90665972	High	High
High	P06733	Alpha-enolase OS=Homo sapiens OX=9606 GN=ENO1 PE=1 SV=2	0	44.451	31	10	20	10	1	434	47.1	10	0	1.02535e+09	1074864798	High	High
High	Q7L576	Cytoplasmic FMR1-interacting protein 1 OS=Homo sapiens OX=9606 GN=CYFIP1 PE=1 SV=1	0	44.261	11	12	22	3	1	1253	145.1	12	0	6.64043e+07	37969061	High	High
High	O00178	GTP-binding protein 1 OS=Homo sapiens OX=9606 GN=GTPBP1 PE=1 SV=3	0	44.258	23	10	13	10	1	669	72.4	10	0	1.14013e+08	50637952	High	High
High	Q9BQP7	Mitochondrial genome maintenance exonuclease 1 OS=Homo sapiens OX=9606 GN=MGME1 PE=1 SV=1	0	44.247	49	15	24	15	1	344	39.4	15	0	9.16032e+08	757109938	High	High
High	Q9C0B0	RING finger protein unkempt homolog OS=Homo sapiens OX=9606 GN=UNK PE=1 SV=2	0	44.055	21	12	14	12	1	810	88	12	0	7.6433e+07	70711348	High	High
High	Q92616	Stalled ribosome sensor GCN1 OS=Homo sapiens OX=9606 GN=GCN1 PE=1 SV=7	0	43.881	7	11	15	11	1	2671	292.5	11	0	1.74394e+08	103520045	High	High
High	Q9Y230	RuvB-like 2 OS=Homo sapiens OX=9606 GN=RUVBL2 PE=1 SV=3	0	43.82	37	14	23	14	1	463	51.1	14	0	8.28553e+08	797719398	High	High
High	Q14677	Clathrin interactor 1 OS=Homo sapiens OX=9606 GN=CLINT1 PE=1 SV=1	0	43.813	21	11	21	11	1	625	68.2	11	0	4.14508e+08	339337870	High	High
High	Q9UI12	V-type proton ATPase subunit H OS=Homo sapiens OX=9606 GN=ATP6V1H PE=1 SV=1	0	43.673	30	10	15	10	1	483	55.8	10	0	2.52202e+08	295129460	High	High
High	P09884	DNA polymerase alpha catalytic subunit OS=Homo sapiens OX=9606 GN=POLA1 PE=1 SV=2	0	43.533	12	14	19	14	1	1462	165.8	14	0	1.36072e+08	8.35954e+07	High	High
High	O94964	Protein SOGA1 OS=Homo sapiens OX=9606 GN=SOGA1 PE=1 SV=2	0	43.399	11	11	19	11	1	1423	159.7	11	0	1.35381e+08	42262964	High	High
High	P52292	Importin subunit alpha-1 OS=Homo sapiens OX=9606 GN=KPNA2 PE=1 SV=1	0	43.389	32	10	16	10	1	529	57.8	10	0	2.46025e+08	215352442	High	High
High	P08670	Vimentin OS=Homo sapiens OX=9606 GN=VIM PE=1 SV=4	0	43.387	30	14	26	11	1	466	53.6	14	0	4.73866e+08	357441496	High	High
High	Q96DT7	Zinc finger and BTB domain-containing protein 10 OS=Homo sapiens OX=9606 GN=ZBTB10 PE=1 SV=2	0	43.322	16	12	19	12	1	871	94.8	12	0	9.77985e+08	6.48133e+08	High	High
High	P35908	Keratin, type II cytoskeletal 2 epidermal OS=Homo sapiens OX=9606 GN=KRT2 PE=1 SV=2	0	43.258	31	15	18	9	1	639	65.4	15	2	3.3886e+08	7151543	High	Not Found
High	P54727	UV excision repair protein RAD23 homolog B OS=Homo sapiens OX=9606 GN=RAD23B PE=1 SV=1	0	43.181	30	11	34	10	1	409	43.1	11	1	4.51804e+09	4.64845e+09	High	High
High	Q9Y3S1	Serine/threonine-protein kinase WNK2 OS=Homo sapiens OX=9606 GN=WNK2 PE=1 SV=4	0	43.128	7	14	20	7	1	2297	242.5	14	0	7.24769e+07	52394625	High	High
High	O00203	AP-3 complex subunit beta-1 OS=Homo sapiens OX=9606 GN=AP3B1 PE=1 SV=3	0	43.094	14	11	15	11	1	1094	121.2	11	0	9.40638e+07	74210440	High	High
High	Q15233	Non-POU domain-containing octamer-binding protein OS=Homo sapiens OX=9606 GN=NONO PE=1 SV=4	0	42.954	28	11	19	10	1	471	54.2	11	0	1.86694e+08	96871765	High	High
High	Q71RC2	La-related protein 4 OS=Homo sapiens OX=9606 GN=LARP4 PE=1 SV=3	0	42.789	17	10	16	10	1	724	80.5	10	0	2.3736e+08	304581954	High	High
High	O94973	AP-2 complex subunit alpha-2 OS=Homo sapiens OX=9606 GN=AP2A2 PE=1 SV=2	0	42.439	19	11	17	11	1	939	103.9	11	0	2.51354e+08	7.98841e+07	High	High
High	P62829	Large ribosomal subunit protein uL14 OS=Homo sapiens OX=9606 GN=RPL23 PE=1 SV=1	0	42.437	68	9	77	9	1	140	14.9	9	0	2.42004e+10	2.07251e+10	High	High
High	Q16204	Coiled-coil domain-containing protein 6 OS=Homo sapiens OX=9606 GN=CCDC6 PE=1 SV=2	0	42.433	32	15	25	15	1	474	53.3	15	0	5.53e+08	500354518	High	High
High	P06576	ATP synthase subunit beta, mitochondrial OS=Homo sapiens OX=9606 GN=ATP5F1B PE=1 SV=3	0	42.407	26	8	12	8	1	529	56.5	8	0	3.40018e+08	386681880	High	High
High	Q8N3C0	Activating signal cointegrator 1 complex subunit 3 OS=Homo sapiens OX=9606 GN=ASCC3 PE=1 SV=3	0	42.403	10	14	19	14	1	2202	251.3	14	0	1.22129e+08	125130710	High	High
High	Q7Z2W4	Zinc finger CCCH-type antiviral protein 1 OS=Homo sapiens OX=9606 GN=ZC3HAV1 PE=1 SV=3	0	42.382	21	13	16	13	1	902	101.4	13	0	9.84927e+07	6.08929e+07	High	High
High	Q8NI27	THO complex subunit 2 OS=Homo sapiens OX=9606 GN=THOC2 PE=1 SV=2	0	42.343	10	13	21	13	1	1593	182.7	13	0	2.64553e+08	1.85634e+08	High	High
High	Q86UE4	Protein LYRIC OS=Homo sapiens OX=9606 GN=MTDH PE=1 SV=2	0	42.324	27	11	18	11	1	582	63.8	11	0	7.50423e+08	675840406	High	High
High	Q8IXH7	Negative elongation factor C/D OS=Homo sapiens OX=9606 GN=NELFCD PE=1 SV=2	0	42.262	26	11	14	11	1	590	66.2	11	0	2.60111e+08	143528953	High	High
High	Q15654	Thyroid receptor-interacting protein 6 OS=Homo sapiens OX=9606 GN=TRIP6 PE=1 SV=3	0	41.627	35	9	11	9	1	476	50.3	9	0	2.84371e+08	253782088	High	High
High	Q13492	Phosphatidylinositol-binding clathrin assembly protein OS=Homo sapiens OX=9606 GN=PICALM PE=1 SV=2	0	41.578	19	10	14	10	1	652	70.7	10	0	1.15343e+08	177024646	High	High
High	P27635	Large ribosomal subunit protein uL16 OS=Homo sapiens OX=9606 GN=RPL10 PE=1 SV=5	0	41.53	46	9	21	9	1	214	24.6	9	0	2.1517e+09	2243177392	High	High
High	Q96T51	RUN and FYVE domain-containing protein 1 OS=Homo sapiens OX=9606 GN=RUFY1 PE=1 SV=2	0	41.439	21	11	17	11	1	708	79.8	11	0	9.851e+07	136819148	High	High
High	Q8N8S7	Protein enabled homolog OS=Homo sapiens OX=9606 GN=ENAH PE=1 SV=2	0	41.271	20	11	18	11	1	591	66.5	11	0	2.06661e+08	2.69862e+08	High	High
High	P50851	Lipopolysaccharide-responsive and beige-like anchor protein OS=Homo sapiens OX=9606 GN=LRBA PE=1 SV=4	0	41.202	5	14	18	14	1	2863	318.9	14	0	1.56129e+08	1.26743e+08	High	High
High	Q13151	Heterogeneous nuclear ribonucleoprotein A0 OS=Homo sapiens OX=9606 GN=HNRNPA0 PE=1 SV=1	0	41.008	45	9	18	8	1	305	30.8	9	0	1.14028e+09	552219082	High	High
High	Q8WXF1	Paraspeckle component 1 OS=Homo sapiens OX=9606 GN=PSPC1 PE=1 SV=1	0	40.945	33	12	22	12	1	523	58.7	12	0	1.26547e+09	919429679	High	High
High	Q9C0D5	Protein TANC1 OS=Homo sapiens OX=9606 GN=TANC1 PE=1 SV=3	0	40.711	10	12	16	12	1	1861	202.1	12	0	1.17431e+08	1.45694e+08	High	High
High	Q9NRR5	Ubiquilin-4 OS=Homo sapiens OX=9606 GN=UBQLN4 PE=1 SV=2	0	40.704	19	7	11	5	1	601	63.8	7	0	5.90091e+07	15063873	High	High
High	Q9UNF1	Melanoma-associated antigen D2 OS=Homo sapiens OX=9606 GN=MAGED2 PE=1 SV=2	0	40.597	26	12	22	12	1	606	64.9	12	0	9.4933e+08	1197522435	High	High
High	P43304	Glycerol-3-phosphate dehydrogenase, mitochondrial OS=Homo sapiens OX=9606 GN=GPD2 PE=1 SV=3	0	40.415	34	14	18	14	1	727	80.8	14	0	4.92431e+08	271443026	High	High
High	P19525	Interferon-induced, double-stranded RNA-activated protein kinase OS=Homo sapiens OX=9606 GN=EIF2AK2 PE=1 SV=2	0	40.119	26	11	17	11	1	551	62.1	11	0	6.55953e+08	556333229	High	High
High	O60343	TBC1 domain family member 4 OS=Homo sapiens OX=9606 GN=TBC1D4 PE=1 SV=2	0	39.431	10	11	18	11	1	1298	146.5	11	0	2.53795e+08	129196553	High	High
High	Q14498	RNA-binding protein 39 OS=Homo sapiens OX=9606 GN=RBM39 PE=1 SV=2	0	39.395	28	10	16	10	1	530	59.3	10	0	6.90217e+08	578892664	High	High
High	Q5JWF2	Guanine nucleotide-binding protein G(s) subunit alpha isoforms XLas OS=Homo sapiens OX=9606 GN=GNAS PE=1 SV=2	0	39.265	11	9	14	9	1	1037	111	9	0	2.0259e+08	281423544	High	High
High	P55036	26S proteasome non-ATPase regulatory subunit 4 OS=Homo sapiens OX=9606 GN=PSMD4 PE=1 SV=1	0	39.15	41	11	18	11	1	377	40.7	11	0	1.1631e+09	1.889e+09	High	High
High	Q8NCN4	E3 ubiquitin-protein ligase RNF169 OS=Homo sapiens OX=9606 GN=RNF169 PE=1 SV=2	0	39.139	27	14	19	14	1	708	77.1	14	0	2.04678e+08	1.81187e+08	High	High
High	Q9C0C9	(E3-independent) E2 ubiquitin-conjugating enzyme OS=Homo sapiens OX=9606 GN=UBE2O PE=1 SV=3	0	39.05	16	12	18	12	1	1292	141.2	12	0	3.71969e+08	362056767	High	High
High	Q9NYF8	Bcl-2-associated transcription factor 1 OS=Homo sapiens OX=9606 GN=BCLAF1 PE=1 SV=2	0	38.747	16	15	28	15	1	920	106.1	15	0	4.53494e+08	490513280	High	High
High	Q6P996	Pyridoxal-dependent decarboxylase domain-containing protein 1 OS=Homo sapiens OX=9606 GN=PDXDC1 PE=1 SV=2	0	38.382	19	11	19	11	1	788	86.7	11	0	3.17798e+08	372474992	High	High
High	Q9P2N5	RNA-binding protein 27 OS=Homo sapiens OX=9606 GN=RBM27 PE=1 SV=2	0	38.363	12	10	15	9	1	1060	118.6	10	0	2.61641e+08	133068424	High	High
High	P85037	Forkhead box protein K1 OS=Homo sapiens OX=9606 GN=FOXK1 PE=1 SV=1	0	38.172	17	10	15	9	1	733	75.4	10	1	1.88034e+08	162740901	High	High
High	Q14694	Ubiquitin carboxyl-terminal hydrolase 10 OS=Homo sapiens OX=9606 GN=USP10 PE=1 SV=2	0	38.171	19	11	17	11	1	798	87.1	11	0	3.14563e+08	307166346	High	High
High	P62633	CCHC-type zinc finger nucleic acid binding protein OS=Homo sapiens OX=9606 GN=CNBP PE=1 SV=1	0	38.145	59	9	19	9	1	177	19.5	9	0	1.89558e+09	1203700212	High	High
High	Q15058	Kinesin-like protein KIF14 OS=Homo sapiens OX=9606 GN=KIF14 PE=1 SV=1	0	37.912	8	11	16	11	1	1648	186.4	11	0	1.1433e+08	1.21409e+08	High	High
High	P55884	Eukaryotic translation initiation factor 3 subunit B OS=Homo sapiens OX=9606 GN=EIF3B PE=1 SV=3	0	37.859	18	12	21	12	1	814	92.4	12	0	2.21494e+08	145693696	High	High
High	O95714	E3 ubiquitin-protein ligase HERC2 OS=Homo sapiens OX=9606 GN=HERC2 PE=1 SV=2	0	37.479	3	12	16	12	1	4834	526.9	12	0	4.40889e+07	2.28733e+07	High	High
High	P52732	Kinesin-like protein KIF11 OS=Homo sapiens OX=9606 GN=KIF11 PE=1 SV=2	0	37.463	11	9	16	9	1	1056	119.1	9	0	2.43362e+08	242589335	High	High
High	P49643	DNA primase large subunit OS=Homo sapiens OX=9606 GN=PRIM2 PE=1 SV=2	0	37.403	27	9	14	9	1	509	58.8	9	0	2.26184e+08	181127435	High	High
High	Q9UNZ2	NSFL1 cofactor p47 OS=Homo sapiens OX=9606 GN=NSFL1C PE=1 SV=2	0	37.391	38	12	22	12	1	370	40.5	12	0	9.28557e+08	800421732	High	High
High	Q66K74	Microtubule-associated protein 1S OS=Homo sapiens OX=9606 GN=MAP1S PE=1 SV=2	0	37.293	12	7	14	7	1	1059	112.1	7	0	1.00956e+08	83341302	High	High
High	P07195	L-lactate dehydrogenase B chain OS=Homo sapiens OX=9606 GN=LDHB PE=1 SV=2	0	37.283	30	8	11	6	1	334	36.6	8	2	2.66034e+08	3.35414e+08	High	High
High	Q6PJT7	Zinc finger CCCH domain-containing protein 14 OS=Homo sapiens OX=9606 GN=ZC3H14 PE=1 SV=1	0	37.218	24	11	18	11	1	736	82.8	11	0	1.58662e+08	1.8903e+08	High	High
High	P06748	Nucleophosmin OS=Homo sapiens OX=9606 GN=NPM1 PE=1 SV=2	0	36.971	37	10	16	10	1	294	32.6	10	0	1.19925e+09	1035065148	High	High
High	Q9Y5S2	Serine/threonine-protein kinase MRCK beta OS=Homo sapiens OX=9606 GN=CDC42BPB PE=1 SV=2	0	36.807	10	13	14	13	1	1711	194.2	13	0	1.47734e+08	123450780	High	High
High	Q9H910	Jupiter microtubule associated homolog 2 OS=Homo sapiens OX=9606 GN=JPT2 PE=1 SV=1	0	36.533	56	9	19	9	1	190	20.1	9	0	1.07485e+09	1196129828	High	High
High	Q9Y5V3	Melanoma-associated antigen D1 OS=Homo sapiens OX=9606 GN=MAGED1 PE=1 SV=3	0	36.515	16	11	21	11	1	778	86.1	11	0	3.77162e+08	457540451	High	High
High	O95232	Luc7-like protein 3 OS=Homo sapiens OX=9606 GN=LUC7L3 PE=1 SV=2	0	36.501	26	9	15	9	1	432	51.4	9	0	1.13887e+08	1.3199e+08	High	High
High	Q9Y4H2	Insulin receptor substrate 2 OS=Homo sapiens OX=9606 GN=IRS2 PE=1 SV=2	0	36.321	8	8	15	8	1	1338	137.2	8	0	1.30666e+08	76409823	High	High
High	Q12756	Kinesin-like protein KIF1A OS=Homo sapiens OX=9606 GN=KIF1A PE=1 SV=2	0	36.307	11	13	16	13	1	1690	190.9	13	0	1.0063e+08	62059268	High	High
High	Q6L8Q7	2',5'-phosphodiesterase 12 OS=Homo sapiens OX=9606 GN=PDE12 PE=1 SV=2	0	36.298	27	11	17	11	1	609	67.3	11	0	2.48924e+08	203808370	High	High
High	P48444	Coatomer subunit delta OS=Homo sapiens OX=9606 GN=ARCN1 PE=1 SV=1	0	36.22	26	12	18	12	1	511	57.2	12	0	2.37081e+08	236171451	High	High
High	O00629	Importin subunit alpha-3 OS=Homo sapiens OX=9606 GN=KPNA4 PE=1 SV=1	0	36.166	28	8	14	8	1	521	57.9	8	0	3.52615e+08	265514156	High	High
High	P04259	Keratin, type II cytoskeletal 6B OS=Homo sapiens OX=9606 GN=KRT6B PE=1 SV=5	0	36.14	16	10	17	1	1	564	60	10	0			High	Not Found
High	Q9NTZ6	RNA-binding protein 12 OS=Homo sapiens OX=9606 GN=RBM12 PE=1 SV=1	0	36.116	20	13	19	13	1	932	97.3	13	0	8.20869e+08	1268326749	High	High
High	Q99700	Ataxin-2 OS=Homo sapiens OX=9606 GN=ATXN2 PE=1 SV=2	0	35.928	12	13	18	12	1	1313	140.2	13	0	1.97817e+08	1.35812e+08	High	High
High	Q8IWS0	PHD finger protein 6 OS=Homo sapiens OX=9606 GN=PHF6 PE=1 SV=1	0	35.909	38	11	18	11	1	365	41.3	11	0	3.33961e+08	2.23408e+08	High	High
High	Q8WUM0	Nuclear pore complex protein Nup133 OS=Homo sapiens OX=9606 GN=NUP133 PE=1 SV=2	0	35.888	10	6	8	6	1	1156	128.9	6	0	1.18255e+07	74115857	High	High
High	P42695	Condensin-2 complex subunit D3 OS=Homo sapiens OX=9606 GN=NCAPD3 PE=1 SV=2	0	35.85	9	9	13	9	1	1498	168.8	9	0	8.45002e+07	55584157	High	High
High	Q15056	Eukaryotic translation initiation factor 4H OS=Homo sapiens OX=9606 GN=EIF4H PE=1 SV=5	0	35.764	44	9	20	9	1	248	27.4	9	0	2.02164e+09	1905261752	High	High
High	Q13363	C-terminal-binding protein 1 OS=Homo sapiens OX=9606 GN=CTBP1 PE=1 SV=2	0	35.751	30	8	18	8	1	440	47.5	8	0	3.8226e+08	249706952	High	High
High	Q7Z4V5	Hepatoma-derived growth factor-related protein 2 OS=Homo sapiens OX=9606 GN=HDGFL2 PE=1 SV=1	0	35.659	19	12	19	11	1	671	74.3	12	1	6.66098e+08	6.0676e+08	High	High
High	Q99832	T-complex protein 1 subunit eta OS=Homo sapiens OX=9606 GN=CCT7 PE=1 SV=2	0	35.597	19	10	19	10	1	543	59.3	10	0	2.05077e+08	94966178	High	High
High	Q07666	KH domain-containing, RNA-binding, signal transduction-associated protein 1 OS=Homo sapiens OX=9606 GN=KHDRBS1 PE=1 SV=1	0	35.414	28	10	23	10	1	443	48.2	10	0	3.53391e+09	3284217328	High	High
High	P56537	Eukaryotic translation initiation factor 6 OS=Homo sapiens OX=9606 GN=EIF6 PE=1 SV=1	0	35.324	53	8	14	8	1	245	26.6	8	0	8.10246e+08	866034428	High	High
High	O94915	Protein furry homolog-like OS=Homo sapiens OX=9606 GN=FRYL PE=1 SV=2	0	35.21	5	9	12	9	1	3013	339.4	9	0	4.37927e+07	5.25956e+07	High	High
High	Q08AD1	Calmodulin-regulated spectrin-associated protein 2 OS=Homo sapiens OX=9606 GN=CAMSAP2 PE=1 SV=3	0	34.965	11	10	13	9	1	1489	168	10	0	7.35046e+07	4.9754e+07	High	High
High	Q5T5U3	Rho GTPase-activating protein 21 OS=Homo sapiens OX=9606 GN=ARHGAP21 PE=1 SV=2	0	34.706	8	12	16	12	1	1958	217.3	12	0	1.96491e+08	214846181	High	High
High	Q5T6F2	Ubiquitin-associated protein 2 OS=Homo sapiens OX=9606 GN=UBAP2 PE=1 SV=1	0	34.66	16	10	17	10	1	1119	117	10	0	2.07339e+08	148332764	High	High
High	O14964	Hepatocyte growth factor-regulated tyrosine kinase substrate OS=Homo sapiens OX=9606 GN=HGS PE=1 SV=1	0	34.569	12	8	13	8	1	777	86.1	8	0	3.52355e+08	260305084	High	High
High	Q99959	Plakophilin-2 OS=Homo sapiens OX=9606 GN=PKP2 PE=1 SV=2	0	34.222	15	9	11	9	1	881	97.4	9	0	1.0003e+07	7.99699e+06	High	High
High	Q96KR1	Zinc finger RNA-binding protein OS=Homo sapiens OX=9606 GN=ZFR PE=1 SV=2	0	34.213	12	10	13	10	1	1074	116.9	10	0	1.0572e+08	86781640	High	High
High	P41240	Tyrosine-protein kinase CSK OS=Homo sapiens OX=9606 GN=CSK PE=1 SV=1	0	34.124	25	9	10	9	1	450	50.7	9	0		763291002	Not Found	High
High	Q9NSK0	Kinesin light chain 4 OS=Homo sapiens OX=9606 GN=KLC4 PE=1 SV=3	0	34.067	17	8	10	8	1	619	68.6	8	0	1.66519e+07	86706066	High	High
High	P41091	Eukaryotic translation initiation factor 2 subunit 3 OS=Homo sapiens OX=9606 GN=EIF2S3 PE=1 SV=3	0	33.834	35	12	17	12	1	472	51.1	12	0	2.65828e+08	328267245	High	High
High	Q5T5Y3	Calmodulin-regulated spectrin-associated protein 1 OS=Homo sapiens OX=9606 GN=CAMSAP1 PE=1 SV=2	0	33.78	9	13	21	12	1	1602	177.9	13	1	2.64601e+08	250653921	High	High
High	P14923	Junction plakoglobin OS=Homo sapiens OX=9606 GN=JUP PE=1 SV=3	0	33.776	19	9	13	7	1	745	81.7	9	0	3.00435e+07	44177010	High	High
High	Q9H0C8	Integrin-linked kinase-associated serine/threonine phosphatase 2C OS=Homo sapiens OX=9606 GN=ILKAP PE=1 SV=1	0	33.729	25	10	17	10	1	392	42.9	10	0	1.53261e+08	138332774	High	High
High	Q8WWK9	Cytoskeleton-associated protein 2 OS=Homo sapiens OX=9606 GN=CKAP2 PE=1 SV=1	0	33.65	18	13	21	13	1	683	76.9	13	0	4.19305e+08	3.87284e+08	High	High
High	Q12923	Tyrosine-protein phosphatase non-receptor type 13 OS=Homo sapiens OX=9606 GN=PTPN13 PE=1 SV=2	0	33.644	5	9	14	9	1	2485	276.7	9	0	2.25469e+07	68506778	High	High
High	Q8N163	Cell cycle and apoptosis regulator protein 2 OS=Homo sapiens OX=9606 GN=CCAR2 PE=1 SV=2	0	33.619	20	12	18	12	1	923	102.8	12	0	2.46042e+08	274516006	High	High
High	Q7Z5L9	Interferon regulatory factor 2-binding protein 2 OS=Homo sapiens OX=9606 GN=IRF2BP2 PE=1 SV=2	0	33.606	25	9	12	9	1	587	61	9	0	2.72699e+07	71221665	High	High
High	Q8WVV9	Heterogeneous nuclear ribonucleoprotein L-like OS=Homo sapiens OX=9606 GN=HNRNPLL PE=1 SV=1	0	33.561	22	8	10	8	1	542	60	8	0	7.18235e+07	91733981	High	High
High	Q9HAU0	Pleckstrin homology domain-containing family A member 5 OS=Homo sapiens OX=9606 GN=PLEKHA5 PE=1 SV=1	0	33.499	13	12	15	12	1	1116	127.4	12	0	2.45105e+08	77946504	High	High
High	Q8WWI1	LIM domain only protein 7 OS=Homo sapiens OX=9606 GN=LMO7 PE=1 SV=3	0	33.418	8	11	16	11	1	1683	192.6	11	0	2.67614e+08	248172494	High	High
High	P22670	MHC class II regulatory factor RFX1 OS=Homo sapiens OX=9606 GN=RFX1 PE=1 SV=2	0	33.289	9	5	10	5	1	979	104.7	5	0	4.72563e+07	51917578	High	High
High	P13489	Ribonuclease inhibitor OS=Homo sapiens OX=9606 GN=RNH1 PE=1 SV=2	0	33.213	17	6	10	6	1	461	49.9	6	0	3.77338e+07	47225072	High	High
High	Q13200	26S proteasome non-ATPase regulatory subunit 2 OS=Homo sapiens OX=9606 GN=PSMD2 PE=1 SV=3	0	33.048	13	7	8	7	1	908	100.1	7	0	4.79736e+07	30975074	High	High
High	Q14683	Structural maintenance of chromosomes protein 1A OS=Homo sapiens OX=9606 GN=SMC1A PE=1 SV=2	0	33.006	11	14	18	14	1	1233	143.1	14	0	4.59393e+07	5.80995e+07	High	High
High	Q9Y266	Nuclear migration protein nudC OS=Homo sapiens OX=9606 GN=NUDC PE=1 SV=1	0	32.987	33	10	17	10	1	331	38.2	10	0	2.68779e+08	378766605	High	High
High	P15880	Small ribosomal subunit protein uS5 OS=Homo sapiens OX=9606 GN=RPS2 PE=1 SV=2	0	32.966	34	8	14	8	1	293	31.3	8	0	9.24138e+08	1083689704	High	High
High	P36578	Large ribosomal subunit protein uL4 OS=Homo sapiens OX=9606 GN=RPL4 PE=1 SV=5	0	32.909	28	9	12	9	1	427	47.7	9	0	6.33769e+08	101085536	High	High
High	Q96KG9	N-terminal kinase-like protein OS=Homo sapiens OX=9606 GN=SCYL1 PE=1 SV=1	0	32.721	20	10	14	10	1	808	89.6	10	0	8.03853e+07	3.30221e+07	High	High
High	P23378	Glycine dehydrogenase (decarboxylating), mitochondrial OS=Homo sapiens OX=9606 GN=GLDC PE=1 SV=2	0	32.609	13	7	8	7	1	1020	112.7	7	0	3.36943e+07		High	High
High	O76094	Signal recognition particle subunit SRP72 OS=Homo sapiens OX=9606 GN=SRP72 PE=1 SV=3	0	32.607	17	8	12	8	1	671	74.6	8	0	2.2474e+07	33167738	High	High
High	P46013	Proliferation marker protein Ki-67 OS=Homo sapiens OX=9606 GN=MKI67 PE=1 SV=2	0	32.56	6	12	17	12	1	3256	358.5	12	0	9.25381e+07	1.06487e+08	High	High
High	Q5JTV8	Torsin-1A-interacting protein 1 OS=Homo sapiens OX=9606 GN=TOR1AIP1 PE=1 SV=2	0	32.466	25	11	17	10	1	583	66.2	11	1	2.89003e+08	201450324	High	High
High	Q12888	TP53-binding protein 1 OS=Homo sapiens OX=9606 GN=TP53BP1 PE=1 SV=2	0	32.277	8	10	14	10	1	1972	213.4	10	0	9.79184e+07	152410270	High	High
High	P42694	Probable helicase with zinc finger domain OS=Homo sapiens OX=9606 GN=HELZ PE=1 SV=2	0	32.265	7	9	12	9	1	1942	218.8	9	0	7.78743e+08	5.35954e+08	High	High
High	Q14974	Importin subunit beta-1 OS=Homo sapiens OX=9606 GN=KPNB1 PE=1 SV=2	0	32.167	16	9	16	9	1	876	97.1	9	0	1.65933e+08	975953961	High	High
High	Q96CX2	BTB/POZ domain-containing protein KCTD12 OS=Homo sapiens OX=9606 GN=KCTD12 PE=1 SV=1	0	32.143	28	7	13	7	1	325	35.7	7	0	4.8978e+08	426989944	High	High
High	Q86UK7	E3 ubiquitin-protein ligase ZNF598 OS=Homo sapiens OX=9606 GN=ZNF598 PE=1 SV=1	0	32.007	13	11	16	11	1	904	98.6	11	0	1.22557e+08	1.35546e+08	High	High
High	Q96EP5	DAZ-associated protein 1 OS=Homo sapiens OX=9606 GN=DAZAP1 PE=1 SV=1	0	31.858	22	5	11	5	1	407	43.4	5	0	1.00248e+09	776277012	High	High
High	Q8N684	Cleavage and polyadenylation specificity factor subunit 7 OS=Homo sapiens OX=9606 GN=CPSF7 PE=1 SV=1	0	31.695	27	10	18	10	1	471	52	10	0	4.22309e+08	398597614	High	High
High	Q8WUA4	General transcription factor 3C polypeptide 2 OS=Homo sapiens OX=9606 GN=GTF3C2 PE=1 SV=2	0	31.653	15	8	9	8	1	911	100.6	8	0	1.12104e+08		High	High
High	P13010	X-ray repair cross-complementing protein 5 OS=Homo sapiens OX=9606 GN=XRCC5 PE=1 SV=3	0	31.573	17	8	11	8	1	732	82.7	8	0	2.21079e+08	298535060	High	High
High	O14980	Exportin-1 OS=Homo sapiens OX=9606 GN=XPO1 PE=1 SV=1	0	31.519	10	9	13	9	1	1071	123.3	9	0	6.24839e+07	40849617	High	High
High	Q96L92	Sorting nexin-27 OS=Homo sapiens OX=9606 GN=SNX27 PE=1 SV=2	0	31.471	20	7	11	7	1	541	61.2	7	0	9.46294e+07	55339984	High	High
High	O60749	Sorting nexin-2 OS=Homo sapiens OX=9606 GN=SNX2 PE=1 SV=2	0	31.302	16	8	13	8	1	519	58.4	8	0	4.47787e+08	2.96393e+08	High	High
High	Q9Y450	HBS1-like protein OS=Homo sapiens OX=9606 GN=HBS1L PE=1 SV=1	0	31.234	18	9	12	9	1	684	75.4	9	0	2.07273e+08	1.52185e+08	High	High
High	Q9BZZ5	Apoptosis inhibitor 5 OS=Homo sapiens OX=9606 GN=API5 PE=1 SV=3	0	31.208	21	8	16	8	1	524	59	8	0	3.22764e+08	285769018	High	High
High	Q96GX5	Serine/threonine-protein kinase greatwall OS=Homo sapiens OX=9606 GN=MASTL PE=1 SV=1	0	31.161	11	6	11	5	1	879	97.3	6	1	2.01062e+08	190275990	High	High
High	P23396	Small ribosomal subunit protein uS3 OS=Homo sapiens OX=9606 GN=RPS3 PE=1 SV=2	0	31.115	43	10	26	10	1	243	26.7	10	0	1.27266e+09	2571500736	High	High
High	Q9H5H4	Zinc finger protein 768 OS=Homo sapiens OX=9606 GN=ZNF768 PE=1 SV=2	0	31.089	21	11	17	11	1	540	60.2	11	0	1.20671e+08	137535504	High	High
High	P29375	Lysine-specific demethylase 5A OS=Homo sapiens OX=9606 GN=KDM5A PE=1 SV=3	0	31.082	10	11	12	10	1	1690	192	11	0	2.19754e+07	44429453	High	High
High	O43719	HIV Tat-specific factor 1 OS=Homo sapiens OX=9606 GN=HTATSF1 PE=1 SV=1	0	31.055	17	10	12	10	1	755	85.8	10	0	2.98207e+08	2.51644e+08	High	High
High	P63104	14-3-3 protein zeta/delta OS=Homo sapiens OX=9606 GN=YWHAZ PE=1 SV=1	0	30.947	29	6	11	4	1	245	27.7	6	2	1.05266e+08	160947700	High	High
High	O95487	Protein transport protein Sec24B OS=Homo sapiens OX=9606 GN=SEC24B PE=1 SV=2	0	30.909	9	9	15	6	1	1268	137.3	9	0	1.00471e+08	79800365	High	High
High	P50402	Emerin OS=Homo sapiens OX=9606 GN=EMD PE=1 SV=1	0	30.887	46	8	16	8	1	254	29	8	0	4.42148e+08	481932852	High	High
High	P12931	Proto-oncogene tyrosine-protein kinase Src OS=Homo sapiens OX=9606 GN=SRC PE=1 SV=3	0	30.865	21	8	9	5	1	536	59.8	8	2	2.46952e+07	673328212	Not Found	High
High	Q07866	Kinesin light chain 1 OS=Homo sapiens OX=9606 GN=KLC1 PE=1 SV=2	0	30.767	16	7	9	3	1	573	65.3	7	0	5.68329e+07	65282920	High	High
High	P20700	Lamin-B1 OS=Homo sapiens OX=9606 GN=LMNB1 PE=1 SV=2	0	30.736	18	9	13	7	1	586	66.4	9	0	1.11703e+07	19933413	High	High
High	P20020	Plasma membrane calcium-transporting ATPase 1 OS=Homo sapiens OX=9606 GN=ATP2B1 PE=1 SV=4	0	30.717	10	10	16	5	1	1220	134.6	10	3	1.75365e+08	143925180	High	High
High	Q8WW12	PEST proteolytic signal-containing nuclear protein OS=Homo sapiens OX=9606 GN=PCNP PE=1 SV=2	0	30.654	44	7	11	7	1	178	18.9	7	0	5.92991e+08	599413348	High	High
High	Q12955	Ankyrin-3 OS=Homo sapiens OX=9606 GN=ANK3 PE=1 SV=3	0	30.567	3	8	9	7	1	4377	480.1	8	0	3.21897e+09	3147379976	High	High
High	Q9H6Z4	Ran-binding protein 3 OS=Homo sapiens OX=9606 GN=RANBP3 PE=1 SV=1	0	30.567	17	8	14	8	1	567	60.2	8	0	6.32814e+07	73534356	High	High
High	Q9Y2D5	A-kinase anchor protein 2 OS=Homo sapiens OX=9606 GN=AKAP2 PE=1 SV=3	0	30.529	12	8	13	8	1	859	94.6	8	0	1.10138e+08	103783146	High	High
High	P51617	Interleukin-1 receptor-associated kinase 1 OS=Homo sapiens OX=9606 GN=IRAK1 PE=1 SV=2	0	30.515	19	9	10	9	1	712	76.5	9	0	1.3838e+07		High	High
High	Q5VT06	Centrosome-associated protein 350 OS=Homo sapiens OX=9606 GN=CEP350 PE=1 SV=1	0	30.499	4	9	12	9	1	3117	350.7	9	0	3.70199e+07	4.89264e+07	High	High
High	O43852	Calumenin OS=Homo sapiens OX=9606 GN=CALU PE=1 SV=2	0	30.416	33	8	14	8	1	315	37.1	8	0	7.28346e+08	436076754	High	High
High	Q15003	Condensin complex subunit 2 OS=Homo sapiens OX=9606 GN=NCAPH PE=1 SV=3	0	30.383	14	7	9	7	1	741	82.5	7	0	4.39566e+07	3.30033e+07	High	High
High	P43487	Ran-specific GTPase-activating protein OS=Homo sapiens OX=9606 GN=RANBP1 PE=1 SV=1	0	30.327	32	5	9	5	1	201	23.3	5	0	1.91081e+09	1675662582	High	High
High	P12236	ADP/ATP translocase 3 OS=Homo sapiens OX=9606 GN=SLC25A6 PE=1 SV=4	0	30.097	40	10	21	2	1	298	32.8	10	0	8.54651e+07	13242463	High	High
High	P41567	Eukaryotic translation initiation factor 1 OS=Homo sapiens OX=9606 GN=EIF1 PE=1 SV=1	0	30.092	52	7	14	3	1	113	12.7	7	2	7.43306e+08	571288066	High	High
High	P16383	Intron Large complex component GCFC2 OS=Homo sapiens OX=9606 GN=GCFC2 PE=1 SV=2	0	30.088	15	8	11	8	1	781	89.3	8	0	7.94342e+07	6.76543e+07	High	High
High	Q70CQ2	Ubiquitin carboxyl-terminal hydrolase 34 OS=Homo sapiens OX=9606 GN=USP34 PE=1 SV=2	0	29.971	4	9	10	9	1	3546	404	9	0			High	High
High	Q9UPQ9	Trinucleotide repeat-containing gene 6B protein OS=Homo sapiens OX=9606 GN=TNRC6B PE=1 SV=4	0	29.908	7	8	13	8	1	1833	193.9	8	0	1.61347e+07	2.10252e+07	High	High
High	Q9H6S0	3'-5' RNA helicase YTHDC2 OS=Homo sapiens OX=9606 GN=YTHDC2 PE=1 SV=2	0	29.723	9	9	11	9	1	1430	160.1	9	0	3.21893e+07	66382943	High	High
High	P42858	Huntingtin OS=Homo sapiens OX=9606 GN=HTT PE=1 SV=2	0	29.633	4	8	12	8	1	3142	347.4	8	0	1.42525e+07	2.15154e+07	High	High
High	Q9BT25	HAUS augmin-like complex subunit 8 OS=Homo sapiens OX=9606 GN=HAUS8 PE=1 SV=3	0	29.572	24	5	6	5	1	410	44.8	5	0	3.56481e+07	3.72249e+07	High	High
High	P05141	ADP/ATP translocase 2 OS=Homo sapiens OX=9606 GN=SLC25A5 PE=1 SV=7	0	29.56	34	10	21	2	1	298	32.8	10	7	2.19806e+09	2030582582	High	High
High	P52209	6-phosphogluconate dehydrogenase, decarboxylating OS=Homo sapiens OX=9606 GN=PGD PE=1 SV=3	0	29.555	17	6	10	6	1	483	53.1	6	0	8.9187e+07	78035232	High	High
High	Q15424	Scaffold attachment factor B1 OS=Homo sapiens OX=9606 GN=SAFB PE=1 SV=4	0	29.514	15	12	21	10	1	915	102.6	12	1	8.25811e+07	9.99162e+07	High	High
High	P52948	Nuclear pore complex protein Nup98-Nup96 OS=Homo sapiens OX=9606 GN=NUP98 PE=1 SV=4	0	29.496	8	12	14	12	1	1817	197.5	12	0	8.94393e+07	1.54536e+08	High	High
High	O14497	AT-rich interactive domain-containing protein 1A OS=Homo sapiens OX=9606 GN=ARID1A PE=1 SV=3	0	29.455	4	6	9	6	1	2285	241.9	6	0	5.55717e+07	20803720	High	High
High	Q9UHD8	Septin-9 OS=Homo sapiens OX=9606 GN=SEPTIN9 PE=1 SV=2	0	29.441	17	9	15	9	1	586	65.4	9	0	1.56705e+08	189990990	High	High
High	Q9NQC3	Reticulon-4 OS=Homo sapiens OX=9606 GN=RTN4 PE=1 SV=2	0	29.44	10	6	15	6	1	1192	129.9	6	0	1.574e+09	1143939072	High	High
High	Q9ULM3	YEATS domain-containing protein 2 OS=Homo sapiens OX=9606 GN=YEATS2 PE=1 SV=2	0	29.433	8	8	14	8	1	1422	150.7	8	0	2.7825e+07	2.60343e+07	High	High
High	Q9Y4R8	Telomere length regulation protein TEL2 homolog OS=Homo sapiens OX=9606 GN=TELO2 PE=1 SV=2	0	29.416	10	5	6	5	1	837	91.7	5	0	1.08492e+07	14633661	High	High
High	P23528	Cofilin-1 OS=Homo sapiens OX=9606 GN=CFL1 PE=1 SV=3	0	29.396	42	6	9	6	1	166	18.5	6	0	1.87601e+08	319815067	High	High
High	Q6P2H3	Centrosomal protein of 85 kDa OS=Homo sapiens OX=9606 GN=CEP85 PE=1 SV=1	0	29.317	14	7	12	7	1	762	85.6	7	0	2.59216e+08	1.24879e+08	High	High
High	Q96P70	Importin-9 OS=Homo sapiens OX=9606 GN=IPO9 PE=1 SV=3	0	29.204	12	6	11	6	1	1041	115.9	6	0	6.75251e+07	46241786	High	High
High	Q9UHR4	Brain-specific angiogenesis inhibitor 1-associated protein 2-like protein 1 OS=Homo sapiens OX=9606 GN=BAIAP2L1 PE=1 SV=2	0	29.176	20	9	12	9	1	511	56.8	9	0	1.39726e+08	8.32122e+06	High	High
High	Q9UPN6	SR-related and CTD-associated factor 8 OS=Homo sapiens OX=9606 GN=SCAF8 PE=1 SV=1	0	29.046	11	9	10	9	1	1271	140.4	9	0	3.0609e+08	315078737	High	High
High	Q14241	Elongin-A OS=Homo sapiens OX=9606 GN=ELOA PE=1 SV=2	0	28.994	14	9	13	9	1	798	89.9	9	0	3.5595e+08	256475585	High	High
High	O43663	Protein regulator of cytokinesis 1 OS=Homo sapiens OX=9606 GN=PRC1 PE=1 SV=2	0	28.758	18	7	14	7	1	620	71.6	7	0	2.4924e+08	282726184	High	High
High	Q9UNS2	COP9 signalosome complex subunit 3 OS=Homo sapiens OX=9606 GN=COPS3 PE=1 SV=3	0	28.741	26	7	11	7	1	423	47.8	7	0	1.2484e+08	99806218	High	High
High	Q9NYI0	PH and SEC7 domain-containing protein 3 OS=Homo sapiens OX=9606 GN=PSD3 PE=1 SV=2	0	28.686	12	10	13	10	1	1048	116	10	0	4.54389e+07	118828188	High	High
High	O75391	Sperm-associated antigen 7 OS=Homo sapiens OX=9606 GN=SPAG7 PE=1 SV=2	0	28.683	41	8	13	8	1	227	26	8	0	2.9869e+08	335987398	High	High
High	P35580	Myosin-10 OS=Homo sapiens OX=9606 GN=MYH10 PE=1 SV=3	0	28.66	6	7	9	6	1	1976	228.9	7	0	6.98173e+07	97489050	High	High
High	Q13177	Serine/threonine-protein kinase PAK 2 OS=Homo sapiens OX=9606 GN=PAK2 PE=1 SV=3	0	28.555	21	10	14	6	1	524	58	10	3	2.64911e+09	2218365564	High	High
High	P25054	Adenomatous polyposis coli protein OS=Homo sapiens OX=9606 GN=APC PE=1 SV=2	0	28.474	4	11	16	11	1	2843	311.5	11	0	3.73625e+07	4.72633e+07	High	High
High	Q09472	Histone acetyltransferase p300 OS=Homo sapiens OX=9606 GN=EP300 PE=1 SV=2	0	28.466	5	11	16	2	1	2414	264	11	0	1.81848e+07	15166395	High	High
High	Q05086	Ubiquitin-protein ligase E3A OS=Homo sapiens OX=9606 GN=UBE3A PE=1 SV=4	0	28.447	14	8	9	8	1	875	100.6	8	0	1.04612e+08	98693688	High	High
High	Q5VYK3	Proteasome adapter and scaffold protein ECM29 OS=Homo sapiens OX=9606 GN=ECPAS PE=1 SV=2	0	28.227	8	8	11	8	1	1845	204.2	8	0	1.66834e+07	18182810	High	High
High	O15400	Syntaxin-7 OS=Homo sapiens OX=9606 GN=STX7 PE=1 SV=4	0	28.087	38	5	7	5	1	261	29.8	5	0	6.79347e+07	46366388	High	High
High	Q5TAX3	Terminal uridylyltransferase 4 OS=Homo sapiens OX=9606 GN=TUT4 PE=1 SV=3	0	28.084	6	7	8	7	1	1644	185	7	0	3.54791e+07	31815357	High	High
High	Q9BVP2	Guanine nucleotide-binding protein-like 3 OS=Homo sapiens OX=9606 GN=GNL3 PE=1 SV=2	0	28.05	14	7	10	7	1	549	62	7	0	8.32071e+07	60484081	High	High
High	Q9Y618	Nuclear receptor corepressor 2 OS=Homo sapiens OX=9606 GN=NCOR2 PE=1 SV=3	0	28.021	5	10	15	8	1	2514	273.5	10	0	6.56941e+07	68351810	High	High
High	Q96Q15	Serine/threonine-protein kinase SMG1 OS=Homo sapiens OX=9606 GN=SMG1 PE=1 SV=3	0	27.98	3	7	8	7	1	3661	410.2	7	0	2.64127e+07	2.73453e+07	High	High
High	P53396	ATP-citrate synthase OS=Homo sapiens OX=9606 GN=ACLY PE=1 SV=3	0	27.96	9	8	11	8	1	1101	120.8	8	0	1.14367e+08	5.9058e+07	High	High
High	O15042	U2 snRNP-associated SURP motif-containing protein OS=Homo sapiens OX=9606 GN=U2SURP PE=1 SV=2	0	27.958	9	7	11	7	1	1029	118.2	7	0	1.89888e+08	178352254	High	High
High	O60502	Protein O-GlcNAcase OS=Homo sapiens OX=9606 GN=OGA PE=1 SV=2	0	27.911	10	6	10	6	1	916	102.8	6	0	8.83093e+07	119281463	High	High
High	O75152	Zinc finger CCCH domain-containing protein 11A OS=Homo sapiens OX=9606 GN=ZC3H11A PE=1 SV=3	0	27.833	14	11	14	11	1	810	89.1	11	0	1.13074e+08	9.62601e+07	High	High
High	Q9NW82	WD repeat-containing protein 70 OS=Homo sapiens OX=9606 GN=WDR70 PE=1 SV=1	0	27.725	16	11	26	11	1	654	73.2	11	0	4.20055e+08	5.36214e+08	High	High
High	O75694	Nuclear pore complex protein Nup155 OS=Homo sapiens OX=9606 GN=NUP155 PE=1 SV=1	0	27.605	11	8	11	8	1	1391	155.1	8	0	5.96693e+07	45061630	High	High
High	P14618	Pyruvate kinase PKM OS=Homo sapiens OX=9606 GN=PKM PE=1 SV=4	0	27.597	23	8	10	8	1	531	57.9	8	0	8.4971e+07	57444912	High	High
High	Q16186	Proteasomal ubiquitin receptor ADRM1 OS=Homo sapiens OX=9606 GN=ADRM1 PE=1 SV=2	0	27.485	22	8	13	8	1	407	42.1	8	0	3.29271e+08	381243204	High	High
High	Q14596	Next to BRCA1 gene 1 protein OS=Homo sapiens OX=9606 GN=NBR1 PE=1 SV=3	0	27.33	11	5	7	5	1	966	107.3	5	0	1.01847e+08	52024988	High	High
High	Q7Z589	BRCA2-interacting transcriptional repressor EMSY OS=Homo sapiens OX=9606 GN=EMSY PE=1 SV=2	0	27.252	9	9	10	9	1	1322	141.4	9	0	5.93729e+07	22097074	High	High
High	Q6P2Q9	Pre-mRNA-processing-splicing factor 8 OS=Homo sapiens OX=9606 GN=PRPF8 PE=1 SV=2	0	27.135	5	7	10	7	1	2335	273.4	7	0	5.06814e+09	4332900219	High	High
High	P04792	Heat shock protein beta-1 OS=Homo sapiens OX=9606 GN=HSPB1 PE=1 SV=2	0	27.11	60	8	12	8	1	205	22.8	8	0	4.33075e+08	398998502	High	High
High	P67809	Y-box-binding protein 1 OS=Homo sapiens OX=9606 GN=YBX1 PE=1 SV=3	0	27.052	29	5	10	3	1	324	35.9	5	0	2.19866e+07	29763278	High	High
High	Q9NTI5	Sister chromatid cohesion protein PDS5 homolog B OS=Homo sapiens OX=9606 GN=PDS5B PE=1 SV=1	0	27.042	7	8	12	6	1	1447	164.6	8	0	4.07411e+07	57496368	High	High
High	Q96II8	DISP complex protein LRCH3 OS=Homo sapiens OX=9606 GN=LRCH3 PE=1 SV=2	0	27.005	17	7	9	7	1	777	86	7	0	2.97036e+06		High	High
High	P30519	Heme oxygenase 2 OS=Homo sapiens OX=9606 GN=HMOX2 PE=1 SV=2	0	26.811	33	7	11	7	1	316	36	7	0	1.2504e+08	137421256	High	High
High	O00170	AH receptor-interacting protein OS=Homo sapiens OX=9606 GN=AIP PE=1 SV=3	0	26.697	34	7	10	7	1	330	37.6	7	0	3.70118e+08	356164500	High	High
High	P49840	Glycogen synthase kinase-3 alpha OS=Homo sapiens OX=9606 GN=GSK3A PE=1 SV=2	0	26.637	20	7	13	4	1	483	50.9	7	2	3.00663e+08	253467282	High	High
High	Q9UQE7	Structural maintenance of chromosomes protein 3 OS=Homo sapiens OX=9606 GN=SMC3 PE=1 SV=2	0	26.628	9	9	10	9	1	1217	141.5	9	0	2.34953e+08	1.22594e+07	High	High
High	Q05682	Caldesmon OS=Homo sapiens OX=9606 GN=CALD1 PE=1 SV=3	0	26.555	11	7	9	7	1	793	93.2	7	0	6.79575e+07	2.80955e+07	High	High
High	P11908	Ribose-phosphate pyrophosphokinase 2 OS=Homo sapiens OX=9606 GN=PRPS2 PE=1 SV=2	0	26.504	20	4	7	4	1	318	34.7	4	0	1.39018e+08	105100886	High	High
High	P18615	Negative elongation factor E OS=Homo sapiens OX=9606 GN=NELFE PE=1 SV=3	0	26.495	27	8	11	8	1	380	43.2	8	0	4.10919e+08	217917093	High	High
High	Q9NRN7	L-aminoadipate-semialdehyde dehydrogenase-phosphopantetheinyl transferase OS=Homo sapiens OX=9606 GN=AASDHPPT PE=1 SV=2	0	26.439	37	9	14	9	1	309	35.8	9	0	4.70865e+08	306880200	High	High
High	O43491	Band 4.1-like protein 2 OS=Homo sapiens OX=9606 GN=EPB41L2 PE=1 SV=1	0	26.413	12	10	13	10	1	1005	112.5	10	0	2.87998e+08	218582075	High	High
High	P49674	Casein kinase I isoform epsilon OS=Homo sapiens OX=9606 GN=CSNK1E PE=1 SV=1	0	26.406	25	9	12	2	1	416	47.3	9	0			High	High
High	P48730	Casein kinase I isoform delta OS=Homo sapiens OX=9606 GN=CSNK1D PE=1 SV=2	0	26.315	24	9	12	2	1	415	47.3	9	4	2.51898e+08	94563092	High	High
High	Q5HYW2	NHS-like protein 2 OS=Homo sapiens OX=9606 GN=NHSL2 PE=1 SV=2	0	26.304	8	8	11	8	1	1225	133.2	8	0	1.76487e+08	137222829	High	High
High	Q13153	Serine/threonine-protein kinase PAK 1 OS=Homo sapiens OX=9606 GN=PAK1 PE=1 SV=2	0	25.888	23	8	11	4	1	545	60.6	8	0	7.60823e+07	57129490	High	High
High	Q99567	Nuclear pore complex protein Nup88 OS=Homo sapiens OX=9606 GN=NUP88 PE=1 SV=2	0	25.815	17	8	11	8	1	741	83.5	8	0	1.222e+08	123493552	High	High
High	O95819	Mitogen-activated protein kinase kinase kinase kinase 4 OS=Homo sapiens OX=9606 GN=MAP4K4 PE=1 SV=2	0	25.803	9	8	11	6	1	1239	142	8	1	9.34468e+07	5.03404e+07	High	High
High	P84022	Mothers against decapentaplegic homolog 3 OS=Homo sapiens OX=9606 GN=SMAD3 PE=1 SV=1	0	25.801	23	9	13	7	1	425	48.1	9	1	2.75506e+08	289189388	High	High
High	Q92547	DNA topoisomerase 2-binding protein 1 OS=Homo sapiens OX=9606 GN=TOPBP1 PE=1 SV=3	0	25.789	10	11	14	11	1	1522	170.6	11	0	4.42139e+08	319429668	High	High
High	O14686	Histone-lysine N-methyltransferase 2D OS=Homo sapiens OX=9606 GN=KMT2D PE=1 SV=2	0	25.768	2	9	12	9	1	5537	593	9	0	5.4866e+07	4.89499e+07	High	High
High	Q9Y383	Putative RNA-binding protein Luc7-like 2 OS=Homo sapiens OX=9606 GN=LUC7L2 PE=1 SV=2	0	25.726	22	9	18	6	1	392	46.5	9	3	2.93515e+08	271794963	High	High
High	Q9C0B1	Alpha-ketoglutarate-dependent dioxygenase FTO OS=Homo sapiens OX=9606 GN=FTO PE=1 SV=3	0	25.668	22	7	10	7	1	505	58.2	7	0	1.08813e+08	68778405	High	High
High	Q9UJU6	Drebrin-like protein OS=Homo sapiens OX=9606 GN=DBNL PE=1 SV=1	0	25.601	27	9	11	9	1	430	48.2	9	0	1.10818e+08	8.02203e+07	High	High
High	Q14566	DNA replication licensing factor MCM6 OS=Homo sapiens OX=9606 GN=MCM6 PE=1 SV=1	0	25.574	10	8	14	8	1	821	92.8	8	0	1.67421e+08	214013102	High	High
High	Q6ZRS2	Helicase SRCAP OS=Homo sapiens OX=9606 GN=SRCAP PE=1 SV=3	0	25.44	4	10	12	10	1	3230	343.3	10	0	6.08978e+07	6.35712e+07	High	High
High	P50570	Dynamin-2 OS=Homo sapiens OX=9606 GN=DNM2 PE=1 SV=2	0	25.327	10	8	11	8	1	870	98	8	0	1.18593e+08	8.98692e+07	High	High
High	Q9NXH9	tRNA (guanine(26)-N(2))-dimethyltransferase OS=Homo sapiens OX=9606 GN=TRMT1 PE=1 SV=1	0	25.301	19	7	12	7	1	659	72.2	7	0	1.06813e+08	96681691	High	High
High	Q8NCA5	Protein FAM98A OS=Homo sapiens OX=9606 GN=FAM98A PE=1 SV=2	0	25.28	27	7	9	7	1	518	55.2	7	0	4.14217e+08	113222128	High	High
High	Q8TB72	Pumilio homolog 2 OS=Homo sapiens OX=9606 GN=PUM2 PE=1 SV=2	0	25.16	9	10	13	3	1	1066	114.1	10	0			High	High
High	Q9ULH0	Kinase D-interacting substrate of 220 kDa OS=Homo sapiens OX=9606 GN=KIDINS220 PE=1 SV=3	0	25.067	5	6	9	6	1	1771	196.4	6	0		37427232	High	High
High	Q6WKZ4	Rab11 family-interacting protein 1 OS=Homo sapiens OX=9606 GN=RAB11FIP1 PE=1 SV=3	0	24.958	7	6	12	5	1	1283	137.1	6	0	4.2992e+07	40477532	High	High
High	Q96FW1	Ubiquitin thioesterase OTUB1 OS=Homo sapiens OX=9606 GN=OTUB1 PE=1 SV=2	0	24.902	27	6	8	6	1	271	31.3	6	0	1.65907e+08	110127456	High	High
High	Q6VMQ6	Activating transcription factor 7-interacting protein 1 OS=Homo sapiens OX=9606 GN=ATF7IP PE=1 SV=3	0	24.849	7	9	14	9	1	1270	136.3	9	0	1.62003e+08	1.44545e+08	High	High
High	O00193	Small acidic protein OS=Homo sapiens OX=9606 GN=SMAP PE=1 SV=1	0	24.84	30	5	11	5	1	183	20.3	5	0	5.4958e+08	497759968	High	High
High	P08865	Small ribosomal subunit protein uS2 OS=Homo sapiens OX=9606 GN=RPSA PE=1 SV=4	0	24.745	40	6	12	6	1	295	32.8	6	0	1.02972e+09	617647648	High	High
High	Q96G74	OTU domain-containing protein 5 OS=Homo sapiens OX=9606 GN=OTUD5 PE=1 SV=1	0	24.683	16	6	12	6	1	571	60.6	6	0	3.63819e+08	346673881	High	High
High	P20073	Annexin A7 OS=Homo sapiens OX=9606 GN=ANXA7 PE=1 SV=3	0	24.654	18	8	9	8	1	488	52.7	8	0	1.28504e+08	44185931	High	High
High	P35998	26S proteasome regulatory subunit 7 OS=Homo sapiens OX=9606 GN=PSMC2 PE=1 SV=3	0	24.64	21	6	7	6	1	433	48.6	6	0	5.08311e+07	44813054	High	High
High	Q9H2U1	ATP-dependent DNA/RNA helicase DHX36 OS=Homo sapiens OX=9606 GN=DHX36 PE=1 SV=2	0	24.62	7	6	11	6	1	1008	114.7	6	0	1.01844e+08	60394616	High	High
High	Q9BSD7	Cancer-related nucleoside-triphosphatase OS=Homo sapiens OX=9606 GN=NTPCR PE=1 SV=1	0	24.613	45	6	9	6	1	190	20.7	6	0	5.45423e+07	46368376	High	High
High	Q16881	Thioredoxin reductase 1, cytoplasmic OS=Homo sapiens OX=9606 GN=TXNRD1 PE=1 SV=3	0	24.604	25	8	10	8	1	649	70.9	8	0	9.24096e+07	1.97443e+07	High	High
High	Q8TEU7	Rap guanine nucleotide exchange factor 6 OS=Homo sapiens OX=9606 GN=RAPGEF6 PE=1 SV=2	0	24.595	6	6	9	4	1	1601	179.3	6	1	9.88042e+07	52337345	High	High
High	Q9H7D7	WD repeat-containing protein 26 OS=Homo sapiens OX=9606 GN=WDR26 PE=1 SV=3	0	24.582	13	5	7	5	1	661	72.1	5	0	3.22661e+07	57677776	High	High
High	Q9NPQ8	Synembryn-A OS=Homo sapiens OX=9606 GN=RIC8A PE=1 SV=3	0	24.535	16	6	10	6	1	531	59.7	6	0	6.8909e+07	16540388	High	High
High	P11586	C-1-tetrahydrofolate synthase, cytoplasmic OS=Homo sapiens OX=9606 GN=MTHFD1 PE=1 SV=4	0	24.51	13	7	7	7	1	935	101.5	7	0	2.02195e+07	28673484	High	High
High	Q9Y678	Coatomer subunit gamma-1 OS=Homo sapiens OX=9606 GN=COPG1 PE=1 SV=1	0	24.507	12	7	9	6	1	874	97.7	7	1	5.37237e+07	5.47648e+07	High	High
High	O43747	AP-1 complex subunit gamma-1 OS=Homo sapiens OX=9606 GN=AP1G1 PE=1 SV=5	0	24.473	12	5	7	5	1	822	91.3	5	0	4.68689e+07	10600159	High	High
High	O15231	Zinc finger protein 185 OS=Homo sapiens OX=9606 GN=ZNF185 PE=1 SV=3	0	24.423	12	7	9	7	1	689	73.5	7	0	8.62358e+07	52165335	High	High
High	O95155	Ubiquitin conjugation factor E4 B OS=Homo sapiens OX=9606 GN=UBE4B PE=1 SV=1	0	24.352	8	6	10	6	1	1302	146.1	6	0	8.8374e+07	31106823	High	High
High	Q9H5N1	Rab GTPase-binding effector protein 2 OS=Homo sapiens OX=9606 GN=RABEP2 PE=1 SV=2	0	24.292	14	9	12	9	1	569	63.5	9	0	7.67267e+07	8.34852e+07	High	High
High	Q9NUW8	Tyrosyl-DNA phosphodiesterase 1 OS=Homo sapiens OX=9606 GN=TDP1 PE=1 SV=2	0	24.287	22	9	10	9	1	608	68.4	9	0	1.57267e+08	175946025	High	High
High	Q96GX9	Methylthioribulose-1-phosphate dehydratase OS=Homo sapiens OX=9606 GN=APIP PE=1 SV=1	0	24.218	35	7	12	7	1	242	27.1	7	0	2.69123e+08	9.56541e+07	High	High
High	Q2TAZ0	Autophagy-related protein 2 homolog A OS=Homo sapiens OX=9606 GN=ATG2A PE=1 SV=3	0	24.208	5	6	8	6	1	1938	212.7	6	0	2.76055e+07	5756249	High	High
High	Q7Z3U7	Protein MON2 homolog OS=Homo sapiens OX=9606 GN=MON2 PE=1 SV=3	0	24.12	5	7	7	7	1	1717	190.2	7	0	2.43254e+07	28789374	High	High
High	P24928	DNA-directed RNA polymerase II subunit RPB1 OS=Homo sapiens OX=9606 GN=POLR2A PE=1 SV=2	0	24.065	5	6	8	6	1	1970	217	6	0	8.49129e+06	22090150	High	High
High	O94966	Ubiquitin carboxyl-terminal hydrolase 19 OS=Homo sapiens OX=9606 GN=USP19 PE=1 SV=2	0	23.982	7	5	7	5	1	1318	145.6	5	0	7.27375e+07	61707728	High	High
High	O14639	Actin-binding LIM protein 1 OS=Homo sapiens OX=9606 GN=ABLIM1 PE=1 SV=3	0	23.92	13	7	8	7	1	778	87.6	7	0	4.45178e+07		High	High
High	P42224	Signal transducer and activator of transcription 1-alpha/beta OS=Homo sapiens OX=9606 GN=STAT1 PE=1 SV=2	0	23.904	13	7	9	7	1	750	87.3	7	0	2.31638e+08	76054646	High	High
High	Q96AE4	Far upstream element-binding protein 1 OS=Homo sapiens OX=9606 GN=FUBP1 PE=1 SV=3	0	23.886	19	9	15	7	1	644	67.5	9	1	3.84656e+08	311539898	High	High
High	Q9BQ52	Zinc phosphodiesterase ELAC protein 2 OS=Homo sapiens OX=9606 GN=ELAC2 PE=1 SV=2	0	23.797	16	7	13	7	1	826	92.2	7	0	1.01039e+08	119846398	High	High
High	Q7Z333	Probable helicase senataxin OS=Homo sapiens OX=9606 GN=SETX PE=1 SV=4	0	23.795	5	11	12	11	1	2677	302.7	11	0	4.32112e+07	2.22045e+07	High	High
High	Q15459	Splicing factor 3A subunit 1 OS=Homo sapiens OX=9606 GN=SF3A1 PE=1 SV=1	0	23.785	7	4	8	4	1	793	88.8	4	0	4.11967e+07	38039477	High	High
High	O43809	Cleavage and polyadenylation specificity factor subunit 5 OS=Homo sapiens OX=9606 GN=NUDT21 PE=1 SV=1	0	23.758	31	4	8	4	1	227	26.2	4	0	1.36945e+08	148136684	High	High
High	Q53GS9	U4/U6.U5 tri-snRNP-associated protein 2 OS=Homo sapiens OX=9606 GN=USP39 PE=1 SV=2	0	23.753	19	8	12	8	1	565	65.3	8	0	3.83451e+07	2.99708e+07	High	High
High	Q04695	Keratin, type I cytoskeletal 17 OS=Homo sapiens OX=9606 GN=KRT17 PE=1 SV=2	0	23.633	17	7	17	2	1	432	48.1	7	0	2.39421e+07	32945146	High	High
High	P57721	Poly(rC)-binding protein 3 OS=Homo sapiens OX=9606 GN=PCBP3 PE=1 SV=2	0	23.629	18	5	10	1	1	371	39.4	5	0	1.14086e+08	53583240	High	High
High	Q92804	TATA-binding protein-associated factor 2N OS=Homo sapiens OX=9606 GN=TAF15 PE=1 SV=1	0	23.517	19	5	14	3	1	592	61.8	5	0	4.40713e+07	34406732	High	High
High	P46939	Utrophin OS=Homo sapiens OX=9606 GN=UTRN PE=1 SV=2	0	23.508	3	6	10	6	1	3433	394.2	6	0	1.57492e+07	3.01424e+07	High	High
High	Q7Z739	YTH domain-containing family protein 3 OS=Homo sapiens OX=9606 GN=YTHDF3 PE=1 SV=1	0	23.464	14	7	8	6	1	585	63.8	7	0			High	High
High	O95425	Supervillin OS=Homo sapiens OX=9606 GN=SVIL PE=1 SV=2	0	23.354	5	8	12	8	1	2214	247.6	8	0	5.42326e+07	4.01153e+07	High	High
High	Q99436	Proteasome subunit beta type-7 OS=Homo sapiens OX=9606 GN=PSMB7 PE=1 SV=1	0	23.308	32	5	7	5	1	277	29.9	5	0	3.54354e+07	75109860	High	High
High	O75592	E3 ubiquitin-protein ligase MYCBP2 OS=Homo sapiens OX=9606 GN=MYCBP2 PE=1 SV=4	0	23.301	2	6	7	6	1	4678	513.3	6	0	1.62628e+07		High	High
High	Q9NYV4	Cyclin-dependent kinase 12 OS=Homo sapiens OX=9606 GN=CDK12 PE=1 SV=2	0	23.287	7	7	10	4	1	1490	164.1	7	0	4.0426e+07	4232858	High	High
High	Q6GQQ9	OTU domain-containing protein 7B OS=Homo sapiens OX=9606 GN=OTUD7B PE=1 SV=1	0	23.259	10	5	7	5	1	843	92.5	5	0	7.58848e+07	1.14167e+07	High	High
High	Q9NR45	Sialic acid synthase OS=Homo sapiens OX=9606 GN=NANS PE=1 SV=2	0	23.231	23	6	14	6	1	359	40.3	6	0	1.80395e+08	179238259	High	High
High	P11940	Polyadenylate-binding protein 1 OS=Homo sapiens OX=9606 GN=PABPC1 PE=1 SV=2	0	23.187	13	6	11	2	1	636	70.6	6	3	1.86724e+08	161500856	High	High
High	Q96D71	RalBP1-associated Eps domain-containing protein 1 OS=Homo sapiens OX=9606 GN=REPS1 PE=1 SV=3	0	23.175	10	6	10	6	1	796	86.6	6	0	1.46625e+08	112507666	High	High
High	Q9HCC0	Methylcrotonoyl-CoA carboxylase beta chain, mitochondrial OS=Homo sapiens OX=9606 GN=MCCC2 PE=1 SV=1	0	23.024	18	7	12	7	1	563	61.3	7	0	2.43421e+08	191833662	High	High
High	P56270	Myc-associated zinc finger protein OS=Homo sapiens OX=9606 GN=MAZ PE=1 SV=1	0	23.012	17	7	12	6	1	477	48.6	7	1	6.91422e+07	6.48846e+07	High	High
High	Q12931	Heat shock protein 75 kDa, mitochondrial OS=Homo sapiens OX=9606 GN=TRAP1 PE=1 SV=3	0	22.922	12	7	12	6	1	704	80.1	7	0	1.59764e+07	17116836	High	High
High	P51532	Transcription activator BRG1 OS=Homo sapiens OX=9606 GN=SMARCA4 PE=1 SV=2	0	22.793	6	8	10	8	1	1647	184.5	8	0			High	High
High	Q9GZR1	Sentrin-specific protease 6 OS=Homo sapiens OX=9606 GN=SENP6 PE=1 SV=2	0	22.655	10	7	9	7	1	1112	126.1	7	0	2.81827e+06	2.39622e+07	High	High
High	Q4KMP7	TBC1 domain family member 10B OS=Homo sapiens OX=9606 GN=TBC1D10B PE=1 SV=3	0	22.605	14	7	11	7	1	808	87.1	7	0	9.17769e+07	88406863	High	High
High	P15927	Replication protein A 32 kDa subunit OS=Homo sapiens OX=9606 GN=RPA2 PE=1 SV=1	0	22.595	34	5	8	5	1	270	29.2	5	0	2.66854e+08	179281412	High	High
High	Q9UBF8	Phosphatidylinositol 4-kinase beta OS=Homo sapiens OX=9606 GN=PI4KB PE=1 SV=1	0	22.564	15	8	10	8	1	816	91.3	8	0			High	High
High	O94925	Glutaminase kidney isoform, mitochondrial OS=Homo sapiens OX=9606 GN=GLS PE=1 SV=1	0	22.56	10	5	10	5	1	669	73.4	5	0	2.57021e+08	215745692	High	High
High	Q9UQB8	Brain-specific angiogenesis inhibitor 1-associated protein 2 OS=Homo sapiens OX=9606 GN=BAIAP2 PE=1 SV=1	0	22.465	17	8	11	8	1	552	60.8	8	0	6.45632e+07	77653878	High	High
High	O00273	DNA fragmentation factor subunit alpha OS=Homo sapiens OX=9606 GN=DFFA PE=1 SV=1	0	22.453	27	7	10	7	1	331	36.5	7	0	1.62171e+08	146568202	High	High
High	P38159	RNA-binding motif protein, X chromosome OS=Homo sapiens OX=9606 GN=RBMX PE=1 SV=3	0	22.393	17	6	10	6	1	391	42.3	6	0	5.87438e+08	201236444	High	High
High	Q86W56	Poly(ADP-ribose) glycohydrolase OS=Homo sapiens OX=9606 GN=PARG PE=1 SV=1	0	22.291	9	6	9	6	1	976	111	6	0	2.60132e+07	49977116	High	High
High	P29966	Myristoylated alanine-rich C-kinase substrate OS=Homo sapiens OX=9606 GN=MARCKS PE=1 SV=4	0	22.194	19	4	7	4	1	332	31.5	4	0	6.57072e+07	67930381	High	High
High	Q9H019	Mitochondrial fission regulator 1-like OS=Homo sapiens OX=9606 GN=MTFR1L PE=1 SV=2	0	22.135	27	5	9	5	1	292	31.9	5	0	7.47416e+07	100703831	High	High
High	Q9H3S7	Tyrosine-protein phosphatase non-receptor type 23 OS=Homo sapiens OX=9606 GN=PTPN23 PE=1 SV=1	0	22.081	6	7	8	7	1	1636	178.9	7	0	7.19404e+07	2.50933e+07	High	High
High	O14545	TRAF-type zinc finger domain-containing protein 1 OS=Homo sapiens OX=9606 GN=TRAFD1 PE=1 SV=1	0	21.973	20	7	12	7	1	582	64.8	7	0	4.20187e+07	97201271	High	High
High	Q14847	LIM and SH3 domain protein 1 OS=Homo sapiens OX=9606 GN=LASP1 PE=1 SV=2	0	21.93	24	7	11	7	1	261	29.7	7	0	9.63289e+07	148567268	High	High
High	Q8WX93	Palladin OS=Homo sapiens OX=9606 GN=PALLD PE=1 SV=3	0	21.9	6	8	12	8	1	1383	150.5	8	0	1.08669e+08	58046189	High	High
High	Q9Y6G9	Cytoplasmic dynein 1 light intermediate chain 1 OS=Homo sapiens OX=9606 GN=DYNC1LI1 PE=1 SV=3	0	21.841	17	6	7	5	1	523	56.5	6	0	1.17562e+08	57042312	High	High
High	Q9H6T3	RNA polymerase II-associated protein 3 OS=Homo sapiens OX=9606 GN=RPAP3 PE=1 SV=2	0	21.818	14	7	13	7	1	665	75.7	7	0	2.11081e+08	197523956	High	High
High	Q68CZ2	Tensin-3 OS=Homo sapiens OX=9606 GN=TNS3 PE=1 SV=2	0	21.814	7	5	6	5	1	1445	155.2	5	0	9.48623e+07	49868440	High	High
High	O76080	AN1-type zinc finger protein 5 OS=Homo sapiens OX=9606 GN=ZFAND5 PE=1 SV=1	0	21.811	31	6	10	5	1	213	23.1	6	0	8.35895e+07	5.18627e+07	High	High
High	O43164	E3 ubiquitin-protein ligase Praja-2 OS=Homo sapiens OX=9606 GN=PJA2 PE=1 SV=4	0	21.794	17	7	12	5	1	708	78.2	7	2	1.1543e+08	9.50541e+07	High	High
High	Q14202	Zinc finger MYM-type protein 3 OS=Homo sapiens OX=9606 GN=ZMYM3 PE=1 SV=2	0	21.78	5	5	7	5	1	1370	152.3	5	0	1.39399e+07	25479008	High	High
High	Q96EB6	NAD-dependent protein deacetylase sirtuin-1 OS=Homo sapiens OX=9606 GN=SIRT1 PE=1 SV=2	0	21.772	12	7	10	7	1	747	81.6	7	0	2.10658e+07	204002430	High	High
High	Q9P2E9	Ribosome-binding protein 1 OS=Homo sapiens OX=9606 GN=RRBP1 PE=1 SV=5	0	21.771	17	9	15	9	1	1410	152.4	9	0	1.02159e+08	8.61183e+07	High	High
High	Q9Y5A9	YTH domain-containing family protein 2 OS=Homo sapiens OX=9606 GN=YTHDF2 PE=1 SV=2	0	21.74	11	6	8	5	1	579	62.3	6	0	1.87249e+08	177626658	High	High
High	Q6UB99	Ankyrin repeat domain-containing protein 11 OS=Homo sapiens OX=9606 GN=ANKRD11 PE=1 SV=3	0	21.73	5	9	10	9	1	2663	297.7	9	0	2.54421e+07	6.12383e+06	High	High
High	Q9NZB2	Constitutive coactivator of PPAR-gamma-like protein 1 OS=Homo sapiens OX=9606 GN=FAM120A PE=1 SV=2	0	21.725	8	6	11	6	1	1118	121.8	6	0	5.04575e+07	49893093	High	High
High	P27348	14-3-3 protein theta OS=Homo sapiens OX=9606 GN=YWHAQ PE=1 SV=1	0	21.723	30	6	10	4	1	245	27.7	6	0	9.2817e+07	1.28546e+08	High	High
High	Q68EM7	Rho GTPase-activating protein 17 OS=Homo sapiens OX=9606 GN=ARHGAP17 PE=1 SV=1	0	21.714	7	4	10	4	1	881	95.4	4	0	8.81455e+06	1.30335e+07	High	High
High	Q13310	Polyadenylate-binding protein 4 OS=Homo sapiens OX=9606 GN=PABPC4 PE=1 SV=1	0	21.596	13	5	11	1	1	644	70.7	5	0			Not Found	High
High	Q8N5F7	NF-kappa-B-activating protein OS=Homo sapiens OX=9606 GN=NKAP PE=1 SV=1	0	21.539	22	6	7	6	1	415	47.1	6	0	5.19659e+06	9454203	High	High
High	P31350	Ribonucleoside-diphosphate reductase subunit M2 OS=Homo sapiens OX=9606 GN=RRM2 PE=1 SV=1	0	21.537	14	4	7	4	1	389	44.8	4	0	7.06837e+07	47250392	High	High
High	P51858	Hepatoma-derived growth factor OS=Homo sapiens OX=9606 GN=HDGF PE=1 SV=1	0	21.494	38	7	12	6	1	240	26.8	7	0	1.6013e+08	69924417	High	High
High	Q5VUJ6	Leucine-rich repeat and calponin homology domain-containing protein 2 OS=Homo sapiens OX=9606 GN=LRCH2 PE=1 SV=2	0	21.47	14	7	7	7	1	765	84.5	7	0	1.10683e+08	49590610	High	High
High	O60256	Phosphoribosyl pyrophosphate synthase-associated protein 2 OS=Homo sapiens OX=9606 GN=PRPSAP2 PE=1 SV=1	0	21.458	21	6	10	6	1	369	40.9	6	0	5.55314e+07	58302853	High	High
High	O60684	Importin subunit alpha-7 OS=Homo sapiens OX=9606 GN=KPNA6 PE=1 SV=1	0	21.424	15	5	8	4	1	536	60	5	1	4.37893e+07	20779628	High	High
High	O60563	Cyclin-T1 OS=Homo sapiens OX=9606 GN=CCNT1 PE=1 SV=1	0	21.34	10	7	13	7	1	726	80.6	7	0	3.03888e+07	2.62481e+07	High	High
High	Q01844	RNA-binding protein EWS OS=Homo sapiens OX=9606 GN=EWSR1 PE=1 SV=1	0	21.268	9	6	16	6	1	656	68.4	6	0	2.23901e+09	2242604704	High	High
High	Q9BY89	Uncharacterized protein KIAA1671 OS=Homo sapiens OX=9606 GN=KIAA1671 PE=1 SV=2	0	21.258	4	7	9	7	1	1806	196.6	7	0	2.70551e+07	5.00398e+07	High	High
High	Q9UHB6	LIM domain and actin-binding protein 1 OS=Homo sapiens OX=9606 GN=LIMA1 PE=1 SV=1	0	21.25	9	5	6	5	1	759	85.2	5	0	2.23562e+08	90315640	High	High
High	Q15018	BRISC complex subunit Abraxas 2 OS=Homo sapiens OX=9606 GN=ABRAXAS2 PE=1 SV=2	0	21.229	23	7	9	7	1	415	46.9	7	0	1.93362e+08	196996629	High	High
High	P13797	Plastin-3 OS=Homo sapiens OX=9606 GN=PLS3 PE=1 SV=4	0	21.227	13	7	12	7	1	630	70.8	7	0	3.35275e+07	29420188	High	High
High	O15047	Histone-lysine N-methyltransferase SETD1A OS=Homo sapiens OX=9606 GN=SETD1A PE=1 SV=3	0	21.165	6	8	9	8	1	1707	185.9	8	0	1.16998e+08	4.07398e+07	High	High
High	Q8WXH0	Nesprin-2 OS=Homo sapiens OX=9606 GN=SYNE2 PE=1 SV=3	0	21.151	1	7	9	7	1	6885	795.9	7	0	1.79392e+07	6720991	High	High
High	Q9HAW4	Claspin OS=Homo sapiens OX=9606 GN=CLSPN PE=1 SV=3	0	21.073	5	6	9	6	1	1339	151	6	0	7.46127e+07	6.41314e+07	High	High
High	P54725	UV excision repair protein RAD23 homolog A OS=Homo sapiens OX=9606 GN=RAD23A PE=1 SV=1	0	21.001	33	7	10	6	1	363	39.6	7	0	5.7235e+07	35925692	High	High
High	Q9H4B7	Tubulin beta-1 chain OS=Homo sapiens OX=9606 GN=TUBB1 PE=1 SV=1	0	20.957	10	5	21	1	1	451	50.3	5	0	7.74294e+07		High	Not Found
High	Q16576	Histone-binding protein RBBP7 OS=Homo sapiens OX=9606 GN=RBBP7 PE=1 SV=1	0	20.945	26	6	8	6	1	425	47.8	6	0	1.00197e+08	115669935	High	High
High	Q96Q89	Kinesin-like protein KIF20B OS=Homo sapiens OX=9606 GN=KIF20B PE=1 SV=3	0	20.818	5	7	9	7	1	1820	210.5	7	0	2.01891e+07	7.73533e+06	High	High
High	P57737	Coronin-7 OS=Homo sapiens OX=9606 GN=CORO7 PE=1 SV=2	0	20.731	17	6	7	6	1	925	100.5	6	0			High	High
High	Q8NG27	E3 ubiquitin-protein ligase Praja-1 OS=Homo sapiens OX=9606 GN=PJA1 PE=1 SV=2	0	20.699	12	5	8	3	1	643	71	5	0	2.81462e+06	2.98456e+06	High	High
High	Q9NX40	OCIA domain-containing protein 1 OS=Homo sapiens OX=9606 GN=OCIAD1 PE=1 SV=1	0	20.548	21	4	9	4	1	245	27.6	4	0	6.6139e+07	199775983	High	High
High	Q5T1M5	FK506-binding protein 15 OS=Homo sapiens OX=9606 GN=FKBP15 PE=1 SV=2	0	20.417	9	7	9	7	1	1219	133.5	7	0	1.05509e+08	89549306	High	High
High	P40692	DNA mismatch repair protein Mlh1 OS=Homo sapiens OX=9606 GN=MLH1 PE=1 SV=1	0	20.41	12	5	7	5	1	756	84.5	5	0	3.31836e+07	35421728	High	High
High	P43246	DNA mismatch repair protein Msh2 OS=Homo sapiens OX=9606 GN=MSH2 PE=1 SV=1	0	20.387	11	5	7	5	1	934	104.7	5	0	6.73772e+06	46847575	High	High
High	P49454	Centromere protein F OS=Homo sapiens OX=9606 GN=CENPF PE=1 SV=3	0	20.279	2	6	7	6	1	3114	357.3	6	0	1.45619e+07	1.40724e+07	High	High
High	P19784	Casein kinase II subunit alpha' OS=Homo sapiens OX=9606 GN=CSNK2A2 PE=1 SV=1	0	20.237	22	6	8	5	1	350	41.2	6	0	3.10342e+07	58121334	High	High
High	Q9Y446	Plakophilin-3 OS=Homo sapiens OX=9606 GN=PKP3 PE=1 SV=1	0	20.235	11	7	10	7	1	797	87	7	0	6.23911e+07	43495538	High	High
High	P25325	3-mercaptopyruvate sulfurtransferase OS=Homo sapiens OX=9606 GN=MPST PE=1 SV=3	0	20.23	23	4	6	4	1	297	33.2	4	0	1.01355e+08	81508504	High	High
High	Q9Y2U8	Inner nuclear membrane protein Man1 OS=Homo sapiens OX=9606 GN=LEMD3 PE=1 SV=2	0	20.056	8	5	8	5	1	911	99.9	5	0	1.82039e+08	95465214	High	High
High	P10644	cAMP-dependent protein kinase type I-alpha regulatory subunit OS=Homo sapiens OX=9606 GN=PRKAR1A PE=1 SV=1	0	19.958	20	7	13	7	1	381	43	7	0	2.73858e+08	165627376	High	High
High	A0MZ66	Shootin-1 OS=Homo sapiens OX=9606 GN=SHTN1 PE=1 SV=4	0	19.956	12	6	10	6	1	631	71.6	6	0	1.30449e+08	124059872	High	High
High	Q9UHI6	Probable ATP-dependent RNA helicase DDX20 OS=Homo sapiens OX=9606 GN=DDX20 PE=1 SV=2	0	19.932	9	5	8	5	1	824	92.2	5	0	3.19076e+07	52849929	High	High
High	P55786	Puromycin-sensitive aminopeptidase OS=Homo sapiens OX=9606 GN=NPEPPS PE=1 SV=2	0	19.922	10	5	8	5	1	919	103.2	5	0	7.49125e+07	105459956	High	High
High	O60739	Eukaryotic translation initiation factor 1b OS=Homo sapiens OX=9606 GN=EIF1B PE=1 SV=2	0	19.907	47	5	7	1	1	113	12.8	5	0			Not Found	High
High	P16615	Sarcoplasmic/endoplasmic reticulum calcium ATPase 2 OS=Homo sapiens OX=9606 GN=ATP2A2 PE=1 SV=1	0	19.904	7	4	7	4	1	1042	114.7	4	0	4.14784e+07	4.13577e+07	High	High
High	Q14011	Cold-inducible RNA-binding protein OS=Homo sapiens OX=9606 GN=CIRBP PE=1 SV=1	0	19.877	32	4	7	4	1	172	18.6	4	0	2.89261e+08	152540026	High	High
High	P28562	Dual specificity protein phosphatase 1 OS=Homo sapiens OX=9606 GN=DUSP1 PE=1 SV=3	0	19.837	17	5	8	5	1	367	39.3	5	0	1.77168e+07	114804994	High	High
High	Q15019	Septin-2 OS=Homo sapiens OX=9606 GN=SEPTIN2 PE=1 SV=1	0	19.828	29	6	8	6	1	361	41.5	6	0	1.43841e+08	88997020	High	High
High	P52594	Arf-GAP domain and FG repeat-containing protein 1 OS=Homo sapiens OX=9606 GN=AGFG1 PE=1 SV=2	0	19.821	12	5	9	5	1	562	58.2	5	0	2.54646e+08	264087316	High	High
High	Q9P2B4	CTTNBP2 N-terminal-like protein OS=Homo sapiens OX=9606 GN=CTTNBP2NL PE=1 SV=2	0	19.698	16	8	9	8	1	639	70.1	8	0	2.17263e+08	201173283	High	High
High	Q9Y6A5	Transforming acidic coiled-coil-containing protein 3 OS=Homo sapiens OX=9606 GN=TACC3 PE=1 SV=1	0	19.679	10	5	6	5	1	838	90.3	5	0		51280976	High	High
High	P62736	Actin, aortic smooth muscle OS=Homo sapiens OX=9606 GN=ACTA2 PE=1 SV=1	0	19.653	21	7	15	1	1	377	42	7	0	3.47975e+08	366112512	High	High
High	Q12769	Nuclear pore complex protein Nup160 OS=Homo sapiens OX=9606 GN=NUP160 PE=1 SV=3	0	19.638	5	4	6	4	1	1436	162	4	0	3.43033e+07	75225352	High	High
High	Q8N3X1	Formin-binding protein 4 OS=Homo sapiens OX=9606 GN=FNBP4 PE=1 SV=3	0	19.551	7	6	9	6	1	1017	110.2	6	0	6.91843e+07	70022314	High	High
High	P23634	Plasma membrane calcium-transporting ATPase 4 OS=Homo sapiens OX=9606 GN=ATP2B4 PE=1 SV=2	0	19.518	6	6	9	1	1	1241	137.8	6	0			Not Found	High
High	Q9BXF6	Rab11 family-interacting protein 5 OS=Homo sapiens OX=9606 GN=RAB11FIP5 PE=1 SV=1	0	19.507	14	6	7	6	1	653	70.4	6	0	1.57977e+07	30002350	High	High
High	Q7Z434	Mitochondrial antiviral-signaling protein OS=Homo sapiens OX=9606 GN=MAVS PE=1 SV=2	0	19.451	11	5	7	5	1	540	56.5	5	0	4.45126e+07	45301672	High	High
High	Q14004	Cyclin-dependent kinase 13 OS=Homo sapiens OX=9606 GN=CDK13 PE=1 SV=2	0	19.405	6	7	10	4	1	1512	164.8	7	1	1.11048e+08	7.74477e+07	High	High
High	Q7Z4H7	HAUS augmin-like complex subunit 6 OS=Homo sapiens OX=9606 GN=HAUS6 PE=1 SV=2	0	19.378	7	5	7	5	1	955	108.6	5	0	6.4413e+07	6.00154e+07	High	High
High	Q9UHY1	Nuclear receptor-binding protein OS=Homo sapiens OX=9606 GN=NRBP1 PE=1 SV=1	0	19.37	13	4	8	4	1	535	59.8	4	0	8.63878e+07	55512840	High	High
High	P17858	ATP-dependent 6-phosphofructokinase, liver type OS=Homo sapiens OX=9606 GN=PFKL PE=1 SV=6	0	19.369	10	6	8	4	1	780	85	6	1	2.09765e+07	4.60111e+07	High	High
High	Q03252	Lamin-B2 OS=Homo sapiens OX=9606 GN=LMNB2 PE=1 SV=4	0	19.353	10	6	11	4	1	620	69.9	6	0	6.1047e+07	23061903	High	High
High	Q15942	Zyxin OS=Homo sapiens OX=9606 GN=ZYX PE=1 SV=1	0	19.34	15	6	14	6	1	572	61.2	6	0	6.68643e+07	75220333	High	High
High	O43823	A-kinase anchor protein 8 OS=Homo sapiens OX=9606 GN=AKAP8 PE=1 SV=1	0	19.34	8	4	5	4	1	692	76.1	4	0	7.11545e+07	2.34866e+07	High	High
High	P25789	Proteasome subunit alpha type-4 OS=Homo sapiens OX=9606 GN=PSMA4 PE=1 SV=1	0	19.326	28	5	5	5	1	261	29.5	5	0	6.91625e+07	1.50538e+07	High	High
High	Q8ND56	Protein LSM14 homolog A OS=Homo sapiens OX=9606 GN=LSM14A PE=1 SV=3	0	19.287	17	7	13	7	1	463	50.5	7	0	8.3649e+08	590943411	High	High
High	Q92615	La-related protein 4B OS=Homo sapiens OX=9606 GN=LARP4B PE=1 SV=3	0	19.285	9	5	8	5	1	738	80.5	5	0	8.68421e+07	60632275	High	High
High	Q04323	UBX domain-containing protein 1 OS=Homo sapiens OX=9606 GN=UBXN1 PE=1 SV=2	0	19.28	21	6	12	6	1	297	33.3	6	0	3.83898e+08	955561560	High	High
High	Q13158	FAS-associated death domain protein OS=Homo sapiens OX=9606 GN=FADD PE=1 SV=1	0	19.238	40	3	5	3	1	208	23.3	3	0	6.823e+07	61171904	High	High
High	Q96FC9	ATP-dependent DNA helicase DDX11 OS=Homo sapiens OX=9606 GN=DDX11 PE=1 SV=1	0	19.229	6	4	6	4	1	970	108.2	4	0	1.54532e+07	16028932	High	High
High	Q13011	Delta(3,5)-Delta(2,4)-dienoyl-CoA isomerase, mitochondrial OS=Homo sapiens OX=9606 GN=ECH1 PE=1 SV=2	0	19.215	20	5	7	5	1	328	35.8	5	0	4.58594e+07	58891776	High	High
High	P35613	Basigin OS=Homo sapiens OX=9606 GN=BSG PE=1 SV=2	0	19.208	26	6	11	6	1	385	42.2	6	0	9.93682e+08	961669025	High	High
High	O14641	Segment polarity protein dishevelled homolog DVL-2 OS=Homo sapiens OX=9606 GN=DVL2 PE=1 SV=1	0	19.193	10	6	7	4	1	736	78.9	6	0	1.46881e+08	1.08935e+08	High	High
High	Q12959	Disks large homolog 1 OS=Homo sapiens OX=9606 GN=DLG1 PE=1 SV=2	0	19.123	12	7	8	7	1	904	100.4	7	0	1.47161e+08	150567603	High	High
High	P20810	Calpastatin OS=Homo sapiens OX=9606 GN=CAST PE=1 SV=4	0	19.069	13	7	10	7	1	708	76.5	7	0	6.79357e+07	7.36558e+07	High	High
High	Q14571	Inositol 1,4,5-trisphosphate receptor type 2 OS=Homo sapiens OX=9606 GN=ITPR2 PE=1 SV=2	0	19.022	4	8	9	7	1	2701	307.9	8	1	5.26624e+07	7.53999e+07	High	High
High	P51003	Poly(A) polymerase alpha OS=Homo sapiens OX=9606 GN=PAPOLA PE=1 SV=4	0	19.013	12	7	8	7	1	745	82.8	7	0	5.28896e+07		High	High
High	P62753	Small ribosomal subunit protein eS6 OS=Homo sapiens OX=9606 GN=RPS6 PE=1 SV=1	0	18.997	24	5	9	5	1	249	28.7	5	0	2.05354e+08	261995410	High	High
High	Q86VS8	Protein Hook homolog 3 OS=Homo sapiens OX=9606 GN=HOOK3 PE=1 SV=2	0	18.959	7	3	4	3	1	718	83.1	3	0	1.37708e+07	16095490	High	High
High	Q15181	Inorganic pyrophosphatase OS=Homo sapiens OX=9606 GN=PPA1 PE=1 SV=2	0	18.958	23	5	7	5	1	289	32.6	5	0	1.20019e+08	3.54368e+07	High	High
High	Q9NZL4	Hsp70-binding protein 1 OS=Homo sapiens OX=9606 GN=HSPBP1 PE=1 SV=2	0	18.925	18	5	8	5	1	359	39.3	5	0	1.06797e+08	118815533	High	High
High	O95239	Chromosome-associated kinesin KIF4A OS=Homo sapiens OX=9606 GN=KIF4A PE=1 SV=3	0	18.804	7	7	8	7	1	1232	139.8	7	0	9.78175e+07	121880514	High	High
High	Q6UN15	Pre-mRNA 3'-end-processing factor FIP1 OS=Homo sapiens OX=9606 GN=FIP1L1 PE=1 SV=1	0	18.754	13	5	5	5	1	594	66.5	5	0	3.84823e+07		High	High
High	P53384	Cytosolic Fe-S cluster assembly factor NUBP1 OS=Homo sapiens OX=9606 GN=NUBP1 PE=1 SV=2	0	18.731	32	7	8	7	1	320	34.5	7	0	3.09773e+06	1.57244e+06	High	High
High	Q3KQU3	MAP7 domain-containing protein 1 OS=Homo sapiens OX=9606 GN=MAP7D1 PE=1 SV=1	0	18.683	8	6	7	6	1	841	92.8	6	0	7.18459e+07	3.31784e+07	High	High
High	Q9H8Y8	Golgi reassembly-stacking protein 2 OS=Homo sapiens OX=9606 GN=GORASP2 PE=1 SV=3	0	18.664	21	6	10	6	1	452	47.1	6	0	7.05003e+07	86586196	High	High
High	P35606	Coatomer subunit beta' OS=Homo sapiens OX=9606 GN=COPB2 PE=1 SV=2	0	18.557	8	5	5	5	1	906	102.4	5	0	3.56953e+07	32865432	High	High
High	P53618	Coatomer subunit beta OS=Homo sapiens OX=9606 GN=COPB1 PE=1 SV=3	0	18.532	5	4	7	4	1	953	107.1	4	0	4.61299e+07	3.9061e+07	High	High
High	P04083	Annexin A1 OS=Homo sapiens OX=9606 GN=ANXA1 PE=1 SV=2	0	18.493	13	3	5	3	1	346	38.7	3	0	1.33479e+07	26927009	High	High
High	Q14320	Protein FAM50A OS=Homo sapiens OX=9606 GN=FAM50A PE=1 SV=2	0	18.408	20	6	9	6	1	339	40.2	6	0	6.28161e+07	31507298	High	High
High	P39880	Homeobox protein cut-like 1 OS=Homo sapiens OX=9606 GN=CUX1 PE=1 SV=3	0	18.404	6	7	8	7	1	1505	164.1	7	0	3.45227e+07	9465348	High	High
High	Q8NBM4	Ubiquitin-associated domain-containing protein 2 OS=Homo sapiens OX=9606 GN=UBAC2 PE=1 SV=1	0	18.362	13	3	5	3	1	344	38.9	3	0	4.24601e+07	38743979	High	High
High	Q16637	Survival motor neuron protein OS=Homo sapiens OX=9606 GN=SMN1 PE=1 SV=1	0	18.362	27	5	6	5	1	294	31.8	5	0		27061710	High	High
High	P16989	Y-box-binding protein 3 OS=Homo sapiens OX=9606 GN=YBX3 PE=1 SV=4	0	18.341	17	5	9	3	1	372	40.1	5	2	4.49016e+08	436107744	High	High
High	Q14739	Delta(14)-sterol reductase LBR OS=Homo sapiens OX=9606 GN=LBR PE=1 SV=2	0	18.34	11	5	7	5	1	615	70.7	5	0	5.19002e+08	359967464	High	High
High	Q08378	Golgin subfamily A member 3 OS=Homo sapiens OX=9606 GN=GOLGA3 PE=1 SV=2	0	18.291	5	5	6	5	1	1498	167.3	5	0	2.19482e+07	49762284	High	High
High	Q92890	Ubiquitin recognition factor in ER-associated degradation protein 1 OS=Homo sapiens OX=9606 GN=UFD1 PE=1 SV=3	0	18.249	20	4	6	4	1	307	34.5	4	0	9.06986e+07	101602296	High	High
High	Q7RTP6	[F-actin]-monooxygenase MICAL3 OS=Homo sapiens OX=9606 GN=MICAL3 PE=1 SV=2	0	18.085	3	6	7	6	1	2002	224.2	6	0			High	High
High	Q9NX09	DNA damage-inducible transcript 4 protein OS=Homo sapiens OX=9606 GN=DDIT4 PE=1 SV=1	0	18.059	25	4	9	4	1	232	25.4	4	0	3.3447e+07	205062799	High	High
High	Q9HCD6	Protein TANC2 OS=Homo sapiens OX=9606 GN=TANC2 PE=1 SV=3	0	18.042	4	4	5	4	1	1990	219.5	4	0	2.89426e+07	24410136	High	High
High	Q9Y6W5	Actin-binding protein WASF2 OS=Homo sapiens OX=9606 GN=WASF2 PE=1 SV=3	0	17.977	14	5	6	5	1	498	54.3	5	0			High	High
High	P14866	Heterogeneous nuclear ribonucleoprotein L OS=Homo sapiens OX=9606 GN=HNRNPL PE=1 SV=2	0	17.977	14	4	5	4	1	589	64.1	4	0	4.06e+07	15224193	High	High
High	P80723	Brain acid soluble protein 1 OS=Homo sapiens OX=9606 GN=BASP1 PE=1 SV=2	0	17.963	35	5	7	5	1	227	22.7	5	0	1.2087e+07	2925396	High	High
High	Q9UPQ0	LIM and calponin homology domains-containing protein 1 OS=Homo sapiens OX=9606 GN=LIMCH1 PE=1 SV=4	0	17.93	6	5	6	5	1	1083	121.8	5	0	8.1567e+06	1.44704e+07	High	High
High	Q08170	Serine/arginine-rich splicing factor 4 OS=Homo sapiens OX=9606 GN=SRSF4 PE=1 SV=2	0	17.91	13	7	12	3	1	494	56.6	7	2	1.11812e+08	8.44557e+07	High	High
High	Q15417	Calponin-3 OS=Homo sapiens OX=9606 GN=CNN3 PE=1 SV=1	0	17.829	31	5	7	5	1	329	36.4	5	0	1.71446e+08	164100728	High	High
High	P54132	RecQ-like DNA helicase BLM OS=Homo sapiens OX=9606 GN=BLM PE=1 SV=1	0	17.809	6	5	6	5	1	1417	158.9	5	0			High	High
High	O95721	Synaptosomal-associated protein 29 OS=Homo sapiens OX=9606 GN=SNAP29 PE=1 SV=1	0	17.763	19	4	6	4	1	258	29	4	0	1.1988e+08	107253160	High	High
High	Q9BU76	Multiple myeloma tumor-associated protein 2 OS=Homo sapiens OX=9606 GN=MMTAG2 PE=1 SV=1	0	17.749	21	5	8	5	1	263	29.4	5	0	1.1144e+08	118221964	High	High
High	Q9UMZ2	Synergin gamma OS=Homo sapiens OX=9606 GN=SYNRG PE=1 SV=2	0	17.714	5	5	9	5	1	1314	140.6	5	0	1.86039e+08	26129637	High	High
High	Q69YQ0	Cytospin-A OS=Homo sapiens OX=9606 GN=SPECC1L PE=1 SV=3	0	17.665	6	7	8	7	1	1117	124.5	7	0	6.48262e+06	3.01791e+07	High	High
High	Q02750	Dual specificity mitogen-activated protein kinase kinase 1 OS=Homo sapiens OX=9606 GN=MAP2K1 PE=1 SV=2	0	17.652	12	3	4	3	1	393	43.4	3	0	9.88613e+07	14340546	High	High
High	P08779	Keratin, type I cytoskeletal 16 OS=Homo sapiens OX=9606 GN=KRT16 PE=1 SV=4	0	17.632	12	6	13	1	1	473	51.2	6	0	4.67438e+06		High	Not Found
High	P55210	Caspase-7 OS=Homo sapiens OX=9606 GN=CASP7 PE=1 SV=1	0	17.589	15	4	6	4	1	303	34.3	4	0	4.40285e+07	6.22247e+07	High	High
High	P05023	Sodium/potassium-transporting ATPase subunit alpha-1 OS=Homo sapiens OX=9606 GN=ATP1A1 PE=1 SV=1	0	17.571	6	5	6	5	1	1023	112.8	5	0	1.9573e+07	34199624	High	High
High	Q96SB4	SRSF protein kinase 1 OS=Homo sapiens OX=9606 GN=SRPK1 PE=1 SV=2	0	17.532	9	7	11	5	1	655	74.3	7	1	1.22479e+08	1.23784e+08	High	High
High	O14908	PDZ domain-containing protein GIPC1 OS=Homo sapiens OX=9606 GN=GIPC1 PE=1 SV=2	0	17.507	17	4	7	4	1	333	36	4	0	1.29723e+08	122380554	High	High
High	Q96HE7	ERO1-like protein alpha OS=Homo sapiens OX=9606 GN=ERO1A PE=1 SV=2	0	17.472	18	4	6	4	1	468	54.4	4	0			High	High
High	Q6ZVM7	TOM1-like protein 2 OS=Homo sapiens OX=9606 GN=TOM1L2 PE=1 SV=1	0	17.469	18	5	6	5	1	507	55.5	5	0	7.66666e+06	7459557	High	High
High	Q9Y2J2	Band 4.1-like protein 3 OS=Homo sapiens OX=9606 GN=EPB41L3 PE=1 SV=2	0	17.466	5	4	7	3	1	1087	120.6	4	0	4.10652e+07	46919508	High	High
High	Q8IYB5	Stromal membrane-associated protein 1 OS=Homo sapiens OX=9606 GN=SMAP1 PE=1 SV=2	0	17.392	11	5	7	5	1	467	50.4	5	0	3.04311e+08	273076484	High	High
High	Q5PRF9	Protein Smaug homolog 2 OS=Homo sapiens OX=9606 GN=SAMD4B PE=1 SV=1	0	17.391	9	5	8	5	1	694	75.4	5	0	7.40867e+07	40955831	High	High
High	Q9Y467	Sal-like protein 2 OS=Homo sapiens OX=9606 GN=SALL2 PE=1 SV=4	0	17.385	6	4	6	4	1	1007	105.2	4	0		5.23767e+07	High	High
High	Q9P035	Very-long-chain (3R)-3-hydroxyacyl-CoA dehydratase 3 OS=Homo sapiens OX=9606 GN=HACD3 PE=1 SV=2	0	17.381	19	5	9	5	1	362	43.1	5	0	9.81128e+07	132835390	High	High
High	P30307	M-phase inducer phosphatase 3 OS=Homo sapiens OX=9606 GN=CDC25C PE=1 SV=2	0	17.302	11	4	8	4	1	473	53.3	4	0	1.10545e+08	67448097	High	High
High	P63151	Serine/threonine-protein phosphatase 2A 55 kDa regulatory subunit B alpha isoform OS=Homo sapiens OX=9606 GN=PPP2R2A PE=1 SV=1	0	17.298	23	5	5	5	1	447	51.7	5	0	2.15097e+07	54983997	High	High
High	P61247	Small ribosomal subunit protein eS1 OS=Homo sapiens OX=9606 GN=RPS3A PE=1 SV=2	0	17.274	25	6	9	6	1	264	29.9	6	0	5.97226e+07	5.91913e+07	High	High
High	Q8NCE2	Myotubularin-related protein 14 OS=Homo sapiens OX=9606 GN=MTMR14 PE=1 SV=2	0	17.186	11	5	7	5	1	650	72.2	5	0	2.25168e+07	21679352	High	High
High	P04406	Glyceraldehyde-3-phosphate dehydrogenase OS=Homo sapiens OX=9606 GN=GAPDH PE=1 SV=3	0	17.163	22	5	5	5	1	335	36	5	0	2.06485e+08	169743412	High	High
High	P16949	Stathmin OS=Homo sapiens OX=9606 GN=STMN1 PE=1 SV=3	0	17.141	43	7	13	7	1	149	17.3	7	0	8.42677e+08	7.3948e+08	High	High
High	Q5T200	Zinc finger CCCH domain-containing protein 13 OS=Homo sapiens OX=9606 GN=ZC3H13 PE=1 SV=1	0	17.139	4	6	7	6	1	1668	196.5	6	0	2.84241e+07	3.78795e+07	High	High
High	Q9NVT9	Armadillo repeat-containing protein 1 OS=Homo sapiens OX=9606 GN=ARMC1 PE=1 SV=1	0	17.134	33	4	6	4	1	282	31.3	4	0	1.82534e+08	292635450	High	High
High	O00303	Eukaryotic translation initiation factor 3 subunit F OS=Homo sapiens OX=9606 GN=EIF3F PE=1 SV=1	0	17.129	17	4	6	4	1	357	37.5	4	0			High	High
High	Q63ZY3	KN motif and ankyrin repeat domain-containing protein 2 OS=Homo sapiens OX=9606 GN=KANK2 PE=1 SV=1	0	17.089	7	5	8	5	1	851	91.1	5	0	7.54323e+07	90141326	High	High
High	P62826	GTP-binding nuclear protein Ran OS=Homo sapiens OX=9606 GN=RAN PE=1 SV=3	0	17.066	34	6	7	6	1	216	24.4	6	0	7.03594e+07	34869556	High	High
High	Q9BXJ9	N-alpha-acetyltransferase 15, NatA auxiliary subunit OS=Homo sapiens OX=9606 GN=NAA15 PE=1 SV=1	0	17.064	7	5	8	5	1	866	101.2	5	0	4.51115e+07	45333608	High	High
High	Q9UDY2	Tight junction protein ZO-2 OS=Homo sapiens OX=9606 GN=TJP2 PE=1 SV=2	0	17.043	8	8	9	8	1	1190	133.9	8	0	1.89848e+07	39159133	High	High
High	P62701	Small ribosomal subunit protein eS4, X isoform OS=Homo sapiens OX=9606 GN=RPS4X PE=1 SV=2	0	17.041	25	5	8	5	1	263	29.6	5	0	2.05863e+08	319485636	High	High
High	O00267	Transcription elongation factor SPT5 OS=Homo sapiens OX=9606 GN=SUPT5H PE=1 SV=1	0	17.033	7	5	5	5	1	1087	120.9	5	0	9.08711e+07	42336597	High	High
High	P20585	DNA mismatch repair protein Msh3 OS=Homo sapiens OX=9606 GN=MSH3 PE=1 SV=4	0	17.012	6	4	5	3	1	1137	127.3	4	0	2.88378e+07	30601948	High	High
High	P47985	Cytochrome b-c1 complex subunit Rieske, mitochondrial OS=Homo sapiens OX=9606 GN=UQCRFS1 PE=1 SV=2	0	16.975	25	4	6	4	1	274	29.6	4	0	1.27489e+08	4.99169e+07	High	High
High	Q9Y4A5	Transformation/transcription domain-associated protein OS=Homo sapiens OX=9606 GN=TRRAP PE=1 SV=3	0	16.966	4	9	10	9	1	3859	437.3	9	0	2.92879e+07	18862306	High	High
High	Q13501	Sequestosome-1 OS=Homo sapiens OX=9606 GN=SQSTM1 PE=1 SV=1	0	16.964	13	4	5	4	1	440	47.7	4	0	1.50196e+08	198736184	High	High
High	Q6FIF0	AN1-type zinc finger protein 6 OS=Homo sapiens OX=9606 GN=ZFAND6 PE=1 SV=2	0	16.954	24	5	9	4	1	208	22.5	5	0	6.84051e+08	740015056	High	High
High	Q12996	Cleavage stimulation factor subunit 3 OS=Homo sapiens OX=9606 GN=CSTF3 PE=1 SV=1	0	16.939	9	4	6	4	1	717	82.9	4	0	3.11787e+07	28219258	High	High
High	Q8IVL1	Neuron navigator 2 OS=Homo sapiens OX=9606 GN=NAV2 PE=1 SV=3	0	16.929	3	3	5	3	1	2488	268	3	0	5.6935e+06		High	High
High	O94888	UBX domain-containing protein 7 OS=Homo sapiens OX=9606 GN=UBXN7 PE=1 SV=2	0	16.927	13	5	6	5	1	489	54.8	5	0	1.32321e+08	14864133	High	High
High	P37198	Nuclear pore glycoprotein p62 OS=Homo sapiens OX=9606 GN=NUP62 PE=1 SV=3	0	16.897	15	5	7	5	1	522	53.2	5	0	3.48062e+08	240432408	High	High
High	O60784	Target of Myb1 membrane trafficking protein OS=Homo sapiens OX=9606 GN=TOM1 PE=1 SV=2	0	16.868	9	3	5	3	1	492	53.8	3	0	3.65142e+08	419909417	High	High
High	Q16630	Cleavage and polyadenylation specificity factor subunit 6 OS=Homo sapiens OX=9606 GN=CPSF6 PE=1 SV=2	0	16.828	10	3	4	3	1	551	59.2	3	0			High	High
High	Q5VZ89	DENN domain-containing protein 4C OS=Homo sapiens OX=9606 GN=DENND4C PE=1 SV=3	0	16.801	3	5	7	5	1	1909	212.6	5	0	2.64321e+07	32654422	High	High
High	Q9HCD5	Nuclear receptor coactivator 5 OS=Homo sapiens OX=9606 GN=NCOA5 PE=1 SV=2	0	16.734	9	5	6	5	1	579	65.5	5	0	1.23178e+07	40144991	High	High
High	O95757	Heat shock 70 kDa protein 4L OS=Homo sapiens OX=9606 GN=HSPA4L PE=1 SV=3	0	16.712	8	4	6	3	1	839	94.5	4	0	3.72661e+07	10613399	High	High
High	P55209	Nucleosome assembly protein 1-like 1 OS=Homo sapiens OX=9606 GN=NAP1L1 PE=1 SV=1	0	16.67	13	4	7	3	1	391	45.3	4	0	6.02627e+07	27530938	High	High
High	Q9UPN7	Serine/threonine-protein phosphatase 6 regulatory subunit 1 OS=Homo sapiens OX=9606 GN=PPP6R1 PE=1 SV=5	0	16.627	9	5	6	5	1	881	96.7	5	0	8.98833e+06	16530279	High	High
High	P62244	Small ribosomal subunit protein uS8 OS=Homo sapiens OX=9606 GN=RPS15A PE=1 SV=2	0	16.595	40	4	8	4	1	130	14.8	4	0	4.2053e+08	603098608	High	High
High	P36542	ATP synthase subunit gamma, mitochondrial OS=Homo sapiens OX=9606 GN=ATP5F1C PE=1 SV=1	0	16.56	17	5	6	5	1	298	33	5	0	8.03617e+07	80232141	Peak Found	High
High	Q86W92	Liprin-beta-1 OS=Homo sapiens OX=9606 GN=PPFIBP1 PE=1 SV=2	0	16.497	8	5	8	5	1	1011	114	5	0	5.97543e+07	4.97485e+07	High	High
High	Q96L91	E1A-binding protein p400 OS=Homo sapiens OX=9606 GN=EP400 PE=1 SV=4	0	16.49	2	5	7	5	1	3159	343.3	5	0	9.65059e+06	18594387	High	High
High	P57740	Nuclear pore complex protein Nup107 OS=Homo sapiens OX=9606 GN=NUP107 PE=1 SV=1	0	16.489	9	6	10	6	1	925	106.3	6	0	7.59631e+07	115492186	High	High
High	P45880	Voltage-dependent anion-selective channel protein 2 OS=Homo sapiens OX=9606 GN=VDAC2 PE=1 SV=2	0	16.486	27	4	4	4	1	294	31.5	4	0		57916844	High	High
High	Q3ZCQ8	Mitochondrial import inner membrane translocase subunit TIM50 OS=Homo sapiens OX=9606 GN=TIMM50 PE=1 SV=2	0	16.476	16	5	7	5	1	353	39.6	5	0	1.55271e+08	123564833	High	High
High	Q99755	Phosphatidylinositol 4-phosphate 5-kinase type-1 alpha OS=Homo sapiens OX=9606 GN=PIP5K1A PE=1 SV=1	0	16.41	10	4	7	4	1	562	62.6	4	0	2.86382e+07	20588716	High	High
High	Q6UXV4	MICOS complex subunit MIC27 OS=Homo sapiens OX=9606 GN=APOOL PE=1 SV=1	0	16.409	15	2	4	2	1	268	29.1	2	0	1.48197e+07	16564865	High	High
High	Q6NSI4	RPA-related protein RADX OS=Homo sapiens OX=9606 GN=RADX PE=1 SV=2	0	16.404	7	6	7	6	1	855	97.5	6	0	1.06914e+08	69366037	High	High
High	Q99733	Nucleosome assembly protein 1-like 4 OS=Homo sapiens OX=9606 GN=NAP1L4 PE=1 SV=1	0	16.375	17	5	9	4	1	375	42.8	5	1	1.55812e+08	174241018	High	High
High	P23526	Adenosylhomocysteinase OS=Homo sapiens OX=9606 GN=AHCY PE=1 SV=4	0	16.371	16	5	7	5	1	432	47.7	5	0	9.01028e+06	1.54256e+07	High	High
High	Q86UL3	Glycerol-3-phosphate acyltransferase 4 OS=Homo sapiens OX=9606 GN=GPAT4 PE=1 SV=1	0	16.342	8	4	5	4	1	456	52	4	0	1.53942e+07		High	High
High	Q92734	Protein TFG OS=Homo sapiens OX=9606 GN=TFG PE=1 SV=2	0	16.335	22	5	7	5	1	400	43.4	5	0	4.15006e+08	301064880	High	High
High	Q96JH7	Deubiquitinating protein VCPIP1 OS=Homo sapiens OX=9606 GN=VCPIP1 PE=1 SV=2	0	16.33	6	5	6	5	1	1222	134.2	5	0	6.94982e+07	18798346	High	High
High	Q9GZZ9	Ubiquitin-like modifier-activating enzyme 5 OS=Homo sapiens OX=9606 GN=UBA5 PE=1 SV=1	0	16.27	19	4	6	4	1	404	44.8	4	0	4.83331e+07	27924082	High	High
High	Q9Y6E0	Serine/threonine-protein kinase 24 OS=Homo sapiens OX=9606 GN=STK24 PE=1 SV=1	0	16.268	17	4	6	4	1	443	49.3	4	0	2.30224e+07	38922569	High	High
High	Q9UN86	Ras GTPase-activating protein-binding protein 2 OS=Homo sapiens OX=9606 GN=G3BP2 PE=1 SV=2	0	16.23	10	4	5	3	1	482	54.1	4	0	4.40855e+07	35191723	High	High
High	Q9HCK8	Chromodomain-helicase-DNA-binding protein 8 OS=Homo sapiens OX=9606 GN=CHD8 PE=1 SV=5	0	16.22	4	8	11	5	1	2581	290.3	8	1	8.29343e+07	47044699	High	High
High	Q9UBU9	Nuclear RNA export factor 1 OS=Homo sapiens OX=9606 GN=NXF1 PE=1 SV=1	0	16.166	13	5	6	5	1	619	70.1	5	0	1.775e+07	23712192	High	High
High	Q13426	DNA repair protein XRCC4 OS=Homo sapiens OX=9606 GN=XRCC4 PE=1 SV=2	0	16.151	19	5	7	5	1	336	38.3	5	0	1.6274e+08	131099878	High	High
High	O15294	UDP-N-acetylglucosamine--peptide N-acetylglucosaminyltransferase 110 kDa subunit OS=Homo sapiens OX=9606 GN=OGT PE=1 SV=3	0	16.14	6	4	5	4	1	1046	116.9	4	0		21376258	High	High
High	Q01085	Nucleolysin TIAR OS=Homo sapiens OX=9606 GN=TIAL1 PE=1 SV=1	0	16.116	18	4	5	4	1	375	41.6	4	0	1.61586e+08	42895792	High	High
High	Q9H1I8	Activating signal cointegrator 1 complex subunit 2 OS=Homo sapiens OX=9606 GN=ASCC2 PE=1 SV=3	0	15.99	6	4	6	4	1	757	86.3	4	0	6.52681e+07		High	High
High	Q04864	Proto-oncogene c-Rel OS=Homo sapiens OX=9606 GN=REL PE=1 SV=1	0	15.944	11	4	6	4	1	619	68.5	4	0	7.45933e+06	7622322	High	High
High	P61289	Proteasome activator complex subunit 3 OS=Homo sapiens OX=9606 GN=PSME3 PE=1 SV=1	0	15.923	22	5	9	5	1	254	29.5	5	0	2.68429e+08	393904956	High	High
High	P62266	Small ribosomal subunit protein uS12 OS=Homo sapiens OX=9606 GN=RPS23 PE=1 SV=3	0	15.858	40	4	7	4	1	143	15.8	4	0	3.32156e+08	365447352	High	High
High	Q9Y3E7	Charged multivesicular body protein 3 OS=Homo sapiens OX=9606 GN=CHMP3 PE=1 SV=3	0	15.845	24	6	9	6	1	222	25.1	6	0	9.53337e+08	1225374268	High	High
High	P62136	Serine/threonine-protein phosphatase PP1-alpha catalytic subunit OS=Homo sapiens OX=9606 GN=PPP1CA PE=1 SV=1	0	15.825	19	4	6	1	1	330	37.5	4	3	4.98926e+07	113408994	Not Found	High
High	Q9UBT2	SUMO-activating enzyme subunit 2 OS=Homo sapiens OX=9606 GN=UBA2 PE=1 SV=2	0	15.793	9	4	5	4	1	640	71.2	4	0	5.50055e+07	2.00092e+06	High	High
High	Q9P2D1	Chromodomain-helicase-DNA-binding protein 7 OS=Homo sapiens OX=9606 GN=CHD7 PE=1 SV=3	0	15.792	3	6	8	4	1	2997	335.7	6	0		8668867	High	High
High	P12004	Proliferating cell nuclear antigen OS=Homo sapiens OX=9606 GN=PCNA PE=1 SV=1	0	15.791	24	4	9	4	1	261	28.8	4	0			High	High
High	Q9Y6X4	Soluble lamin-associated protein of 75 kDa OS=Homo sapiens OX=9606 GN=FAM169A PE=1 SV=2	0	15.674	10	6	7	6	1	670	74.9	6	0	2.03253e+07	12184595	High	High
High	Q53ET0	CREB-regulated transcription coactivator 2 OS=Homo sapiens OX=9606 GN=CRTC2 PE=1 SV=2	0	15.603	13	5	5	5	1	693	73.3	5	0	1.0309e+08		High	High
High	Q9Y6I3	Epsin-1 OS=Homo sapiens OX=9606 GN=EPN1 PE=1 SV=2	0	15.579	17	5	6	4	1	576	60.3	5	1	2.16431e+07	2.92081e+07	High	High
High	Q14181	DNA polymerase alpha subunit B OS=Homo sapiens OX=9606 GN=POLA2 PE=1 SV=2	0	15.555	16	5	6	5	1	598	65.9	5	0	2.4563e+07	15677934	High	High
High	O96007	Molybdopterin synthase catalytic subunit OS=Homo sapiens OX=9606 GN=MOCS2 PE=1 SV=1	0	15.555	32	3	4	3	1	188	20.9	3	0	5.71981e+07	71666328	High	High
High	Q92783	Signal transducing adapter molecule 1 OS=Homo sapiens OX=9606 GN=STAM PE=1 SV=3	0	15.518	12	4	7	4	1	540	59.1	4	0	1.77849e+08	148775112	High	High
High	Q99504	Eyes absent homolog 3 OS=Homo sapiens OX=9606 GN=EYA3 PE=1 SV=3	0	15.493	10	4	4	4	1	573	62.6	4	0	4.86304e+07	43425994	High	High
High	Q9NZJ4	Sacsin OS=Homo sapiens OX=9606 GN=SACS PE=1 SV=2	0	15.481	2	4	5	4	1	4579	520.8	4	0			High	High
High	Q9UQR1	Zinc finger protein 148 OS=Homo sapiens OX=9606 GN=ZNF148 PE=1 SV=2	0	15.467	7	5	7	5	1	794	88.9	5	0			High	High
High	Q9UHR5	SAP30-binding protein OS=Homo sapiens OX=9606 GN=SAP30BP PE=1 SV=1	0	15.441	19	4	4	4	1	308	33.9	4	0	5.03433e+07	51112092	High	High
High	Q6IQ23	Pleckstrin homology domain-containing family A member 7 OS=Homo sapiens OX=9606 GN=PLEKHA7 PE=1 SV=2	0	15.42	8	7	7	7	1	1121	127.1	7	0	3.82987e+07	10944718	High	High
High	Q9H3Q1	Cdc42 effector protein 4 OS=Homo sapiens OX=9606 GN=CDC42EP4 PE=1 SV=1	0	15.406	16	3	4	3	1	356	38	3	0			High	High
High	Q99816	Tumor susceptibility gene 101 protein OS=Homo sapiens OX=9606 GN=TSG101 PE=1 SV=2	0	15.403	15	6	8	6	1	390	43.9	6	0	2.06391e+08	226976948	High	High
High	Q8N806	Putative E3 ubiquitin-protein ligase UBR7 OS=Homo sapiens OX=9606 GN=UBR7 PE=1 SV=2	0	15.375	14	4	6	4	1	425	48	4	0	6.38615e+07	42446778	High	High
High	O43353	Receptor-interacting serine/threonine-protein kinase 2 OS=Homo sapiens OX=9606 GN=RIPK2 PE=1 SV=2	0	15.353	10	4	4	4	1	540	61.2	4	0		107026038	Not Found	High
High	O43592	Exportin-T OS=Homo sapiens OX=9606 GN=XPOT PE=1 SV=2	0	15.325	5	4	4	4	1	962	109.9	4	0	2.72831e+07		High	High
High	O14745	Na(+)/H(+) exchange regulatory cofactor NHE-RF1 OS=Homo sapiens OX=9606 GN=NHERF1 PE=1 SV=4	0	15.321	15	5	7	5	1	358	38.8	5	0	3.87062e+07	5.45113e+07	High	High
High	P62820	Ras-related protein Rab-1A OS=Homo sapiens OX=9606 GN=RAB1A PE=1 SV=3	0	15.319	23	4	6	4	1	205	22.7	4	0	1.3736e+08	168659040	High	High
High	P62913	Large ribosomal subunit protein uL5 OS=Homo sapiens OX=9606 GN=RPL11 PE=1 SV=2	0	15.279	30	4	9	4	1	178	20.2	4	0	4.78562e+08	1133687576	High	High
High	Q05519	Serine/arginine-rich splicing factor 11 OS=Homo sapiens OX=9606 GN=SRSF11 PE=1 SV=1	0	15.255	14	5	8	5	1	484	53.5	5	0	1.86912e+08	181823402	High	High
High	Q9H0L4	Cleavage stimulation factor subunit 2 tau variant OS=Homo sapiens OX=9606 GN=CSTF2T PE=1 SV=1	0	15.214	14	5	7	5	1	616	64.4	5	0	2.32944e+07	6532861	High	High
High	O15355	Protein phosphatase 1G OS=Homo sapiens OX=9606 GN=PPM1G PE=1 SV=1	0	15.201	14	6	7	6	1	546	59.2	6	0	1.07264e+08	1.52611e+07	High	High
High	Q6XZF7	Dynamin-binding protein OS=Homo sapiens OX=9606 GN=DNMBP PE=1 SV=1	0	15.182	5	4	6	4	1	1577	177.2	4	0	1.02908e+07	9422546	High	High
High	Q9BVL2	Nucleoporin p58/p45 OS=Homo sapiens OX=9606 GN=NUP58 PE=1 SV=1	0	15.179	10	5	9	5	1	599	60.9	5	0	5.83376e+07	6.2057e+07	High	High
High	Q96RD7	Pannexin-1 OS=Homo sapiens OX=9606 GN=PANX1 PE=1 SV=4	0	15.171	14	3	4	3	1	426	48	3	0			High	High
High	Q8N6T3	ADP-ribosylation factor GTPase-activating protein 1 OS=Homo sapiens OX=9606 GN=ARFGAP1 PE=1 SV=2	0	15.16	15	4	5	4	1	406	44.6	4	0	2.40621e+07	33284002	High	High
High	Q92575	UBX domain-containing protein 4 OS=Homo sapiens OX=9606 GN=UBXN4 PE=1 SV=2	0	15.155	9	3	4	3	1	508	56.7	3	0	6.67369e+07	52660576	High	High
High	Q9ULJ6	Zinc finger MIZ domain-containing protein 1 OS=Homo sapiens OX=9606 GN=ZMIZ1 PE=1 SV=3	0	15.135	5	5	5	5	1	1067	115.4	5	0	5.52462e+07	1.72123e+06	High	High
High	Q15047	Histone-lysine N-methyltransferase SETDB1 OS=Homo sapiens OX=9606 GN=SETDB1 PE=1 SV=1	0	15.109	7	6	7	6	1	1291	143.1	6	0	1.89947e+07	2.78664e+07	High	High
High	Q16643	Drebrin OS=Homo sapiens OX=9606 GN=DBN1 PE=1 SV=4	0	15.089	13	6	6	6	1	649	71.4	6	0	2.35055e+07		High	Peak Found
High	O94804	Serine/threonine-protein kinase 10 OS=Homo sapiens OX=9606 GN=STK10 PE=1 SV=1	0	15.088	6	5	7	3	1	968	112.1	5	0			High	High
High	P53007	Tricarboxylate transport protein, mitochondrial OS=Homo sapiens OX=9606 GN=SLC25A1 PE=1 SV=2	0	15.066	25	5	8	5	1	311	34	5	0	9.88111e+07	15280591	High	High
High	Q9UQR0	Sex comb on midleg-like protein 2 OS=Homo sapiens OX=9606 GN=SCML2 PE=1 SV=1	0	15.051	13	5	6	5	1	700	77.2	5	0		1.05265e+07	High	High
High	Q9H3P2	Negative elongation factor A OS=Homo sapiens OX=9606 GN=NELFA PE=1 SV=3	0	14.988	12	3	5	3	1	528	57.2	3	0	2.3184e+07	23412982	High	High
High	P25440	Bromodomain-containing protein 2 OS=Homo sapiens OX=9606 GN=BRD2 PE=1 SV=2	0	14.961	8	5	6	4	1	801	88	5	0	4.82229e+07		High	High
High	P26368	Splicing factor U2AF 65 kDa subunit OS=Homo sapiens OX=9606 GN=U2AF2 PE=1 SV=4	0	14.922	13	6	7	6	1	475	53.5	6	0	1.93093e+08	92069916	High	High
High	P37802	Transgelin-2 OS=Homo sapiens OX=9606 GN=TAGLN2 PE=1 SV=3	0	14.915	28	4	5	4	1	199	22.4	4	0		6537124	High	High
High	O94967	WD repeat-containing protein 47 OS=Homo sapiens OX=9606 GN=WDR47 PE=1 SV=1	0	14.914	5	4	5	4	1	919	101.9	4	0	3.51887e+07	18275082	High	High
High	P51692	Signal transducer and activator of transcription 5B OS=Homo sapiens OX=9606 GN=STAT5B PE=1 SV=2	0	14.893	9	5	7	5	1	787	89.8	5	0	7.48182e+07	19272904	High	High
High	Q92997	Segment polarity protein dishevelled homolog DVL-3 OS=Homo sapiens OX=9606 GN=DVL3 PE=1 SV=2	0	14.893	7	4	5	2	1	716	78	4	0	3.30454e+06	2190742	High	High
High	O43149	Zinc finger ZZ-type and EF-hand domain-containing protein 1 OS=Homo sapiens OX=9606 GN=ZZEF1 PE=1 SV=6	0	14.89	2	4	4	4	1	2961	330.9	4	0			High	High
High	P49841	Glycogen synthase kinase-3 beta OS=Homo sapiens OX=9606 GN=GSK3B PE=1 SV=2	0	14.844	18	5	8	2	1	420	46.7	5	0	2.37393e+07	42595212	High	High
High	Q9P260	RAB11-binding protein RELCH OS=Homo sapiens OX=9606 GN=RELCH PE=1 SV=2	0	14.808	4	4	7	4	1	1216	134.5	4	0	3.15845e+07	3.2088e+07	High	High
High	Q3MHD2	Protein LSM12 OS=Homo sapiens OX=9606 GN=LSM12 PE=1 SV=2	0	14.772	34	4	8	4	1	195	21.7	4	0	3.04554e+07	27826366	High	High
High	P51991	Heterogeneous nuclear ribonucleoprotein A3 OS=Homo sapiens OX=9606 GN=HNRNPA3 PE=1 SV=2	0	14.766	16	5	9	3	1	378	39.6	5	0	4.96729e+07		High	High
High	O60341	Lysine-specific histone demethylase 1A OS=Homo sapiens OX=9606 GN=KDM1A PE=1 SV=2	0	14.757	9	4	4	4	1	852	92.8	4	0			High	High
High	Q9UPT8	Zinc finger CCCH domain-containing protein 4 OS=Homo sapiens OX=9606 GN=ZC3H4 PE=1 SV=3	0	14.743	6	6	8	6	1	1303	140.2	6	0	9.23663e+06	50806350	High	High
High	O15550	Lysine-specific demethylase 6A OS=Homo sapiens OX=9606 GN=KDM6A PE=1 SV=2	0	14.731	4	4	5	4	1	1401	154.1	4	0	2.29325e+07	13801846	High	High
High	P16403	Histone H1.2 OS=Homo sapiens OX=9606 GN=H1-2 PE=1 SV=2	0	14.718	18	6	9	4	1	213	21.4	6	2	6.72664e+07	5.88055e+07	High	High
High	Q15334	Lethal(2) giant larvae protein homolog 1 OS=Homo sapiens OX=9606 GN=LLGL1 PE=1 SV=3	0	14.69	6	5	6	5	1	1064	115.3	5	0	1.2438e+08	16711657	High	High
High	O15357	Phosphatidylinositol 3,4,5-trisphosphate 5-phosphatase 2 OS=Homo sapiens OX=9606 GN=INPPL1 PE=1 SV=2	0	14.671	4	4	6	4	1	1258	138.5	4	0	2.35025e+08	134959861	High	High
High	Q9ULL5	Proline-rich protein 12 OS=Homo sapiens OX=9606 GN=PRR12 PE=1 SV=3	0	14.626	3	4	4	4	1	2036	210.9	4	0	2.43683e+07		High	Not Found
High	Q27J81	Inverted formin-2 OS=Homo sapiens OX=9606 GN=INF2 PE=1 SV=2	0	14.624	6	4	5	4	1	1249	135.5	4	0			High	High
High	Q14244	Ensconsin OS=Homo sapiens OX=9606 GN=MAP7 PE=1 SV=1	0	14.611	7	6	9	6	1	749	84	6	0	1.41162e+08	121807750	High	High
High	P07947	Tyrosine-protein kinase Yes OS=Homo sapiens OX=9606 GN=YES1 PE=1 SV=3	0	14.597	11	5	7	1	1	543	60.8	5	0			Not Found	High
High	Q99442	Translocation protein SEC62 OS=Homo sapiens OX=9606 GN=SEC62 PE=1 SV=1	0	14.577	12	5	10	5	1	399	45.8	5	0	3.98434e+08	3.64921e+08	High	High
High	O15530	3-phosphoinositide-dependent protein kinase 1 OS=Homo sapiens OX=9606 GN=PDPK1 PE=1 SV=1	0	14.572	9	3	4	3	1	556	63.1	3	0	1.88158e+07		High	High
High	Q9NVV4	Poly(A) RNA polymerase, mitochondrial OS=Homo sapiens OX=9606 GN=MTPAP PE=1 SV=1	0	14.559	8	4	6	4	1	582	66.1	4	0	1.74768e+07	15855348	High	High
High	O75475	PC4 and SFRS1-interacting protein OS=Homo sapiens OX=9606 GN=PSIP1 PE=1 SV=1	0	14.522	10	5	7	4	1	530	60.1	5	0	2.22889e+08	117015993	High	High
High	Q6WCQ1	Myosin phosphatase Rho-interacting protein OS=Homo sapiens OX=9606 GN=MPRIP PE=1 SV=3	0	14.493	6	5	8	5	1	1025	116.5	5	0	5.54085e+07	10134387	High	High
High	Q13459	Unconventional myosin-IXb OS=Homo sapiens OX=9606 GN=MYO9B PE=1 SV=3	0	14.458	3	4	5	4	1	2157	243.2	4	0		9782125	High	High
High	P62249	Small ribosomal subunit protein uS9 OS=Homo sapiens OX=9606 GN=RPS16 PE=1 SV=2	0	14.449	27	5	11	5	1	146	16.4	5	0	4.26152e+08	7.08601e+08	High	High
High	P62258	14-3-3 protein epsilon OS=Homo sapiens OX=9606 GN=YWHAE PE=1 SV=1	0	14.443	16	4	8	2	1	255	29.2	4	0	3.41782e+07	59727036	High	High
High	Q9Y4K3	TNF receptor-associated factor 6 OS=Homo sapiens OX=9606 GN=TRAF6 PE=1 SV=1	0	14.356	12	5	6	5	1	522	59.5	5	0	6.14155e+07	6.58637e+06	High	High
High	Q12899	Tripartite motif-containing protein 26 OS=Homo sapiens OX=9606 GN=TRIM26 PE=1 SV=1	0	14.356	12	5	6	5	1	539	62.1	5	0	4.28236e+07	46845533	High	High
High	P26641	Elongation factor 1-gamma OS=Homo sapiens OX=9606 GN=EEF1G PE=1 SV=3	0	14.351	13	6	7	6	1	437	50.1	6	0	1.83942e+08	240133484	High	High
High	P49023	Paxillin OS=Homo sapiens OX=9606 GN=PXN PE=1 SV=3	0	14.334	12	4	6	4	1	591	64.5	4	0	5.26077e+07	46192134	High	High
High	O00429	Dynamin-1-like protein OS=Homo sapiens OX=9606 GN=DNM1L PE=1 SV=2	0	14.319	7	3	4	3	1	736	81.8	3	0	1.57612e+07	11811556	High	High
High	Q01130	Serine/arginine-rich splicing factor 2 OS=Homo sapiens OX=9606 GN=SRSF2 PE=1 SV=4	0	14.281	19	4	10	4	1	221	25.5	4	0	1.75532e+09	1516810087	High	High
High	Q5EBL8	PDZ domain-containing protein 11 OS=Homo sapiens OX=9606 GN=PDZD11 PE=1 SV=2	0	14.262	49	4	6	4	1	140	16.1	4	0	2.60389e+08		High	High
High	Q5T5P2	Sickle tail protein homolog OS=Homo sapiens OX=9606 GN=KIAA1217 PE=1 SV=2	0	14.242	3	7	7	7	1	1943	214	7	0	6.61694e+07	6.43142e+07	High	High
High	Q9Y2V2	Calcium-regulated heat-stable protein 1 OS=Homo sapiens OX=9606 GN=CARHSP1 PE=1 SV=2	0	14.234	48	4	8	4	1	147	15.9	4	0	2.87241e+09	2147776850	High	High
High	P15923	Transcription factor E2-alpha OS=Homo sapiens OX=9606 GN=TCF3 PE=1 SV=1	0	14.174	6	4	7	4	1	654	67.6	4	0	4.84863e+07	46309547	High	High
High	Q9Y2K7	Lysine-specific demethylase 2A OS=Homo sapiens OX=9606 GN=KDM2A PE=1 SV=3	0	14.169	5	5	6	5	1	1162	132.7	5	0	1.53939e+08	69348606	High	High
High	Q9NZI8	Insulin-like growth factor 2 mRNA-binding protein 1 OS=Homo sapiens OX=9606 GN=IGF2BP1 PE=1 SV=2	0	14.165	8	5	5	5	1	577	63.4	5	0	3.02934e+07		High	High
High	Q9NQ29	Putative RNA-binding protein Luc7-like 1 OS=Homo sapiens OX=9606 GN=LUC7L PE=1 SV=1	0	14.161	12	4	8	1	1	371	43.7	4	0			High	High
High	O95163	Elongator complex protein 1 OS=Homo sapiens OX=9606 GN=ELP1 PE=1 SV=3	0	14.149	4	4	4	4	1	1332	150.2	4	0	3.57216e+07		High	High
High	Q9BW92	Threonine--tRNA ligase, mitochondrial OS=Homo sapiens OX=9606 GN=TARS2 PE=1 SV=1	0	14.13	6	3	6	3	1	718	81	3	0	3.07836e+07	13652844	High	High
High	P49368	T-complex protein 1 subunit gamma OS=Homo sapiens OX=9606 GN=CCT3 PE=1 SV=4	0	14.047	15	5	7	5	1	545	60.5	5	0	4.99243e+07	38029832	High	High
High	Q92797	Symplekin OS=Homo sapiens OX=9606 GN=SYMPK PE=1 SV=2	0	14.033	4	4	7	4	1	1274	141.1	4	0	1.12213e+08	130699227	High	High
High	Q9HBD1	Roquin-2 OS=Homo sapiens OX=9606 GN=RC3H2 PE=1 SV=2	0	13.969	5	5	6	2	1	1191	131.6	5	1	5.21428e+07	29725492	High	High
High	Q12929	Epidermal growth factor receptor kinase substrate 8 OS=Homo sapiens OX=9606 GN=EPS8 PE=1 SV=1	0	13.872	7	4	5	4	1	822	91.8	4	0		7.29385e+06	High	High
High	Q9BZ95	Histone-lysine N-methyltransferase NSD3 OS=Homo sapiens OX=9606 GN=NSD3 PE=1 SV=1	0	13.866	4	6	6	6	1	1437	161.5	6	0	6.04619e+07		High	High
High	Q96HC4	PDZ and LIM domain protein 5 OS=Homo sapiens OX=9606 GN=PDLIM5 PE=1 SV=5	0	13.826	12	5	6	5	1	596	63.9	5	0	9.88973e+07	6.19071e+07	High	High
High	P08708	Small ribosomal subunit protein eS17 OS=Homo sapiens OX=9606 GN=RPS17 PE=1 SV=2	0	13.79	24	3	3	3	1	135	15.5	3	0	1.0091e+07	7.14673e+06	Peak Found	High
High	O76031	ATP-dependent Clp protease ATP-binding subunit clpX-like, mitochondrial OS=Homo sapiens OX=9606 GN=CLPX PE=1 SV=2	0	13.783	8	4	7	4	1	633	69.2	4	0	2.13148e+07	42851478	High	High
High	Q99729	Heterogeneous nuclear ribonucleoprotein A/B OS=Homo sapiens OX=9606 GN=HNRNPAB PE=1 SV=2	0	13.781	13	4	6	3	1	332	36.2	4	0	6.75669e+06	23343798	High	High
High	P00338	L-lactate dehydrogenase A chain OS=Homo sapiens OX=9606 GN=LDHA PE=1 SV=2	0	13.769	13	4	5	2	1	332	36.7	4	0	4.45858e+07	28676578	High	High
High	Q16531	DNA damage-binding protein 1 OS=Homo sapiens OX=9606 GN=DDB1 PE=1 SV=1	0	13.747	4	3	6	3	1	1140	126.9	3	0	1.37195e+07	35270603	High	High
High	Q9Y2X7	ARF GTPase-activating protein GIT1 OS=Homo sapiens OX=9606 GN=GIT1 PE=1 SV=2	0	13.737	6	4	7	4	1	761	84.3	4	0	3.85775e+07	25958749	High	High
High	Q7Z417	FMR1-interacting protein NUFIP2 OS=Homo sapiens OX=9606 GN=NUFIP2 PE=1 SV=1	0	13.692	13	6	8	5	1	695	76.1	6	0	1.32461e+08	8.69546e+07	High	High
High	A1L0T0	2-hydroxyacyl-CoA lyase 2 OS=Homo sapiens OX=9606 GN=ILVBL PE=1 SV=2	0	13.689	13	4	5	4	1	632	67.8	4	0		8700743	High	High
High	P29372	DNA-3-methyladenine glycosylase OS=Homo sapiens OX=9606 GN=MPG PE=1 SV=3	0	13.625	17	5	6	5	1	298	32.8	5	0	1.15926e+08	93800814	High	High
High	Q9UDY8	Mucosa-associated lymphoid tissue lymphoma translocation protein 1 OS=Homo sapiens OX=9606 GN=MALT1 PE=1 SV=1	0	13.611	5	3	5	3	1	824	92.2	3	0	1.36356e+07	14723963	High	High
High	Q96QC0	Serine/threonine-protein phosphatase 1 regulatory subunit 10 OS=Homo sapiens OX=9606 GN=PPP1R10 PE=1 SV=1	0	13.543	4	3	4	3	1	940	99	3	0	2.41027e+07	25427316	High	High
High	P82979	SAP domain-containing ribonucleoprotein OS=Homo sapiens OX=9606 GN=SARNP PE=1 SV=3	0	13.532	22	5	12	5	1	210	23.7	5	0	5.91509e+08	591193852	High	High
High	P11171	Protein 4.1 OS=Homo sapiens OX=9606 GN=EPB41 PE=1 SV=4	0	13.507	5	4	6	3	1	864	97	4	0	8.55235e+06	7.24807e+06	High	High
High	Q32MZ4	Leucine-rich repeat flightless-interacting protein 1 OS=Homo sapiens OX=9606 GN=LRRFIP1 PE=1 SV=2	0	13.488	7	3	4	3	1	808	89.2	3	0	2.67315e+07	24356966	High	High
High	P40227	T-complex protein 1 subunit zeta OS=Homo sapiens OX=9606 GN=CCT6A PE=1 SV=3	0	13.456	9	3	4	3	1	531	58	3	0	9.47257e+06	6.64941e+06	High	High
High	Q92625	Ankyrin repeat and SAM domain-containing protein 1A OS=Homo sapiens OX=9606 GN=ANKS1A PE=1 SV=4	0	13.45	4	5	6	5	1	1134	123	5	0	8.27534e+07	48680555	High	High
High	O43148	mRNA cap guanine-N7 methyltransferase OS=Homo sapiens OX=9606 GN=RNMT PE=1 SV=1	0	13.439	12	5	8	5	1	476	54.8	5	0	4.65324e+07	45738060	High	High
High	Q14697	Neutral alpha-glucosidase AB OS=Homo sapiens OX=9606 GN=GANAB PE=1 SV=3	0	13.416	7	3	5	3	1	944	106.8	3	0	7.31601e+07	95127950	High	High
High	Q96A19	Coiled-coil domain-containing protein 102A OS=Homo sapiens OX=9606 GN=CCDC102A PE=1 SV=2	0	13.387	9	4	4	4	1	550	62.6	4	0			High	High
High	Q9P2J5	Leucine--tRNA ligase, cytoplasmic OS=Homo sapiens OX=9606 GN=LARS1 PE=1 SV=2	0	13.383	4	3	5	3	1	1176	134.4	3	0	1.89674e+07	21105739	High	High
High	P26038	Moesin OS=Homo sapiens OX=9606 GN=MSN PE=1 SV=3	0	13.338	9	5	8	2	1	577	67.8	5	2	2.86702e+08	262778866	High	High
High	O75175	CCR4-NOT transcription complex subunit 3 OS=Homo sapiens OX=9606 GN=CNOT3 PE=1 SV=1	0	13.337	6	5	7	5	1	753	81.8	5	0	1.18011e+08	83808378	High	High
High	P11021	Endoplasmic reticulum chaperone BiP OS=Homo sapiens OX=9606 GN=HSPA5 PE=1 SV=2	0	13.335	4	3	9	1	1	654	72.3	3	0			Not Found	High
High	P46782	Small ribosomal subunit protein uS7 OS=Homo sapiens OX=9606 GN=RPS5 PE=1 SV=4	0	13.319	24	3	5	3	1	204	22.9	3	0	1.76149e+08	70609992	High	High
High	Q00325	Solute carrier family 25 member 3 OS=Homo sapiens OX=9606 GN=SLC25A3 PE=1 SV=2	0	13.311	13	5	9	5	1	362	40.1	5	0	5.1404e+07	206949162	High	High
High	P38919	Eukaryotic initiation factor 4A-III OS=Homo sapiens OX=9606 GN=EIF4A3 PE=1 SV=4	0	13.301	12	5	8	1	1	411	46.8	5	0			Not Found	High
High	Q99569	Plakophilin-4 OS=Homo sapiens OX=9606 GN=PKP4 PE=1 SV=2	0	13.289	3	3	5	3	1	1192	131.8	3	0	3.21595e+07	29912910	High	High
High	Q8NF37	Lysophosphatidylcholine acyltransferase 1 OS=Homo sapiens OX=9606 GN=LPCAT1 PE=1 SV=2	0	13.275	9	3	3	3	1	534	59.1	3	0	2.90676e+07		High	High
High	Q9UKG1	DCC-interacting protein 13-alpha OS=Homo sapiens OX=9606 GN=APPL1 PE=1 SV=1	0	13.248	7	5	7	5	1	709	79.6	5	0	1.03614e+08	90635362	High	High
High	O00411	DNA-directed RNA polymerase, mitochondrial OS=Homo sapiens OX=9606 GN=POLRMT PE=1 SV=2	0	13.24	6	4	4	4	1	1230	138.5	4	0	1.66755e+07	20491181	High	High
High	P12268	Inosine-5'-monophosphate dehydrogenase 2 OS=Homo sapiens OX=9606 GN=IMPDH2 PE=1 SV=2	0	13.214	21	5	5	5	1	514	55.8	5	0			Not Found	High
High	Q9Y3I1	F-box only protein 7 OS=Homo sapiens OX=9606 GN=FBXO7 PE=1 SV=1	0	13.187	12	5	8	5	1	522	58.5	5	0	3.51685e+07		High	High
High	O60664	Perilipin-3 OS=Homo sapiens OX=9606 GN=PLIN3 PE=1 SV=3	0	13.143	11	3	3	3	1	434	47	3	0	3.84184e+07	17512768	High	Peak Found
High	P41229	Lysine-specific demethylase 5C OS=Homo sapiens OX=9606 GN=KDM5C PE=1 SV=2	0	13.077	3	3	4	2	1	1560	175.6	3	0		7.67494e+06	High	High
High	P50747	Biotin--protein ligase OS=Homo sapiens OX=9606 GN=HLCS PE=1 SV=1	0	13.071	6	3	4	3	1	726	80.7	3	0	4.559e+07	39039588	High	High
High	Q5M775	Cytospin-B OS=Homo sapiens OX=9606 GN=SPECC1 PE=1 SV=1	0	13.07	4	4	4	4	1	1068	118.5	4	0	1.25145e+07		High	High
High	P07919	Cytochrome b-c1 complex subunit 6, mitochondrial OS=Homo sapiens OX=9606 GN=UQCRH PE=1 SV=2	0	13.07	46	4	7	4	1	91	10.7	4	0	1.02162e+08	55396723	High	High
High	Q16513	Serine/threonine-protein kinase N2 OS=Homo sapiens OX=9606 GN=PKN2 PE=1 SV=1	0	13.068	5	5	6	5	1	984	112	5	0	4.89624e+07	53323744	High	High
High	Q9NVW2	E3 ubiquitin-protein ligase RLIM OS=Homo sapiens OX=9606 GN=RLIM PE=1 SV=3	0	13.028	6	3	5	3	1	624	68.5	3	0	1.39499e+07	20422354	High	High
High	Q99536	Synaptic vesicle membrane protein VAT-1 homolog OS=Homo sapiens OX=9606 GN=VAT1 PE=1 SV=2	0	13.028	16	3	3	3	1	393	41.9	3	0	1.36348e+07		High	Not Found
High	Q9UNN5	FAS-associated factor 1 OS=Homo sapiens OX=9606 GN=FAF1 PE=1 SV=2	0	13.025	11	4	7	4	1	650	73.9	4	0	9.94744e+07	91785128	High	High
High	P46100	Transcriptional regulator ATRX OS=Homo sapiens OX=9606 GN=ATRX PE=1 SV=6	0	13.023	2	5	7	5	1	2492	282.4	5	0	5.29927e+07		High	High
High	O95429	BAG family molecular chaperone regulator 4 OS=Homo sapiens OX=9606 GN=BAG4 PE=1 SV=1	0	13.023	15	4	6	4	1	457	49.6	4	0	8.80759e+07	92958408	High	High
High	O96013	Serine/threonine-protein kinase PAK 4 OS=Homo sapiens OX=9606 GN=PAK4 PE=1 SV=1	0	12.99	9	3	6	3	1	591	64	3	0		9.43755e+06	High	High
High	Q04726	Transducin-like enhancer protein 3 OS=Homo sapiens OX=9606 GN=TLE3 PE=1 SV=2	0	12.954	7	4	6	4	1	772	83.4	4	0	8.80079e+07	18380202	High	High
High	Q92994	Transcription factor IIIB 90 kDa subunit OS=Homo sapiens OX=9606 GN=BRF1 PE=1 SV=1	0	12.908	8	4	6	4	1	677	73.8	4	0			High	High
High	P62140	Serine/threonine-protein phosphatase PP1-beta catalytic subunit OS=Homo sapiens OX=9606 GN=PPP1CB PE=1 SV=3	0	12.903	19	4	6	1	1	327	37.2	4	0			Not Found	High
High	P09874	Poly [ADP-ribose] polymerase 1 OS=Homo sapiens OX=9606 GN=PARP1 PE=1 SV=4	0	12.895	5	4	4	4	1	1014	113	4	0	1.03379e+08		High	High
High	Q96T17	MAP7 domain-containing protein 2 OS=Homo sapiens OX=9606 GN=MAP7D2 PE=1 SV=2	0	12.887	7	4	6	4	1	732	81.9	4	0	1.2706e+07	17914284	High	High
High	O00139	Kinesin-like protein KIF2A OS=Homo sapiens OX=9606 GN=KIF2A PE=1 SV=3	0	12.864	10	5	6	5	1	706	79.9	5	0	3.30251e+07	11269448	High	Peak Found
High	P11172	Uridine 5'-monophosphate synthase OS=Homo sapiens OX=9606 GN=UMPS PE=1 SV=1	0	12.761	12	4	4	4	1	480	52.2	4	0	5.36179e+07	9010871	High	High
High	P46776	Large ribosomal subunit protein uL15 OS=Homo sapiens OX=9606 GN=RPL27A PE=1 SV=2	0	12.748	26	4	8	4	1	148	16.6	4	0	9.15679e+08	737093452	High	High
High	Q15788	Nuclear receptor coactivator 1 OS=Homo sapiens OX=9606 GN=NCOA1 PE=1 SV=3	0	12.746	4	3	3	3	1	1441	156.7	3	0			High	Not Found
High	Q9H9Q2	COP9 signalosome complex subunit 7b OS=Homo sapiens OX=9606 GN=COPS7B PE=1 SV=1	0	12.681	19	3	3	3	1	264	29.6	3	0	5.32538e+07	37719300	High	High
High	P43686	26S proteasome regulatory subunit 6B OS=Homo sapiens OX=9606 GN=PSMC4 PE=1 SV=2	0	12.679	10	3	5	3	1	418	47.3	3	0	1.26302e+07	9727684	High	High
High	P13667	Protein disulfide-isomerase A4 OS=Homo sapiens OX=9606 GN=PDIA4 PE=1 SV=2	0	12.663	8	4	5	4	1	645	72.9	4	0	2.0412e+07	27987895	High	High
High	P19174	1-phosphatidylinositol 4,5-bisphosphate phosphodiesterase gamma-1 OS=Homo sapiens OX=9606 GN=PLCG1 PE=1 SV=1	0	12.61	4	3	5	3	1	1290	148.4	3	0	1.02264e+07	11379454	High	High
High	Q9BTV5	Fibronectin type III and SPRY domain-containing protein 1 OS=Homo sapiens OX=9606 GN=FSD1 PE=1 SV=1	0	12.587	15	4	7	4	1	496	55.8	4	0	1.11727e+07	1.36268e+07	High	High
High	Q9UGP4	LIM domain-containing protein 1 OS=Homo sapiens OX=9606 GN=LIMD1 PE=1 SV=1	0	12.586	8	4	4	4	1	676	72.1	4	0	781025		High	Peak Found
High	P25685	DnaJ homolog subfamily B member 1 OS=Homo sapiens OX=9606 GN=DNAJB1 PE=1 SV=4	0	12.579	13	5	8	5	1	340	38	5	0	2.43222e+08	394642496	High	High
High	Q05209	Tyrosine-protein phosphatase non-receptor type 12 OS=Homo sapiens OX=9606 GN=PTPN12 PE=1 SV=3	0	12.543	5	3	5	3	1	780	88.1	3	0	2.38002e+07	10121689	High	High
High	Q68D10	Protein SPT2 homolog OS=Homo sapiens OX=9606 GN=SPTY2D1 PE=1 SV=3	0	12.537	6	4	6	4	1	685	75.6	4	0	1.49954e+07	1.35921e+07	High	High
High	P41252	Isoleucine--tRNA ligase, cytoplasmic OS=Homo sapiens OX=9606 GN=IARS1 PE=1 SV=2	0	12.532	5	5	5	5	1	1262	144.4	5	0			High	High
High	P55010	Eukaryotic translation initiation factor 5 OS=Homo sapiens OX=9606 GN=EIF5 PE=1 SV=2	0	12.498	10	4	6	4	1	431	49.2	4	0	1.12575e+08	107306150	High	High
High	Q9UHB7	AF4/FMR2 family member 4 OS=Homo sapiens OX=9606 GN=AFF4 PE=1 SV=1	0	12.495	4	4	5	4	1	1163	127.4	4	0	7.16664e+07	6.42171e+07	High	High
High	Q13247	Serine/arginine-rich splicing factor 6 OS=Homo sapiens OX=9606 GN=SRSF6 PE=1 SV=2	0	12.492	12	5	10	1	1	344	39.6	5	0	1.47222e+07	20191094	High	High
High	Q9NY27	Serine/threonine-protein phosphatase 4 regulatory subunit 2 OS=Homo sapiens OX=9606 GN=PPP4R2 PE=1 SV=3	0	12.4	12	4	5	4	1	417	46.9	4	0	5.71628e+07	3.47642e+07	High	High
High	Q9UBV8	Peflin OS=Homo sapiens OX=9606 GN=PEF1 PE=1 SV=1	0	12.396	10	2	4	2	1	284	30.4	2	0	9.54196e+07	65269390	High	High
High	P13693	Translationally-controlled tumor protein OS=Homo sapiens OX=9606 GN=TPT1 PE=1 SV=1	0	12.382	33	4	6	4	1	172	19.6	4	0	2.93113e+08	2.69528e+08	High	High
High	Q9NRL3	Striatin-4 OS=Homo sapiens OX=9606 GN=STRN4 PE=1 SV=2	0	12.345	8	4	5	4	1	753	80.5	4	0	1.11778e+07	13590390	High	High
High	P00519	Tyrosine-protein kinase ABL1 OS=Homo sapiens OX=9606 GN=ABL1 PE=1 SV=4	0	12.328	4	4	4	2	1	1130	122.8	4	0	3.99793e+06	3.15689e+06	Peak Found	High
High	Q8N573	Oxidation resistance protein 1 OS=Homo sapiens OX=9606 GN=OXR1 PE=1 SV=2	0	12.314	8	5	6	5	1	874	97.9	5	0	2.02644e+06	1.79429e+06	High	High
High	Q96RT1	Erbin OS=Homo sapiens OX=9606 GN=ERBIN PE=1 SV=2	0	12.284	3	4	5	4	1	1412	158.2	4	0	1.44005e+07	15324615	High	High
High	P47756	F-actin-capping protein subunit beta OS=Homo sapiens OX=9606 GN=CAPZB PE=1 SV=5	0	12.26	17	3	3	3	1	272	30.6	3	0	7.37203e+06	25483822	High	High
High	P18583	Protein SON OS=Homo sapiens OX=9606 GN=SON PE=1 SV=4	0	12.254	2	3	3	3	1	2426	263.7	3	0	1.83727e+07		High	High
High	Q06830	Peroxiredoxin-1 OS=Homo sapiens OX=9606 GN=PRDX1 PE=1 SV=1	0	12.211	20	4	6	3	1	199	22.1	4	0	4.23513e+08	486701768	High	High
High	P08240	Signal recognition particle receptor subunit alpha OS=Homo sapiens OX=9606 GN=SRPRA PE=1 SV=2	0	12.205	7	3	4	3	1	638	69.8	3	0	1.49522e+07	18362310	High	High
High	O95391	Pre-mRNA-splicing factor SLU7 OS=Homo sapiens OX=9606 GN=SLU7 PE=1 SV=2	0	12.177	8	4	7	4	1	586	68.3	4	0	4.12704e+07	3.01018e+07	High	High
High	Q9UKL0	REST corepressor 1 OS=Homo sapiens OX=9606 GN=RCOR1 PE=1 SV=2	0	12.158	11	4	6	4	1	485	53.3	4	0	6.69594e+07	73662024	High	High
High	Q7Z478	ATP-dependent RNA helicase DHX29 OS=Homo sapiens OX=9606 GN=DHX29 PE=1 SV=2	0	12.157	3	2	2	2	1	1369	155.1	2	0	2.52324e+07	1.4384e+07	High	High
High	P60174	Triosephosphate isomerase OS=Homo sapiens OX=9606 GN=TPI1 PE=1 SV=4	0	12.157	29	5	5	5	1	249	26.7	5	0		22664730	Not Found	High
High	P61313	Large ribosomal subunit protein eL15 OS=Homo sapiens OX=9606 GN=RPL15 PE=1 SV=2	0	12.138	22	5	5	5	1	204	24.1	5	0	8.48941e+07	45636142	High	High
High	Q15345	Leucine-rich repeat-containing protein 41 OS=Homo sapiens OX=9606 GN=LRRC41 PE=1 SV=3	0	12.121	7	3	3	3	1	812	88.6	3	0		9394617	High	High
High	Q9BPX3	Condensin complex subunit 3 OS=Homo sapiens OX=9606 GN=NCAPG PE=1 SV=1	0	12.108	6	3	5	3	1	1015	114.3	3	0			High	High
High	O75970	Multiple PDZ domain protein OS=Homo sapiens OX=9606 GN=MPDZ PE=1 SV=2	0	12.075	5	6	7	6	1	2070	221.5	6	0	7.92137e+06	10182643	High	High
High	Q96P47	Arf-GAP with GTPase, ANK repeat and PH domain-containing protein 3 OS=Homo sapiens OX=9606 GN=AGAP3 PE=1 SV=2	0	12.068	8	5	7	4	1	875	95	5	0	1.00648e+07	10497334	High	High
High	Q92995	Ubiquitin carboxyl-terminal hydrolase 13 OS=Homo sapiens OX=9606 GN=USP13 PE=1 SV=2	0	12.052	3	3	5	1	1	863	97.3	3	0	4.79381e+06	5.00157e+06	High	Peak Found
High	P49756	RNA-binding protein 25 OS=Homo sapiens OX=9606 GN=RBM25 PE=1 SV=3	0	12.051	7	5	8	5	1	843	100.1	5	0	1.17764e+08	1.13835e+08	High	High
High	P45973	Chromobox protein homolog 5 OS=Homo sapiens OX=9606 GN=CBX5 PE=1 SV=1	0	12.049	21	3	3	3	1	191	22.2	3	0	2.44337e+09	1609465728	High	High
High	Q92620	Pre-mRNA-splicing factor ATP-dependent RNA helicase PRP16 OS=Homo sapiens OX=9606 GN=DHX38 PE=1 SV=2	0	12.029	4	4	5	4	1	1227	140.4	4	0	1.68184e+07	9.75641e+06	High	High
High	Q8TF72	Protein Shroom3 OS=Homo sapiens OX=9606 GN=SHROOM3 PE=1 SV=2	0	12.025	2	3	4	2	1	1996	216.7	3	1	5.9154e+07	40515526	High	High
High	Q92614	Unconventional myosin-XVIIIa OS=Homo sapiens OX=9606 GN=MYO18A PE=1 SV=3	0	12.015	2	2	2	2	1	2054	233	2	0			High	High
High	P09211	Glutathione S-transferase P OS=Homo sapiens OX=9606 GN=GSTP1 PE=1 SV=2	0	12.012	19	2	4	2	1	210	23.3	2	0		66481231	High	High
High	Q13123	Protein Red OS=Homo sapiens OX=9606 GN=IK PE=1 SV=3	0	12.001	10	5	6	5	1	557	65.6	5	0	5.10566e+07	4.29501e+07	High	High
High	Q00653	Nuclear factor NF-kappa-B p100 subunit OS=Homo sapiens OX=9606 GN=NFKB2 PE=1 SV=4	0	11.992	8	4	4	4	1	900	96.7	4	0	9.63632e+06	7.67556e+06	High	High
High	Q9Y2X9	Zinc finger protein 281 OS=Homo sapiens OX=9606 GN=ZNF281 PE=1 SV=1	0	11.979	5	3	4	3	1	895	96.9	3	0	1.57663e+07	12226844	High	High
High	Q69YN4	Protein virilizer homolog OS=Homo sapiens OX=9606 GN=VIRMA PE=1 SV=2	0	11.965	3	4	7	4	1	1812	201.9	4	0		6117502	High	High
High	Q9H444	Charged multivesicular body protein 4b OS=Homo sapiens OX=9606 GN=CHMP4B PE=1 SV=1	0	11.959	17	3	5	3	1	224	24.9	3	0	2.60428e+08	204063320	High	High
High	Q8IY17	Patatin-like phospholipase domain-containing protein 6 OS=Homo sapiens OX=9606 GN=PNPLA6 PE=1 SV=3	0	11.946	3	3	4	3	1	1375	150.9	3	0		15879933	High	High
High	Q8WXI9	Transcriptional repressor p66-beta OS=Homo sapiens OX=9606 GN=GATAD2B PE=1 SV=1	0	11.937	7	4	6	3	1	593	65.2	4	1	7.26485e+07	96013008	High	High
High	Q5TC82	Roquin-1 OS=Homo sapiens OX=9606 GN=RC3H1 PE=1 SV=1	0	11.936	5	4	4	1	1	1133	125.7	4	0			High	Not Found
High	Q8IZP0	Abl interactor 1 OS=Homo sapiens OX=9606 GN=ABI1 PE=1 SV=4	0	11.901	12	3	5	3	1	508	55	3	0	9.13321e+06	9869013	High	High
High	Q7L0Y3	tRNA methyltransferase 10 homolog C OS=Homo sapiens OX=9606 GN=TRMT10C PE=1 SV=2	0	11.885	13	4	6	4	1	403	47.3	4	0		11900361	High	High
High	P48723	Heat shock 70 kDa protein 13 OS=Homo sapiens OX=9606 GN=HSPA13 PE=1 SV=1	0	11.865	9	4	6	4	1	471	51.9	4	0			High	High
High	O43865	S-adenosylhomocysteine hydrolase-like protein 1 OS=Homo sapiens OX=9606 GN=AHCYL1 PE=1 SV=2	0	11.846	10	3	3	3	1	530	58.9	3	0	2.15484e+07	4766471	High	High
High	Q8TF05	Serine/threonine-protein phosphatase 4 regulatory subunit 1 OS=Homo sapiens OX=9606 GN=PPP4R1 PE=1 SV=1	0	11.788	5	4	5	4	1	950	106.9	4	0	1.23239e+07	13735522	High	High
High	P30876	DNA-directed RNA polymerase II subunit RPB2 OS=Homo sapiens OX=9606 GN=POLR2B PE=1 SV=1	0	11.738	3	4	5	4	1	1174	133.8	4	0	1.83954e+07	19254758	High	High
High	Q01081	Splicing factor U2AF 35 kDa subunit OS=Homo sapiens OX=9606 GN=U2AF1 PE=1 SV=3	0	11.715	17	3	3	3	1	240	27.9	3	0	7.61479e+06	11202050	High	High
High	Q9NRZ9	Lymphoid-specific helicase OS=Homo sapiens OX=9606 GN=HELLS PE=1 SV=1	0	11.707	6	5	8	5	1	838	97	5	0	1.01963e+08	76666500	High	High
High	Q9NZT2	Opioid growth factor receptor OS=Homo sapiens OX=9606 GN=OGFR PE=1 SV=3	0	11.707	5	3	3	3	1	677	73.3	3	0	7.431e+07	18376282	High	Peak Found
High	P49902	Cytosolic purine 5'-nucleotidase OS=Homo sapiens OX=9606 GN=NT5C2 PE=1 SV=1	0	11.696	8	3	3	3	1	561	64.9	3	0			High	Not Found
High	Q9UJF2	Ras GTPase-activating protein nGAP OS=Homo sapiens OX=9606 GN=RASAL2 PE=1 SV=2	0	11.69	5	5	6	3	1	1139	128.5	5	1	3.65518e+07	70462260	High	High
High	P48454	Serine/threonine-protein phosphatase 2B catalytic subunit gamma isoform OS=Homo sapiens OX=9606 GN=PPP3CC PE=1 SV=3	0	11.64	8	4	8	1	1	512	58.1	4	0	1.93108e+06		High	Not Found
High	O43318	Mitogen-activated protein kinase kinase kinase 7 OS=Homo sapiens OX=9606 GN=MAP3K7 PE=1 SV=1	0	11.634	6	3	5	3	1	606	67.2	3	0	6.68486e+07	48556320	High	High
High	Q06330	Recombining binding protein suppressor of hairless OS=Homo sapiens OX=9606 GN=RBPJ PE=1 SV=3	0	11.616	8	3	4	3	1	500	55.6	3	0	6.0012e+07	23051488	High	High
High	Q9BTA9	WW domain-containing adapter protein with coiled-coil OS=Homo sapiens OX=9606 GN=WAC PE=1 SV=3	0	11.597	7	3	5	3	1	647	70.7	3	0	4.56007e+07	38650404	High	High
High	Q99590	Protein SCAF11 OS=Homo sapiens OX=9606 GN=SCAF11 PE=1 SV=2	0	11.555	4	4	6	4	1	1463	164.6	4	0	4.2066e+07	1.98042e+07	High	High
High	Q9UGU0	Transcription factor 20 OS=Homo sapiens OX=9606 GN=TCF20 PE=1 SV=3	0	11.555	3	4	6	4	1	1960	211.6	4	0	1.10618e+08	87520786	High	High
High	Q8TD19	Serine/threonine-protein kinase Nek9 OS=Homo sapiens OX=9606 GN=NEK9 PE=1 SV=2	0	11.547	9	3	3	3	1	979	107.1	3	0			High	High
High	O95359	Transforming acidic coiled-coil-containing protein 2 OS=Homo sapiens OX=9606 GN=TACC2 PE=1 SV=3	0	11.494	1	4	6	4	1	2948	309.2	4	0	3.89684e+07	126473796	High	High
High	P11137	Microtubule-associated protein 2 OS=Homo sapiens OX=9606 GN=MAP2 PE=1 SV=4	0	11.49	3	5	6	5	1	1827	199.4	5	0	4.2277e+07	34903243	High	High
High	P39023	Large ribosomal subunit protein uL3 OS=Homo sapiens OX=9606 GN=RPL3 PE=1 SV=2	0	11.455	11	4	7	4	1	403	46.1	4	0	9.72536e+07	120137738	High	High
High	O75293	Growth arrest and DNA damage-inducible protein GADD45 beta OS=Homo sapiens OX=9606 GN=GADD45B PE=1 SV=1	0	11.416	39	4	6	4	1	160	17.8	4	0	5.10638e+07	53093632	High	High
High	Q03111	Protein ENL OS=Homo sapiens OX=9606 GN=MLLT1 PE=1 SV=2	0	11.402	9	3	3	3	1	559	62	3	0	3.26363e+07	46947556	High	High
High	Q8N122	Regulatory-associated protein of mTOR OS=Homo sapiens OX=9606 GN=RPTOR PE=1 SV=1	0	11.4	2	2	3	2	1	1335	148.9	2	0	2.60856e+07	11738814	High	High
High	Q2M2I8	AP2-associated protein kinase 1 OS=Homo sapiens OX=9606 GN=AAK1 PE=1 SV=3	0	11.345	6	4	5	4	1	961	103.8	4	0	2.66406e+07	49466571	High	High
High	Q5THK1	Protein PRR14L OS=Homo sapiens OX=9606 GN=PRR14L PE=1 SV=1	0	11.319	2	5	5	5	1	2151	237.2	5	0	4.47493e+07	11851727	High	High
High	Q6AI08	HEAT repeat-containing protein 6 OS=Homo sapiens OX=9606 GN=HEATR6 PE=1 SV=1	0	11.31	2	2	2	2	1	1181	128.7	2	0	1.07692e+07	8878196	High	High
High	Q9UKN8	General transcription factor 3C polypeptide 4 OS=Homo sapiens OX=9606 GN=GTF3C4 PE=1 SV=2	0	11.284	5	4	6	4	1	822	91.9	4	0	3.28546e+07	990447	High	High
High	O43172	U4/U6 small nuclear ribonucleoprotein Prp4 OS=Homo sapiens OX=9606 GN=PRPF4 PE=1 SV=2	0	11.262	11	4	5	4	1	522	58.4	4	0	2.58594e+07	11534908	High	High
High	Q86YR5	G-protein-signaling modulator 1 OS=Homo sapiens OX=9606 GN=GPSM1 PE=1 SV=2	0	11.251	8	5	8	5	1	675	74.5	5	0	5.87205e+07	45519225	High	High
High	Q7L7X3	Serine/threonine-protein kinase TAO1 OS=Homo sapiens OX=9606 GN=TAOK1 PE=1 SV=1	0	11.222	5	5	5	5	1	1001	116	5	0	1.53138e+06	1.18108e+06	High	Peak Found
High	Q8WZA0	Protein LZIC OS=Homo sapiens OX=9606 GN=LZIC PE=1 SV=1	0	11.22	12	1	2	1	1	190	21.5	1	0	1.42693e+07	11192195	High	High
High	P46783	Small ribosomal subunit protein eS10 OS=Homo sapiens OX=9606 GN=RPS10 PE=1 SV=1	0	11.216	24	4	7	4	1	165	18.9	4	0	2.3258e+08	177559512	High	High
High	Q8IXK0	Polyhomeotic-like protein 2 OS=Homo sapiens OX=9606 GN=PHC2 PE=1 SV=1	0	11.206	5	4	6	4	1	858	90.7	4	0	6.0813e+07	49990944	High	High
High	Q9UJY5	ADP-ribosylation factor-binding protein GGA1 OS=Homo sapiens OX=9606 GN=GGA1 PE=1 SV=1	0	11.196	9	3	5	3	1	639	70.3	3	0	3.13e+07	28786606	High	High
High	Q86SQ0	Pleckstrin homology-like domain family B member 2 OS=Homo sapiens OX=9606 GN=PHLDB2 PE=1 SV=2	0	11.174	4	5	5	4	1	1253	142.1	5	1	6.64339e+07	10721916	High	High
High	Q96F45	Zinc finger protein 503 OS=Homo sapiens OX=9606 GN=ZNF503 PE=1 SV=1	0	11.167	7	3	5	2	1	646	62.5	3	1	2.15589e+08	222020096	High	High
High	Q9NRA8	Eukaryotic translation initiation factor 4E transporter OS=Homo sapiens OX=9606 GN=EIF4ENIF1 PE=1 SV=2	0	11.167	7	3	5	3	1	985	108.1	3	0			High	High
High	Q9UKY7	Protein CDV3 homolog OS=Homo sapiens OX=9606 GN=CDV3 PE=1 SV=1	0	11.157	28	3	4	3	1	258	27.3	3	0			High	High
High	Q86UE8	Serine/threonine-protein kinase tousled-like 2 OS=Homo sapiens OX=9606 GN=TLK2 PE=1 SV=2	0	11.156	7	5	7	4	1	772	87.6	5	0			High	High
High	Q9UJV9	Probable ATP-dependent RNA helicase DDX41 OS=Homo sapiens OX=9606 GN=DDX41 PE=1 SV=2	0	11.116	7	3	3	3	1	622	69.8	3	0	8.82594e+07	29474322	High	High
High	P25490	Transcriptional repressor protein YY1 OS=Homo sapiens OX=9606 GN=YY1 PE=1 SV=2	0	11.044	12	4	6	4	1	414	44.7	4	0	6.96879e+07	1.35005e+07	High	High
High	P15311	Ezrin OS=Homo sapiens OX=9606 GN=EZR PE=1 SV=4	0	11.025	7	4	7	1	1	586	69.4	4	0		11530030	High	High
High	Q12800	Alpha-globin transcription factor CP2 OS=Homo sapiens OX=9606 GN=TFCP2 PE=1 SV=2	0	11.025	13	4	4	3	1	502	57.2	4	0	2.31781e+07	26013914	Peak Found	High
High	Q969V6	Myocardin-related transcription factor A OS=Homo sapiens OX=9606 GN=MRTFA PE=1 SV=1	0	11.019	5	3	5	3	1	931	98.9	3	0	1.03091e+07	2.65235e+07	High	High
High	P53367	Arfaptin-1 OS=Homo sapiens OX=9606 GN=ARFIP1 PE=1 SV=2	0	10.986	10	2	4	2	1	373	41.7	2	0			High	High
High	Q9UNF0	Protein kinase C and casein kinase substrate in neurons protein 2 OS=Homo sapiens OX=9606 GN=PACSIN2 PE=1 SV=2	0	10.939	8	5	7	5	1	486	55.7	5	0	9.86276e+07	1.05045e+08	High	High
High	O60293	Zinc finger C3H1 domain-containing protein OS=Homo sapiens OX=9606 GN=ZFC3H1 PE=1 SV=3	0	10.934	3	5	6	5	1	1989	226.2	5	0	2.84937e+07	33098357	High	High
High	Q9Y305	Acyl-coenzyme A thioesterase 9, mitochondrial OS=Homo sapiens OX=9606 GN=ACOT9 PE=1 SV=2	0	10.931	7	3	3	3	1	439	49.9	3	0	2.07143e+07	19653164	High	High
High	Q9H1K0	Rabenosyn-5 OS=Homo sapiens OX=9606 GN=RBSN PE=1 SV=2	0	10.929	4	3	4	3	1	784	88.8	3	0			High	High
High	Q9BVS4	Serine/threonine-protein kinase RIO2 OS=Homo sapiens OX=9606 GN=RIOK2 PE=1 SV=2	0	10.882	8	3	4	3	1	552	63.2	3	0	9.25827e+07	64055068	High	High
High	Q9NZC9	SWI/SNF-related matrix-associated actin-dependent regulator of chromatin subfamily A-like protein 1 OS=Homo sapiens OX=9606 GN=SMARCAL1 PE=1 SV=1	0	10.857	4	3	4	3	1	954	105.9	3	0	3.92856e+07	22297256	High	High
High	P62857	Small ribosomal subunit protein eS28 OS=Homo sapiens OX=9606 GN=RPS28 PE=1 SV=1	0	10.829	46	3	7	3	1	69	7.8	3	0	2.22104e+09	1851144208	High	High
High	Q7Z4H3	5'-deoxynucleotidase HDDC2 OS=Homo sapiens OX=9606 GN=HDDC2 PE=1 SV=1	0	10.818	39	5	5	5	1	204	23.4	5	0	1.46484e+08		High	Not Found
High	Q15652	Probable JmjC domain-containing histone demethylation protein 2C OS=Homo sapiens OX=9606 GN=JMJD1C PE=1 SV=2	0	10.776	2	5	7	5	1	2540	284.3	5	0	2.00272e+07	18284476	High	High
High	Q7Z5L2	Coiled-coil domain-containing protein R3HCC1L OS=Homo sapiens OX=9606 GN=R3HCC1L PE=1 SV=3	0	10.774	6	3	4	3	1	792	87.8	3	0	4.3126e+07	44397956	High	High
High	Q96I24	Far upstream element-binding protein 3 OS=Homo sapiens OX=9606 GN=FUBP3 PE=1 SV=2	0	10.766	8	4	6	2	1	572	61.6	4	0	8.10548e+06	14090840	High	High
High	O95373	Importin-7 OS=Homo sapiens OX=9606 GN=IPO7 PE=1 SV=1	0	10.738	5	3	4	3	1	1038	119.4	3	0	2.5764e+07	2.31822e+07	High	High
High	Q07955	Serine/arginine-rich splicing factor 1 OS=Homo sapiens OX=9606 GN=SRSF1 PE=1 SV=2	0	10.709	22	4	7	4	1	248	27.7	4	0	5.73413e+07	58600737	High	High
High	O95999	B-cell lymphoma/leukemia 10 OS=Homo sapiens OX=9606 GN=BCL10 PE=1 SV=1	0	10.692	28	5	5	5	1	233	26.2	5	0	8.45407e+07	79206001	High	High
High	Q9H7S9	Zinc finger protein 703 OS=Homo sapiens OX=9606 GN=ZNF703 PE=1 SV=1	0	10.678	10	3	6	2	1	590	58.2	3	0			High	High
High	Q6UUV7	CREB-regulated transcription coactivator 3 OS=Homo sapiens OX=9606 GN=CRTC3 PE=1 SV=2	0	10.675	5	2	2	2	1	619	66.9	2	0			High	High
High	A6NHL2	Tubulin alpha chain-like 3 OS=Homo sapiens OX=9606 GN=TUBAL3 PE=1 SV=2	0	10.672	9	4	7	1	1	446	49.9	4	0			High	Not Found
High	Q8NE71	ATP-binding cassette sub-family F member 1 OS=Homo sapiens OX=9606 GN=ABCF1 PE=1 SV=2	0	10.667	5	4	6	4	1	845	95.9	4	0	2.558e+07		High	High
High	Q9P0J7	E3 ubiquitin-protein ligase KCMF1 OS=Homo sapiens OX=9606 GN=KCMF1 PE=1 SV=2	0	10.643	10	3	4	3	1	381	41.9	3	0	6.46815e+07	47881328	High	High
High	P49903	Selenide, water dikinase 1 OS=Homo sapiens OX=9606 GN=SEPHS1 PE=1 SV=2	0	10.636	9	3	4	3	1	392	42.9	3	0	7.5583e+07	31504146	High	High
High	P49356	Protein farnesyltransferase subunit beta OS=Homo sapiens OX=9606 GN=FNTB PE=1 SV=1	0	10.633	8	3	5	3	1	437	48.7	3	0	4.0208e+07	27119184	High	High
High	P11388	DNA topoisomerase 2-alpha OS=Homo sapiens OX=9606 GN=TOP2A PE=1 SV=3	0	10.629	4	6	8	4	1	1531	174.3	6	1	1.41994e+07	1.47161e+07	High	High
High	Q96C19	EF-hand domain-containing protein D2 OS=Homo sapiens OX=9606 GN=EFHD2 PE=1 SV=1	0	10.601	16	4	7	4	1	240	26.7	4	0	1.67103e+08	104960284	High	High
High	O75150	E3 ubiquitin-protein ligase BRE1B OS=Homo sapiens OX=9606 GN=RNF40 PE=1 SV=5	0	10.594	3	2	3	2	1	1001	113.6	2	0		9724020	High	High
High	Q9UBW7	Zinc finger MYM-type protein 2 OS=Homo sapiens OX=9606 GN=ZMYM2 PE=1 SV=1	0	10.567	3	4	4	4	1	1377	154.8	4	0	4.97175e+06	1.09913e+07	High	High
High	P54578	Ubiquitin carboxyl-terminal hydrolase 14 OS=Homo sapiens OX=9606 GN=USP14 PE=1 SV=3	0	10.566	11	3	4	3	1	494	56	3	0	2.71112e+07	80153760	High	High
High	Q6P0Q8	Microtubule-associated serine/threonine-protein kinase 2 OS=Homo sapiens OX=9606 GN=MAST2 PE=1 SV=2	0	10.557	2	2	4	1	1	1798	196.3	2	0			High	Not Found
High	Q7Z3E2	Coiled-coil domain-containing protein 186 OS=Homo sapiens OX=9606 GN=CCDC186 PE=1 SV=2	0	10.541	4	2	3	2	1	898	103.6	2	0	2.14688e+07	31167248	High	High
High	Q9UJ41	Rab5 GDP/GTP exchange factor OS=Homo sapiens OX=9606 GN=RABGEF1 PE=1 SV=3	0	10.528	8	3	5	3	1	491	56.9	3	0	3.4671e+07	33900652	High	High
High	Q9NR30	Nucleolar RNA helicase 2 OS=Homo sapiens OX=9606 GN=DDX21 PE=1 SV=5	0	10.521	4	2	3	2	1	783	87.3	2	0	3.33428e+07	14669854	High	High
High	Q9NVP2	Histone chaperone ASF1B OS=Homo sapiens OX=9606 GN=ASF1B PE=1 SV=1	0	10.49	14	2	5	2	1	202	22.4	2	0	6.97833e+07		High	High
High	Q9BVJ6	U3 small nucleolar RNA-associated protein 14 homolog A OS=Homo sapiens OX=9606 GN=UTP14A PE=1 SV=1	0	10.453	4	3	5	3	1	771	87.9	3	0	5.71809e+07	21667030	High	High
High	P04075	Fructose-bisphosphate aldolase A OS=Homo sapiens OX=9606 GN=ALDOA PE=1 SV=2	0	10.428	16	4	6	4	1	364	39.4	4	0	8.84649e+07	99151681	High	High
High	P62937	Peptidyl-prolyl cis-trans isomerase A OS=Homo sapiens OX=9606 GN=PPIA PE=1 SV=2	0	10.424	21	3	7	3	1	165	18	3	0	5.05322e+07	52382607	High	High
High	Q96HR8	H/ACA ribonucleoprotein complex non-core subunit NAF1 OS=Homo sapiens OX=9606 GN=NAF1 PE=1 SV=2	0	10.421	7	3	5	3	1	494	53.7	3	0	3.62961e+07	30688440	High	High
High	Q96JM2	Zinc finger protein 462 OS=Homo sapiens OX=9606 GN=ZNF462 PE=1 SV=3	0	10.413	2	4	4	4	1	2506	284.5	4	0	1.39014e+07	1.59018e+07	High	High
High	Q9UFW8	CGG triplet repeat-binding protein 1 OS=Homo sapiens OX=9606 GN=CGGBP1 PE=1 SV=2	0	10.412	23	4	5	4	1	167	18.8	4	0	1.80828e+08	133808313	High	High
High	P53350	Serine/threonine-protein kinase PLK1 OS=Homo sapiens OX=9606 GN=PLK1 PE=1 SV=1	0	10.405	8	4	4	4	1	603	68.2	4	0	5.42718e+07	16081102	High	High
High	Q15596	Nuclear receptor coactivator 2 OS=Homo sapiens OX=9606 GN=NCOA2 PE=1 SV=2	0	10.393	4	4	6	4	1	1464	159.1	4	0	1.66402e+08	214830563	High	High
High	P40939	Trifunctional enzyme subunit alpha, mitochondrial OS=Homo sapiens OX=9606 GN=HADHA PE=1 SV=2	0	10.378	5	2	2	2	1	763	82.9	2	0	9.21042e+06	20260602	Peak Found	High
High	Q9UEW8	STE20/SPS1-related proline-alanine-rich protein kinase OS=Homo sapiens OX=9606 GN=STK39 PE=1 SV=3	0	10.35	5	1	1	1	1	545	59.4	1	0			High	Not Found
High	Q9H6S3	Epidermal growth factor receptor kinase substrate 8-like protein 2 OS=Homo sapiens OX=9606 GN=EPS8L2 PE=1 SV=2	0	10.345	8	3	5	3	1	715	80.6	3	0	8.04682e+07	79999264	High	High
High	Q99570	Phosphoinositide 3-kinase regulatory subunit 4 OS=Homo sapiens OX=9606 GN=PIK3R4 PE=1 SV=3	0	10.325	3	3	3	3	1	1358	153	3	0	7.45511e+06	9654447	High	High
High	O14646	Chromodomain-helicase-DNA-binding protein 1 OS=Homo sapiens OX=9606 GN=CHD1 PE=1 SV=2	0	10.316	2	4	6	4	1	1710	196.6	4	0			High	High
High	Q5QP82	DDB1- and CUL4-associated factor 10 OS=Homo sapiens OX=9606 GN=DCAF10 PE=1 SV=1	0	10.306	6	2	4	2	1	559	60.5	2	0			High	High
High	P26639	Threonine--tRNA ligase 1, cytoplasmic OS=Homo sapiens OX=9606 GN=TARS1 PE=1 SV=3	0	10.284	7	4	6	4	1	723	83.4	4	0	3.62409e+07	26141184	High	High
High	Q8IWR0	Zinc finger CCCH domain-containing protein 7A OS=Homo sapiens OX=9606 GN=ZC3H7A PE=1 SV=1	0	10.281	5	3	3	3	1	971	110.5	3	0	2.18049e+07		High	High
High	Q13137	Calcium-binding and coiled-coil domain-containing protein 2 OS=Homo sapiens OX=9606 GN=CALCOCO2 PE=1 SV=1	0	10.25	11	3	3	3	1	446	52.2	3	0	1.4737e+06	4.3921e+07	High	High
High	Q8IZ07	Ankyrin repeat domain-containing protein 13A OS=Homo sapiens OX=9606 GN=ANKRD13A PE=1 SV=3	0	10.224	6	3	5	3	1	590	67.6	3	0	3.02688e+07	25382542	High	High
High	Q86TB9	Protein PAT1 homolog 1 OS=Homo sapiens OX=9606 GN=PATL1 PE=1 SV=2	0	10.209	5	3	3	3	1	770	86.8	3	0		7995536	High	High
High	Q96T58	Msx2-interacting protein OS=Homo sapiens OX=9606 GN=SPEN PE=1 SV=1	0	10.196	1	5	6	5	1	3664	402	5	0	1.83905e+07	17116148	High	High
High	Q9NWV8	BRISC and BRCA1-A complex member 1 OS=Homo sapiens OX=9606 GN=BABAM1 PE=1 SV=1	0	10.183	10	3	4	3	1	329	36.5	3	0	2.16659e+07	28011896	High	High
High	Q9H307	Pinin OS=Homo sapiens OX=9606 GN=PNN PE=1 SV=5	0	10.171	4	3	4	3	1	717	81.6	3	0	4.67521e+06	2.44942e+07	High	High
High	Q7Z2T5	TRMT1-like protein OS=Homo sapiens OX=9606 GN=TRMT1L PE=1 SV=2	0	10.168	5	2	3	2	1	733	81.7	2	0	2.97812e+07	30391050	High	High
High	P09497	Clathrin light chain B OS=Homo sapiens OX=9606 GN=CLTB PE=1 SV=1	0	10.161	18	4	6	4	1	229	25.2	4	0	1.22258e+08	116961827	High	High
High	Q13309	S-phase kinase-associated protein 2 OS=Homo sapiens OX=9606 GN=SKP2 PE=1 SV=2	0	10.147	11	4	5	4	1	424	47.7	4	0	5.73096e+07	31256886	High	High
High	Q9Y5K6	CD2-associated protein OS=Homo sapiens OX=9606 GN=CD2AP PE=1 SV=1	0	10.145	5	3	5	3	1	639	71.4	3	0	6.37786e+07	10050331	High	High
High	Q9UBX3	Mitochondrial dicarboxylate carrier OS=Homo sapiens OX=9606 GN=SLC25A10 PE=1 SV=2	0	10.136	22	4	5	4	1	287	31.3	4	0	6.94179e+06	9947292	High	High
High	O75044	SLIT-ROBO Rho GTPase-activating protein 2 OS=Homo sapiens OX=9606 GN=SRGAP2 PE=1 SV=3	0	10.118	4	3	5	3	1	1071	120.8	3	0	2.48303e+07	18816800	High	High
High	Q86X10	Ral GTPase-activating protein subunit beta OS=Homo sapiens OX=9606 GN=RALGAPB PE=1 SV=1	0	10.045	2	2	2	2	1	1494	166.7	2	0			High	Not Found
High	Q00613	Heat shock factor protein 1 OS=Homo sapiens OX=9606 GN=HSF1 PE=1 SV=1	0	10.01	10	4	4	4	1	529	57.2	4	0	2.98065e+07		High	Not Found
High	O75928	E3 SUMO-protein ligase PIAS2 OS=Homo sapiens OX=9606 GN=PIAS2 PE=1 SV=3	0	9.988	4	2	4	1	1	621	68.2	2	1	1.97394e+07	18513638	High	High
High	Q7Z309	PABIR family member 2 OS=Homo sapiens OX=9606 GN=PABIR2 PE=1 SV=2	0	9.936	16	2	3	2	1	247	26.9	2	0		15127389	High	High
High	Q96EV2	RNA-binding protein 33 OS=Homo sapiens OX=9606 GN=RBM33 PE=1 SV=3	0	9.901	3	4	6	4	1	1170	129.9	4	0	1.02729e+07	4499474	High	High
High	Q9Y263	Phospholipase A-2-activating protein OS=Homo sapiens OX=9606 GN=PLAA PE=1 SV=2	0	9.895	6	3	5	3	1	795	87.1	3	0	3.77781e+06	3.56265e+06	High	High
High	O75153	Clustered mitochondria protein homolog OS=Homo sapiens OX=9606 GN=CLUH PE=1 SV=2	0	9.841	4	4	8	4	1	1309	146.6	4	0	2.73746e+07	35626174	High	High
High	Q8IWX8	Calcium homeostasis endoplasmic reticulum protein OS=Homo sapiens OX=9606 GN=CHERP PE=1 SV=3	0	9.833	6	4	5	4	1	916	103.6	4	0	2.03377e+08	154070368	High	High
High	Q9H792	Inactive tyrosine-protein kinase PEAK1 OS=Homo sapiens OX=9606 GN=PEAK1 PE=1 SV=4	0	9.81	3	4	6	4	1	1746	193	4	0		34334540	High	High
High	O43347	RNA-binding protein Musashi homolog 1 OS=Homo sapiens OX=9606 GN=MSI1 PE=1 SV=1	0	9.798	9	2	2	2	1	362	39.1	2	0			High	High
High	Q86XI2	Condensin-2 complex subunit G2 OS=Homo sapiens OX=9606 GN=NCAPG2 PE=1 SV=1	0	9.773	6	4	8	4	1	1143	130.9	4	0	1.75513e+07	3.40441e+07	High	High
High	O60885	Bromodomain-containing protein 4 OS=Homo sapiens OX=9606 GN=BRD4 PE=1 SV=2	0	9.758	4	4	6	3	1	1362	152.1	4	0	6.93531e+07	53728468	High	High
High	Q13586	Stromal interaction molecule 1 OS=Homo sapiens OX=9606 GN=STIM1 PE=1 SV=3	0	9.752	8	5	7	5	1	685	77.4	5	0	2.54693e+07	3.89058e+07	High	High
High	P10244	Myb-related protein B OS=Homo sapiens OX=9606 GN=MYBL2 PE=1 SV=1	0	9.752	5	3	3	3	1	700	78.7	3	0		12420643	Peak Found	High
High	P06454	Prothymosin alpha OS=Homo sapiens OX=9606 GN=PTMA PE=1 SV=2	0	9.736	14	2	4	2	1	111	12.2	2	0	1.62718e+08	146747400	High	High
High	Q9UIC8	Leucine carboxyl methyltransferase 1 OS=Homo sapiens OX=9606 GN=LCMT1 PE=1 SV=2	0	9.716	10	4	7	4	1	334	38.4	4	0	1.48367e+08	130283522	High	High
High	P31749	RAC-alpha serine/threonine-protein kinase OS=Homo sapiens OX=9606 GN=AKT1 PE=1 SV=2	0	9.66	9	4	5	2	1	480	55.7	4	0			High	High
High	Q9NUY8	TBC1 domain family member 23 OS=Homo sapiens OX=9606 GN=TBC1D23 PE=1 SV=3	0	9.657	5	2	3	2	1	699	78.3	2	0	6.81304e+07		High	High
High	Q9Y6X2	E3 SUMO-protein ligase PIAS3 OS=Homo sapiens OX=9606 GN=PIAS3 PE=1 SV=2	0	9.644	6	2	3	1	1	628	68	2	0			Not Found	High
High	Q5TAQ9	DDB1- and CUL4-associated factor 8 OS=Homo sapiens OX=9606 GN=DCAF8 PE=1 SV=1	0	9.637	7	3	4	3	1	597	66.8	3	0	7.91272e+07	46764976	High	High
High	Q9NRW7	Vacuolar protein sorting-associated protein 45 OS=Homo sapiens OX=9606 GN=VPS45 PE=1 SV=1	0	9.628	5	2	3	2	1	570	65	2	0	2.40159e+07		High	High
High	Q14687	Genetic suppressor element 1 OS=Homo sapiens OX=9606 GN=GSE1 PE=1 SV=3	0	9.558	3	2	3	2	1	1217	136.1	2	0	2.78408e+07	14805791	High	High
High	Q5JTJ3	Cytochrome c oxidase assembly factor 6 homolog OS=Homo sapiens OX=9606 GN=COA6 PE=1 SV=1	0	9.545	22	3	6	3	1	125	14.1	3	0	3.19909e+08	267064693	High	High
High	O95835	Serine/threonine-protein kinase LATS1 OS=Homo sapiens OX=9606 GN=LATS1 PE=1 SV=1	0	9.53	2	2	3	2	1	1130	126.8	2	0	3.86468e+07	22730854	High	High
High	Q5SVZ6	Zinc finger MYM-type protein 1 OS=Homo sapiens OX=9606 GN=ZMYM1 PE=1 SV=1	0	9.518	3	3	3	3	1	1142	128.6	3	0	7.16445e+06	8643321	High	High
High	Q03468	DNA excision repair protein ERCC-6 OS=Homo sapiens OX=9606 GN=ERCC6 PE=1 SV=1	0	9.482	4	2	3	2	1	1493	168.3	2	0	1.68156e+07	30818137	High	High
High	Q9H2H9	Sodium-coupled neutral amino acid symporter 1 OS=Homo sapiens OX=9606 GN=SLC38A1 PE=1 SV=1	0	9.457	7	2	5	2	1	487	54	2	0	1.23537e+07	1.91565e+07	High	High
High	P68402	Platelet-activating factor acetylhydrolase IB subunit alpha2 OS=Homo sapiens OX=9606 GN=PAFAH1B2 PE=1 SV=1	0	9.411	12	2	3	2	1	229	25.6	2	0			High	High
High	Q9UPN9	E3 ubiquitin-protein ligase TRIM33 OS=Homo sapiens OX=9606 GN=TRIM33 PE=1 SV=3	0	9.398	3	3	3	3	1	1127	122.5	3	0	2.42233e+06		High	High
High	Q96GA3	Protein LTV1 homolog OS=Homo sapiens OX=9606 GN=LTV1 PE=1 SV=1	0	9.387	4	1	2	1	1	475	54.8	1	0	2.04408e+07	18811982	High	High
High	Q9UM54	Unconventional myosin-VI OS=Homo sapiens OX=9606 GN=MYO6 PE=1 SV=4	0	9.334	4	4	5	4	1	1294	149.6	4	0	9.6377e+06		High	High
High	P31040	Succinate dehydrogenase [ubiquinone] flavoprotein subunit, mitochondrial OS=Homo sapiens OX=9606 GN=SDHA PE=1 SV=2	0	9.325	7	2	3	2	1	664	72.6	2	0	1.86329e+07	9138553	High	High
High	O60307	Microtubule-associated serine/threonine-protein kinase 3 OS=Homo sapiens OX=9606 GN=MAST3 PE=1 SV=2	0	9.321	2	2	4	1	1	1309	143	2	0			High	Not Found
High	Q02241	Kinesin-like protein KIF23 OS=Homo sapiens OX=9606 GN=KIF23 PE=1 SV=3	0	9.292	4	3	4	3	1	960	110	3	0	3.62392e+07	23333228	High	High
High	O75157	TSC22 domain family protein 2 OS=Homo sapiens OX=9606 GN=TSC22D2 PE=1 SV=3	0	9.282	4	3	7	3	1	780	79.2	3	0	1.42269e+07	1.12175e+07	High	High
High	P78362	SRSF protein kinase 2 OS=Homo sapiens OX=9606 GN=SRPK2 PE=1 SV=3	0	9.28	4	3	5	1	1	688	77.5	3	0	1.73483e+07	22288330	Peak Found	High
High	Q9UK76	Jupiter microtubule associated homolog 1 OS=Homo sapiens OX=9606 GN=JPT1 PE=1 SV=3	0	9.271	38	3	4	3	1	154	16	3	0	1.78093e+07	24193702	High	High
High	P62269	Small ribosomal subunit protein uS13 OS=Homo sapiens OX=9606 GN=RPS18 PE=1 SV=3	0	9.213	24	4	5	4	1	152	17.7	4	0	1.83376e+08	110333012	High	High
High	Q14151	Scaffold attachment factor B2 OS=Homo sapiens OX=9606 GN=SAFB2 PE=1 SV=1	0	9.209	7	4	6	2	1	953	107.4	4	0	1.60951e+08	70252682	High	High
High	Q9NVI1	Fanconi anemia group I protein OS=Homo sapiens OX=9606 GN=FANCI PE=1 SV=4	0	9.208	2	2	2	2	1	1328	149.2	2	0			High	High
High	Q8TA86	Retinitis pigmentosa 9 protein OS=Homo sapiens OX=9606 GN=RP9 PE=1 SV=2	0	9.168	13	3	7	3	1	221	26.1	3	0	2.5454e+07	48423794	High	High
High	Q86VR2	Reticulophagy regulator 3 OS=Homo sapiens OX=9606 GN=RETREG3 PE=1 SV=1	0	9.168	13	2	2	2	1	466	51.4	2	0		3.19644e+06	Not Found	High
High	Q66K14	TBC1 domain family member 9B OS=Homo sapiens OX=9606 GN=TBC1D9B PE=1 SV=3	0	9.154	3	2	2	2	1	1250	140.4	2	0	2.69972e+07		High	Not Found
High	Q13573	SNW domain-containing protein 1 OS=Homo sapiens OX=9606 GN=SNW1 PE=1 SV=1	0	9.132	7	4	5	4	1	536	61.5	4	0	1.86425e+07	1.50539e+07	High	High
High	Q13796	Protein Shroom2 OS=Homo sapiens OX=9606 GN=SHROOM2 PE=1 SV=1	0	9.124	2	2	3	1	1	1616	176.3	2	0			Not Found	High
High	P26373	Large ribosomal subunit protein eL13 OS=Homo sapiens OX=9606 GN=RPL13 PE=1 SV=4	0	9.114	16	3	5	3	1	211	24.2	3	0	4.49363e+06	27465211	High	High
High	P63241	Eukaryotic translation initiation factor 5A-1 OS=Homo sapiens OX=9606 GN=EIF5A PE=1 SV=2	0	9.113	20	2	2	2	1	154	16.8	2	0	2.07993e+07	29358973	Peak Found	High
High	Q5H9F3	BCL-6 corepressor-like protein 1 OS=Homo sapiens OX=9606 GN=BCORL1 PE=1 SV=2	0	9.112	2	3	5	2	1	1785	190.4	3	0	1.43109e+07	11692604	High	High
High	O00154	Cytosolic acyl coenzyme A thioester hydrolase OS=Homo sapiens OX=9606 GN=ACOT7 PE=1 SV=3	0	9.08	8	3	4	3	1	380	41.8	3	0	8.39582e+07		High	High
High	Q13614	Myotubularin-related protein 2 OS=Homo sapiens OX=9606 GN=MTMR2 PE=1 SV=4	0	9.069	7	2	4	2	1	643	73.3	2	0	3.18836e+07	16252030	High	High
High	O95785	Protein Wiz OS=Homo sapiens OX=9606 GN=WIZ PE=1 SV=2	0	9.05	2	2	4	2	1	1651	178.6	2	0	5.73583e+06	9720051	High	High
High	P22102	Trifunctional purine biosynthetic protein adenosine-3 OS=Homo sapiens OX=9606 GN=GART PE=1 SV=1	0	9.041	3	3	4	3	1	1010	107.7	3	0	3.14664e+07	35910270	High	High
High	P54105	Methylosome subunit pICln OS=Homo sapiens OX=9606 GN=CLNS1A PE=1 SV=1	0	9.03	16	2	3	2	1	237	26.2	2	0	5.92197e+07	63858688	High	High
High	O95644	Nuclear factor of activated T-cells, cytoplasmic 1 OS=Homo sapiens OX=9606 GN=NFATC1 PE=1 SV=3	0	9.021	4	4	4	3	1	943	101.2	4	1	1.30095e+07	1.89066e+07	High	High
High	Q9UKE5	TRAF2 and NCK-interacting protein kinase OS=Homo sapiens OX=9606 GN=TNIK PE=1 SV=1	0	9.018	4	4	6	2	1	1360	154.8	4	0	7.61452e+06	1.79387e+07	High	High
High	Q9C0J8	pre-mRNA 3' end processing protein WDR33 OS=Homo sapiens OX=9606 GN=WDR33 PE=1 SV=2	0	9.016	5	4	5	4	1	1336	145.8	4	0	2.42816e+07	23951836	High	High
High	Q5MIZ7	Serine/threonine-protein phosphatase 4 regulatory subunit 3B OS=Homo sapiens OX=9606 GN=PPP4R3B PE=1 SV=2	0	9.013	4	3	4	3	1	849	97.4	3	0	4.90024e+08	376786496	High	High
High	P45984	Mitogen-activated protein kinase 9 OS=Homo sapiens OX=9606 GN=MAPK9 PE=1 SV=2	0	9.009	9	3	5	3	1	424	48.1	3	0	1.56785e+07	47200303	High	High
High	Q9NQT8	Kinesin-like protein KIF13B OS=Homo sapiens OX=9606 GN=KIF13B PE=1 SV=2	0	9.007	2	4	4	3	1	1826	202.7	4	0	5.13659e+07		High	High
High	O43524	Forkhead box protein O3 OS=Homo sapiens OX=9606 GN=FOXO3 PE=1 SV=1	0	9.001	5	3	3	3	1	673	71.2	3	0	2.76827e+07	14771485	High	High
High	Q9BQL6	Fermitin family homolog 1 OS=Homo sapiens OX=9606 GN=FERMT1 PE=1 SV=1	0	9	6	3	4	3	1	677	77.4	3	0			High	High
High	P29353	SHC-transforming protein 1 OS=Homo sapiens OX=9606 GN=SHC1 PE=1 SV=4	0	8.958	7	2	2	2	1	583	62.8	2	0			High	High
High	Q6P6C2	RNA demethylase ALKBH5 OS=Homo sapiens OX=9606 GN=ALKBH5 PE=1 SV=2	0	8.949	10	2	2	2	1	394	44.2	2	0			Not Found	High
High	O14757	Serine/threonine-protein kinase Chk1 OS=Homo sapiens OX=9606 GN=CHEK1 PE=1 SV=2	0	8.94	7	3	4	3	1	476	54.4	3	0	4.91798e+07	53071268	High	High
High	Q86UW6	NEDD4-binding protein 2 OS=Homo sapiens OX=9606 GN=N4BP2 PE=1 SV=2	0	8.937	2	4	6	4	1	1770	198.7	4	0	4.27658e+07	9.30336e+06	High	High
High	P0CG39	POTE ankyrin domain family member J OS=Homo sapiens OX=9606 GN=POTEJ PE=3 SV=1	0	8.921	4	3	8	1	1	1038	117.3	3	0			Not Found	High
High	P57678	Gem-associated protein 4 OS=Homo sapiens OX=9606 GN=GEMIN4 PE=1 SV=2	0	8.919	3	2	3	2	1	1058	120	2	0	1.16156e+07	17254758	High	High
High	Q9BPZ3	Polyadenylate-binding protein-interacting protein 2 OS=Homo sapiens OX=9606 GN=PAIP2 PE=1 SV=1	0	8.854	26	2	3	2	1	127	15	2	0			High	High
High	Q96S59	Ran-binding protein 9 OS=Homo sapiens OX=9606 GN=RANBP9 PE=1 SV=1	0	8.828	5	3	3	3	1	729	77.8	3	0	5.01966e+07	41162868	Peak Found	High
High	Q13905	Rap guanine nucleotide exchange factor 1 OS=Homo sapiens OX=9606 GN=RAPGEF1 PE=1 SV=3	0	8.797	3	2	2	2	1	1077	120.5	2	0			High	Not Found
High	O15260	Surfeit locus protein 4 OS=Homo sapiens OX=9606 GN=SURF4 PE=1 SV=3	0	8.78	11	3	6	3	1	269	30.4	3	0	1.69192e+08	135621624	High	High
High	Q9UJK0	18S rRNA aminocarboxypropyltransferase OS=Homo sapiens OX=9606 GN=TSR3 PE=1 SV=1	0	8.771	12	3	4	3	1	312	33.6	3	0			High	High
High	Q07812	Apoptosis regulator BAX OS=Homo sapiens OX=9606 GN=BAX PE=1 SV=1	0	8.766	17	3	4	3	1	192	21.2	3	0	1.38804e+08	90284632	High	High
High	Q9HD42	Charged multivesicular body protein 1a OS=Homo sapiens OX=9606 GN=CHMP1A PE=1 SV=1	0	8.763	17	4	5	4	1	196	21.7	4	0	7.2921e+07	69245376	High	High
High	P62263	Small ribosomal subunit protein uS11 OS=Homo sapiens OX=9606 GN=RPS14 PE=1 SV=3	0	8.755	34	2	6	2	1	151	16.3	2	0	6.3154e+07	143138846	High	High
High	Q9NZN8	CCR4-NOT transcription complex subunit 2 OS=Homo sapiens OX=9606 GN=CNOT2 PE=1 SV=1	0	8.748	6	3	5	3	1	540	59.7	3	0	2.38832e+06	8.45131e+06	Peak Found	High
High	Q6FI81	Anamorsin OS=Homo sapiens OX=9606 GN=CIAPIN1 PE=1 SV=2	0	8.72	10	3	5	3	1	312	33.6	3	0	4.68917e+07	28880763	High	High
High	Q9H6R7	WD repeat and coiled-coil-containing protein OS=Homo sapiens OX=9606 GN=WDCP PE=1 SV=1	0	8.712	4	2	2	2	1	721	79.1	2	0	1.96653e+07	20879030	High	High
High	Q9NYZ3	G2 and S phase-expressed protein 1 OS=Homo sapiens OX=9606 GN=GTSE1 PE=1 SV=3	0	8.709	4	2	2	2	1	720	76.6	2	0			High	High
High	P04843	Dolichyl-diphosphooligosaccharide--protein glycosyltransferase subunit 1 OS=Homo sapiens OX=9606 GN=RPN1 PE=1 SV=1	0	8.709	7	4	5	4	1	607	68.5	4	0	7.08419e+07	52479138	High	High
High	Q93052	Lipoma-preferred partner OS=Homo sapiens OX=9606 GN=LPP PE=1 SV=1	0	8.69	6	2	4	2	1	612	65.7	2	0	2.85264e+07	9468846	High	High
High	Q6NYC8	Phostensin OS=Homo sapiens OX=9606 GN=PPP1R18 PE=1 SV=1	0	8.681	4	2	5	2	1	613	67.9	2	0	4.43697e+07	23896874	High	High
High	Q9UQ84	Exonuclease 1 OS=Homo sapiens OX=9606 GN=EXO1 PE=1 SV=2	0	8.673	4	2	3	2	1	846	94	2	0	6.09674e+06	8433109	High	High
High	Q8NFQ8	Torsin-1A-interacting protein 2 OS=Homo sapiens OX=9606 GN=TOR1AIP2 PE=1 SV=1	0	8.652	8	3	6	2	1	470	51.2	3	0	1.97722e+07	13965405	High	High
High	Q07065	Cytoskeleton-associated protein 4 OS=Homo sapiens OX=9606 GN=CKAP4 PE=1 SV=2	0	8.649	5	2	3	2	1	602	66	2	0	2.02168e+07		High	High
High	O94992	Protein HEXIM1 OS=Homo sapiens OX=9606 GN=HEXIM1 PE=1 SV=1	0	8.625	9	3	4	3	1	359	40.6	3	0			High	High
High	Q8N3F8	MICAL-like protein 1 OS=Homo sapiens OX=9606 GN=MICALL1 PE=1 SV=2	0	8.617	3	2	3	2	1	863	93.4	2	0	3.35497e+07	27190716	High	High
High	Q8NF50	Dedicator of cytokinesis protein 8 OS=Homo sapiens OX=9606 GN=DOCK8 PE=1 SV=3	0	8.616	2	3	4	1	1	2099	238.4	3	0			High	High
High	O60841	Eukaryotic translation initiation factor 5B OS=Homo sapiens OX=9606 GN=EIF5B PE=1 SV=4	0	8.605	3	3	4	3	1	1220	138.7	3	0	1.90589e+07	7330609	High	High
High	P22234	Bifunctional phosphoribosylaminoimidazole carboxylase/phosphoribosylaminoimidazole succinocarboxamide synthetase OS=Homo sapiens OX=9606 GN=PAICS PE=1 SV=3	0	8.567	6	2	2	2	1	425	47	2	0		11061431	High	High
High	Q96KQ7	Histone-lysine N-methyltransferase EHMT2 OS=Homo sapiens OX=9606 GN=EHMT2 PE=1 SV=3	0	8.562	5	4	4	4	1	1210	132.3	4	0	1.5066e+07	2.31883e+07	High	High
High	Q9UJA5	tRNA (adenine(58)-N(1))-methyltransferase non-catalytic subunit TRM6 OS=Homo sapiens OX=9606 GN=TRMT6 PE=1 SV=1	0	8.562	5	2	4	2	1	497	55.8	2	0			High	High
High	P42684	Tyrosine-protein kinase ABL2 OS=Homo sapiens OX=9606 GN=ABL2 PE=1 SV=1	0	8.561	4	4	4	2	1	1182	128.3	4	2	7.15549e+06	43549133	Peak Found	High
High	P35579	Myosin-9 OS=Homo sapiens OX=9606 GN=MYH9 PE=1 SV=4	0	8.545	2	3	3	2	1	1960	226.4	3	0			High	High
High	Q9H074	Polyadenylate-binding protein-interacting protein 1 OS=Homo sapiens OX=9606 GN=PAIP1 PE=1 SV=1	0	8.512	6	2	2	2	1	479	53.5	2	0	2.9047e+07	19778372	High	High
High	Q92522	Histone H1.10 OS=Homo sapiens OX=9606 GN=H1-10 PE=1 SV=1	0	8.505	11	3	3	3	1	213	22.5	3	0			High	Not Found
High	Q86YS7	C2 domain-containing protein 5 OS=Homo sapiens OX=9606 GN=C2CD5 PE=1 SV=1	0	8.48	3	2	2	2	1	1000	110.4	2	0			High	Not Found
High	P62917	Large ribosomal subunit protein uL2 OS=Homo sapiens OX=9606 GN=RPL8 PE=1 SV=2	0	8.46	16	4	6	4	1	257	28	4	0	6.86533e+07	49751952	High	High
High	O75937	DnaJ homolog subfamily C member 8 OS=Homo sapiens OX=9606 GN=DNAJC8 PE=1 SV=2	0	8.442	16	2	3	2	1	253	29.8	2	0	4.75926e+07	49873180	High	High
High	Q9H3N1	Thioredoxin-related transmembrane protein 1 OS=Homo sapiens OX=9606 GN=TMX1 PE=1 SV=1	0	8.433	8	3	6	3	1	280	31.8	3	0	4.2585e+07	9089220	High	High
High	O43175	D-3-phosphoglycerate dehydrogenase OS=Homo sapiens OX=9606 GN=PHGDH PE=1 SV=4	0	8.419	5	3	5	3	1	533	56.6	3	0	3.92746e+07	39019208	High	High
High	P29084	Transcription initiation factor IIE subunit beta OS=Homo sapiens OX=9606 GN=GTF2E2 PE=1 SV=1	0	8.41	10	2	2	2	1	291	33	2	0	8.80679e+06	7.05802e+06	High	High
High	Q9NVM9	Integrator complex subunit 13 OS=Homo sapiens OX=9606 GN=INTS13 PE=1 SV=2	0	8.393	5	2	2	2	1	706	80.2	2	0			High	High
High	Q15843	NEDD8 OS=Homo sapiens OX=9606 GN=NEDD8 PE=1 SV=1	0	8.392	28	2	2	2	1	81	9.1	2	0	2.36309e+07	21310198	High	Peak Found
High	O00762	Ubiquitin-conjugating enzyme E2 C OS=Homo sapiens OX=9606 GN=UBE2C PE=1 SV=1	0	8.389	20	2	3	2	1	179	19.6	2	0	1.69775e+07		High	High
High	Q8ND24	RING finger protein 214 OS=Homo sapiens OX=9606 GN=RNF214 PE=1 SV=2	0	8.351	4	3	5	3	1	703	77.6	3	0	1.8686e+06	7.7876e+06	High	High
High	P49757	Protein numb homolog OS=Homo sapiens OX=9606 GN=NUMB PE=1 SV=2	0	8.324	3	2	3	2	1	651	70.8	2	0		12306807	High	High
High	O60244	Mediator of RNA polymerase II transcription subunit 14 OS=Homo sapiens OX=9606 GN=MED14 PE=1 SV=2	0	8.316	3	5	5	5	1	1454	160.5	5	0	2.00879e+08	223884352	High	High
High	Q6PJG6	BRCA1-associated ATM activator 1 OS=Homo sapiens OX=9606 GN=BRAT1 PE=1 SV=2	0	8.312	3	2	3	2	1	821	88.1	2	0	9.42023e+06	9351091	High	High
High	Q9BY42	Replication termination factor 2 OS=Homo sapiens OX=9606 GN=RTF2 PE=1 SV=3	0	8.306	10	3	5	3	1	306	33.9	3	0	9.52288e+07	5.7375e+07	High	High
High	P52294	Importin subunit alpha-5 OS=Homo sapiens OX=9606 GN=KPNA1 PE=1 SV=3	0	8.303	6	2	4	1	1	538	60.2	2	0	1.32894e+07	11712368	High	High
High	Q9BTE7	DCN1-like protein 5 OS=Homo sapiens OX=9606 GN=DCUN1D5 PE=1 SV=1	0	8.302	26	4	5	4	1	237	27.5	4	0	4.70579e+07	49093120	High	High
High	Q8TEA8	D-aminoacyl-tRNA deacylase 1 OS=Homo sapiens OX=9606 GN=DTD1 PE=1 SV=2	0	8.283	17	2	3	2	1	209	23.4	2	0	2.46534e+07	49066841	High	High
High	Q99873	Protein arginine N-methyltransferase 1 OS=Homo sapiens OX=9606 GN=PRMT1 PE=1 SV=3	0	8.281	12	3	3	3	1	371	42.4	3	0			High	High
High	O95197	Reticulon-3 OS=Homo sapiens OX=9606 GN=RTN3 PE=1 SV=2	0	8.268	2	2	3	2	1	1032	112.5	2	0	1.39065e+08	84920908	High	High
High	Q7Z7L8	Uncharacterized protein C11orf96 OS=Homo sapiens OX=9606 GN=C11orf96 PE=1 SV=3	0	8.264	10	3	4	3	1	435	46.1	3	0	1.41196e+08	141833056	High	High
High	Q96GM8	Target of EGR1 protein 1 OS=Homo sapiens OX=9606 GN=TOE1 PE=1 SV=1	0	8.186	6	3	3	3	1	510	56.5	3	0	2.63756e+07	28959937	High	High
High	P08243	Asparagine synthetase [glutamine-hydrolyzing] OS=Homo sapiens OX=9606 GN=ASNS PE=1 SV=4	0	8.185	5	2	3	2	1	561	64.3	2	0		7.98364e+06	High	High
High	P32119	Peroxiredoxin-2 OS=Homo sapiens OX=9606 GN=PRDX2 PE=1 SV=5	0	8.147	22	3	4	2	1	198	21.9	3	0	1.51292e+07	22448328	High	High
High	Q12906	Interleukin enhancer-binding factor 3 OS=Homo sapiens OX=9606 GN=ILF3 PE=1 SV=3	0	8.145	3	3	5	3	1	894	95.3	3	0	9.72483e+07	77426988	High	High
High	Q5T2E6	Armadillo-like helical domain-containing protein 3 OS=Homo sapiens OX=9606 GN=ARMH3 PE=1 SV=1	0	8.142	4	3	3	3	1	689	78.7	3	0			High	Not Found
High	O94761	ATP-dependent DNA helicase Q4 OS=Homo sapiens OX=9606 GN=RECQL4 PE=1 SV=2	0	8.139	4	3	4	3	1	1208	133	3	0			High	High
High	Q5SSJ5	Heterochromatin protein 1-binding protein 3 OS=Homo sapiens OX=9606 GN=HP1BP3 PE=1 SV=1	0	8.121	5	2	3	2	1	553	61.2	2	0	2.72875e+07		High	High
High	P53999	Activated RNA polymerase II transcriptional coactivator p15 OS=Homo sapiens OX=9606 GN=SUB1 PE=1 SV=3	0	8.115	24	3	5	3	1	127	14.4	3	0	2.35919e+08	162374944	High	High
High	Q8IZ69	tRNA (uracil-5-)-methyltransferase homolog A OS=Homo sapiens OX=9606 GN=TRMT2A PE=1 SV=2	0	8.114	5	2	3	2	1	625	68.7	2	0	3.57596e+07	25620940	High	High
High	Q07020	Large ribosomal subunit protein eL18 OS=Homo sapiens OX=9606 GN=RPL18 PE=1 SV=2	0	8.112	13	2	3	2	1	188	21.6	2	0		72487368	High	High
High	Q7Z3B4	Nucleoporin p54 OS=Homo sapiens OX=9606 GN=NUP54 PE=1 SV=2	0	8.07	5	2	2	2	1	507	55.4	2	0			High	High
High	Q96CS3	FAS-associated factor 2 OS=Homo sapiens OX=9606 GN=FAF2 PE=1 SV=2	0	8.066	7	2	2	2	1	445	52.6	2	0	1.858e+07	11638112	High	High
High	Q9UJY1	Heat shock protein beta-8 OS=Homo sapiens OX=9606 GN=HSPB8 PE=1 SV=1	0	8.062	13	2	2	2	1	196	21.6	2	0		8866566	High	High
High	Q9GZP4	PITH domain-containing protein 1 OS=Homo sapiens OX=9606 GN=PITHD1 PE=1 SV=1	0	8.056	17	3	6	3	1	211	24.2	3	0	7.51223e+07	64367859	High	High
High	O75170	Serine/threonine-protein phosphatase 6 regulatory subunit 2 OS=Homo sapiens OX=9606 GN=PPP6R2 PE=1 SV=2	0	8.049	2	2	3	1	1	966	104.9	2	0			High	High
High	Q9H9B1	Histone-lysine N-methyltransferase EHMT1 OS=Homo sapiens OX=9606 GN=EHMT1 PE=1 SV=4	0	8.041	4	4	5	4	1	1298	141.4	4	0	9.09914e+06	31016896	High	High
High	P18858	DNA ligase 1 OS=Homo sapiens OX=9606 GN=LIG1 PE=1 SV=1	0	8.032	6	4	5	4	1	919	101.7	4	0		15388854	High	High
High	Q9UBF2	Coatomer subunit gamma-2 OS=Homo sapiens OX=9606 GN=COPG2 PE=1 SV=1	0	8.012	3	2	3	1	1	871	97.6	2	0			Not Found	High
High	Q01804	OTU domain-containing protein 4 OS=Homo sapiens OX=9606 GN=OTUD4 PE=1 SV=4	0	8.006	3	3	5	3	1	1114	124	3	0	1.47775e+07	22970985	High	High
High	Q9BVG4	Protein PBDC1 OS=Homo sapiens OX=9606 GN=PBDC1 PE=1 SV=1	0	8.001	11	2	4	2	1	233	26	2	0	3.67776e+07		High	High
High	Q99717	Mothers against decapentaplegic homolog 5 OS=Homo sapiens OX=9606 GN=SMAD5 PE=1 SV=1	0	7.998	6	3	5	1	1	465	52.2	3	0	4.5625e+07	37006976	High	High
High	Q8IWI9	MAX gene-associated protein OS=Homo sapiens OX=9606 GN=MGA PE=1 SV=4	0	7.987	1	3	3	3	1	3065	336	3	0	7.67531e+06	5443149	High	High
High	Q9NP66	High mobility group protein 20A OS=Homo sapiens OX=9606 GN=HMG20A PE=1 SV=1	0	7.983	7	2	3	2	1	347	40.1	2	0	2.22271e+07	15930165	High	High
High	P43307	Translocon-associated protein subunit alpha OS=Homo sapiens OX=9606 GN=SSR1 PE=1 SV=3	0	7.967	8	2	3	2	1	286	32.2	2	0	4.15965e+08	403778176	High	High
High	Q01433	AMP deaminase 2 OS=Homo sapiens OX=9606 GN=AMPD2 PE=1 SV=2	0	7.958	4	3	4	3	1	879	100.6	3	0			High	High
High	Q5T9A4	ATPase family AAA domain-containing protein 3B OS=Homo sapiens OX=9606 GN=ATAD3B PE=1 SV=1	0	7.958	6	5	6	5	1	648	72.5	5	0	1.01271e+07	1.30652e+07	High	High
High	Q01658	Protein Dr1 OS=Homo sapiens OX=9606 GN=DR1 PE=1 SV=1	0	7.92	16	3	4	3	1	176	19.4	3	0	7.86174e+07	57437476	High	High
High	Q8IYB3	Serine/arginine repetitive matrix protein 1 OS=Homo sapiens OX=9606 GN=SRRM1 PE=1 SV=2	0	7.902	4	4	5	4	1	904	102.3	4	0	1.91278e+07	1.71324e+06	High	High
High	Q14493	Histone RNA hairpin-binding protein OS=Homo sapiens OX=9606 GN=SLBP PE=1 SV=1	0	7.902	11	3	8	3	1	270	31.3	3	0	3.31611e+08	237644194	High	High
High	Q9H3P7	Golgi resident protein GCP60 OS=Homo sapiens OX=9606 GN=ACBD3 PE=1 SV=4	0	7.896	5	2	2	2	1	528	60.6	2	0			High	High
High	Q12774	Rho guanine nucleotide exchange factor 5 OS=Homo sapiens OX=9606 GN=ARHGEF5 PE=1 SV=3	0	7.887	3	3	4	3	1	1597	176.7	3	0	3.80959e+06	3.49217e+06	High	High
High	P30304	M-phase inducer phosphatase 1 OS=Homo sapiens OX=9606 GN=CDC25A PE=1 SV=2	0	7.873	5	2	2	2	1	524	59	2	0	2.11241e+07	16658658	High	Peak Found
High	P41743	Protein kinase C iota type OS=Homo sapiens OX=9606 GN=PRKCI PE=1 SV=2	0	7.871	5	3	4	3	1	596	68.2	3	0	1.05224e+07	58192021	High	High
High	P30520	Adenylosuccinate synthetase isozyme 2 OS=Homo sapiens OX=9606 GN=ADSS2 PE=1 SV=3	0	7.859	8	2	2	2	1	456	50.1	2	0			Not Found	High
High	O75808	Calpain-15 OS=Homo sapiens OX=9606 GN=CAPN15 PE=1 SV=1	0	7.858	2	1	2	1	1	1086	117.2	1	0			High	High
High	P62191	26S proteasome regulatory subunit 4 OS=Homo sapiens OX=9606 GN=PSMC1 PE=1 SV=1	0	7.855	6	2	2	2	1	440	49.2	2	0	1.1491e+07	31867458	High	High
High	Q9Y2R0	Cytochrome c oxidase assembly factor 3 homolog, mitochondrial OS=Homo sapiens OX=9606 GN=COA3 PE=1 SV=1	0	7.855	27	3	5	3	1	106	11.7	3	0	5.35925e+07	81383356	High	High
High	P41236	Protein phosphatase inhibitor 2 OS=Homo sapiens OX=9606 GN=PPP1R2 PE=1 SV=2	0	7.847	16	4	8	4	1	205	23	4	0	2.64607e+07	38457932	High	High
High	P62280	Small ribosomal subunit protein uS17 OS=Homo sapiens OX=9606 GN=RPS11 PE=1 SV=3	0	7.806	17	3	6	3	1	158	18.4	3	0	1.34118e+08	203264328	High	High
High	O75925	E3 SUMO-protein ligase PIAS1 OS=Homo sapiens OX=9606 GN=PIAS1 PE=1 SV=2	0	7.799	7	3	3	3	1	651	71.8	3	0	1.09449e+06	1.07992e+06	Peak Found	High
High	Q8IXI1	Mitochondrial Rho GTPase 2 OS=Homo sapiens OX=9606 GN=RHOT2 PE=1 SV=2	0	7.79	7	2	2	2	1	618	68.1	2	0	2.05654e+07	23566778	High	High
High	Q15386	Ubiquitin-protein ligase E3C OS=Homo sapiens OX=9606 GN=UBE3C PE=1 SV=3	0	7.784	2	2	2	2	1	1083	123.8	2	0			High	High
High	Q02878	Large ribosomal subunit protein eL6 OS=Homo sapiens OX=9606 GN=RPL6 PE=1 SV=3	0	7.766	9	2	3	2	1	288	32.7	2	0	3.25206e+07	14596158	High	High
High	Q96G97	Seipin OS=Homo sapiens OX=9606 GN=BSCL2 PE=1 SV=3	0	7.764	6	1	3	1	1	398	44.4	1	0	5.30063e+06	4.74459e+06	High	High
High	P17096	High mobility group protein HMG-I/HMG-Y OS=Homo sapiens OX=9606 GN=HMGA1 PE=1 SV=3	0	7.737	15	1	2	1	1	107	11.7	1	0			High	High
High	Q96J02	E3 ubiquitin-protein ligase Itchy homolog OS=Homo sapiens OX=9606 GN=ITCH PE=1 SV=2	0	7.734	3	2	3	2	1	903	102.7	2	0			High	High
High	Q9H1Z4	WD repeat-containing protein 13 OS=Homo sapiens OX=9606 GN=WDR13 PE=1 SV=3	0	7.727	5	2	2	2	1	485	53.7	2	0	1.77615e+07		High	Not Found
High	Q9Y285	Phenylalanine--tRNA ligase alpha subunit OS=Homo sapiens OX=9606 GN=FARSA PE=1 SV=3	0	7.717	5	2	3	2	1	508	57.5	2	0	1.92856e+07	27224624	High	High
High	Q15154	Pericentriolar material 1 protein OS=Homo sapiens OX=9606 GN=PCM1 PE=1 SV=5	0	7.686	2	3	4	3	1	2024	228.4	3	0	6.57948e+07	60396112	High	High
High	Q0VDG4	Secernin-3 OS=Homo sapiens OX=9606 GN=SCRN3 PE=1 SV=1	0	7.682	13	3	3	3	1	424	48.5	3	0	2.88515e+07	10290505	High	High
High	Q969T4	Ubiquitin-conjugating enzyme E2 E3 OS=Homo sapiens OX=9606 GN=UBE2E3 PE=1 SV=1	0	7.665	14	1	1	1	1	207	22.9	1	0		18279288	Not Found	High
High	Q9NRR4	Ribonuclease 3 OS=Homo sapiens OX=9606 GN=DROSHA PE=1 SV=2	0	7.646	2	2	2	2	1	1374	159.2	2	0	1.21933e+07	6103478	High	Peak Found
High	Q9H6K5	Proline-rich protein 36 OS=Homo sapiens OX=9606 GN=PRR36 PE=1 SV=2	0	7.632	1	1	1	1	1	1346	132.7	1	0			Not Found	High
High	Q8WXG6	MAP kinase-activating death domain protein OS=Homo sapiens OX=9606 GN=MADD PE=1 SV=2	0	7.617	2	3	4	3	1	1647	183.2	3	0	7.96535e+06	26440421	High	High
High	Q9NVR0	Kelch-like protein 11 OS=Homo sapiens OX=9606 GN=KLHL11 PE=1 SV=1	0	7.6	4	2	2	2	1	708	80.1	2	0		8.3649e+06	Not Found	High
High	P43490	Nicotinamide phosphoribosyltransferase OS=Homo sapiens OX=9606 GN=NAMPT PE=1 SV=1	0	7.594	6	1	3	1	1	491	55.5	1	0	2.9941e+07	28092740	High	High
High	P11274	Breakpoint cluster region protein OS=Homo sapiens OX=9606 GN=BCR PE=1 SV=2	0	7.584	3	3	3	3	1	1271	142.7	3	0			High	Not Found
High	Q9BX63	Fanconi anemia group J protein OS=Homo sapiens OX=9606 GN=BRIP1 PE=1 SV=2	0	7.54	3	2	2	2	1	1249	140.8	2	0			High	Not Found
High	P42677	Small ribosomal subunit protein eS27 OS=Homo sapiens OX=9606 GN=RPS27 PE=1 SV=3	0	7.538	39	3	4	3	1	84	9.5	3	0	1.13219e+09	956444832	High	High
High	Q9Y5Y2	Cytosolic Fe-S cluster assembly factor NUBP2 OS=Homo sapiens OX=9606 GN=NUBP2 PE=1 SV=1	0	7.532	12	3	3	3	1	271	28.8	3	0	2.94063e+07	59207230	High	High
High	Q7Z5J4	Retinoic acid-induced protein 1 OS=Homo sapiens OX=9606 GN=RAI1 PE=1 SV=2	0	7.529	3	2	3	2	1	1906	203.2	2	0			High	High
High	Q9UG01	Intraflagellar transport protein 172 homolog OS=Homo sapiens OX=9606 GN=IFT172 PE=1 SV=2	0	7.528	1	1	1	1	1	1749	197.5	1	0			Not Found	High
High	Q86Y56	Dynein axonemal assembly factor 5 OS=Homo sapiens OX=9606 GN=DNAAF5 PE=1 SV=4	0	7.513	3	2	2	2	1	855	93.5	2	0			High	Not Found
High	P16402	Histone H1.3 OS=Homo sapiens OX=9606 GN=H1-3 PE=1 SV=2	0	7.411	13	3	5	1	1	221	22.3	3	0		1.67291e+06	Not Found	High
High	P51812	Ribosomal protein S6 kinase alpha-3 OS=Homo sapiens OX=9606 GN=RPS6KA3 PE=1 SV=1	0	7.41	5	4	6	3	1	740	83.7	4	0	9.28019e+06	5.62314e+06	High	High
High	Q8IU81	Interferon regulatory factor 2-binding protein 1 OS=Homo sapiens OX=9606 GN=IRF2BP1 PE=1 SV=1	0	7.405	8	3	3	3	1	584	61.6	3	0	3.6668e+07	16488113	High	High
High	Q9UER7	Death domain-associated protein 6 OS=Homo sapiens OX=9606 GN=DAXX PE=1 SV=2	0	7.397	4	2	4	2	1	740	81.3	2	0	2.44324e+07	27584220	High	High
High	O95747	Serine/threonine-protein kinase OSR1 OS=Homo sapiens OX=9606 GN=OXSR1 PE=1 SV=1	0	7.397	4	2	3	2	1	527	58	2	0	4.00917e+07	60006536	High	High
High	O95235	Kinesin-like protein KIF20A OS=Homo sapiens OX=9606 GN=KIF20A PE=1 SV=1	0	7.395	3	2	2	2	1	890	100.2	2	0			High	Not Found
High	Q8N1G2	Cap-specific mRNA (nucleoside-2'-O-)-methyltransferase 1 OS=Homo sapiens OX=9606 GN=CMTR1 PE=1 SV=1	0	7.387	5	3	3	3	1	835	95.3	3	0		428858	High	High
High	P51116	RNA-binding protein FXR2 OS=Homo sapiens OX=9606 GN=FXR2 PE=1 SV=2	0	7.368	5	2	3	2	1	673	74.2	2	0	3.66927e+07	66911836	High	High
High	Q9UNY4	Transcription termination factor 2 OS=Homo sapiens OX=9606 GN=TTF2 PE=1 SV=2	0	7.366	4	3	3	3	1	1162	129.5	3	0	1.2768e+07	17453774	High	Peak Found
High	Q9BTU6	Phosphatidylinositol 4-kinase type 2-alpha OS=Homo sapiens OX=9606 GN=PI4K2A PE=1 SV=1	0	7.347	4	2	2	2	1	479	54	2	0	6.24452e+07	23459810	High	High
High	P20248	Cyclin-A2 OS=Homo sapiens OX=9606 GN=CCNA2 PE=1 SV=2	0	7.337	13	4	5	4	1	432	48.5	4	0	1.45463e+07	4.3811e+07	High	High
High	Q99728	BRCA1-associated RING domain protein 1 OS=Homo sapiens OX=9606 GN=BARD1 PE=1 SV=2	0	7.332	4	2	3	2	1	777	86.6	2	0		33258754	High	High
High	O96028	Histone-lysine N-methyltransferase NSD2 OS=Homo sapiens OX=9606 GN=NSD2 PE=1 SV=1	0	7.316	3	2	2	2	1	1365	152.2	2	0	1.98649e+07	73009960	High	Peak Found
High	Q9H8U3	AN1-type zinc finger protein 3 OS=Homo sapiens OX=9606 GN=ZFAND3 PE=1 SV=1	0	7.285	13	3	4	3	1	227	25.2	3	0	5.26438e+07	57029746	High	High
High	A0FGR8	Extended synaptotagmin-2 OS=Homo sapiens OX=9606 GN=ESYT2 PE=1 SV=1	0	7.282	5	3	4	3	1	921	102.3	3	0	1.80361e+07	21041080	High	High
High	Q9H0A0	RNA cytidine acetyltransferase OS=Homo sapiens OX=9606 GN=NAT10 PE=1 SV=2	0	7.254	5	3	3	3	1	1025	115.7	3	0		23603114	High	High
High	O60814	Histone H2B type 1-K OS=Homo sapiens OX=9606 GN=H2BC12 PE=1 SV=3	0	7.222	17	2	3	2	1	126	13.9	2	0	1.42371e+07	28750654	High	High
High	Q12834	Cell division cycle protein 20 homolog OS=Homo sapiens OX=9606 GN=CDC20 PE=1 SV=2	0	7.217	9	2	2	2	1	499	54.7	2	0	2.1737e+07	13817365	High	High
High	Q86VM9	Zinc finger CCCH domain-containing protein 18 OS=Homo sapiens OX=9606 GN=ZC3H18 PE=1 SV=2	0	7.209	4	3	3	3	1	953	106.3	3	0			High	High
High	Q92667	A-kinase anchor protein 1, mitochondrial OS=Homo sapiens OX=9606 GN=AKAP1 PE=1 SV=1	0	7.206	3	1	1	1	1	903	97.3	1	0	2.38179e+07	14485616	High	Peak Found
High	O94906	Pre-mRNA-processing factor 6 OS=Homo sapiens OX=9606 GN=PRPF6 PE=1 SV=1	0	7.205	1	1	2	1	1	941	106.9	1	0	2.03205e+07	12193200	High	High
High	Q9BSJ2	Gamma-tubulin complex component 2 OS=Homo sapiens OX=9606 GN=TUBGCP2 PE=1 SV=2	0	7.189	2	2	2	2	1	902	102.5	2	0			High	High
High	Q01813	ATP-dependent 6-phosphofructokinase, platelet type OS=Homo sapiens OX=9606 GN=PFKP PE=1 SV=2	0	7.145	4	3	3	1	1	784	85.5	3	0			High	Not Found
High	Q92947	Glutaryl-CoA dehydrogenase, mitochondrial OS=Homo sapiens OX=9606 GN=GCDH PE=1 SV=1	0	7.125	6	1	1	1	1	438	48.1	1	0	1.25852e+07		High	Not Found
High	Q9NR19	Acetyl-coenzyme A synthetase, cytoplasmic OS=Homo sapiens OX=9606 GN=ACSS2 PE=1 SV=1	0	7.116	6	3	4	3	1	701	78.5	3	0	3.52479e+07	18935592	High	High
High	Q07864	DNA polymerase epsilon catalytic subunit A OS=Homo sapiens OX=9606 GN=POLE PE=1 SV=5	0	7.109	2	3	4	3	1	2286	261.4	3	0	5.4143e+06	13579776	High	High
High	Q92979	Ribosomal RNA small subunit methyltransferase NEP1 OS=Homo sapiens OX=9606 GN=EMG1 PE=1 SV=4	0	7.108	14	2	3	2	1	244	26.7	2	0	5.17148e+07	46895516	High	High
High	Q9NR12	PDZ and LIM domain protein 7 OS=Homo sapiens OX=9606 GN=PDLIM7 PE=1 SV=1	0	7.103	9	2	2	2	1	457	49.8	2	0	1.92561e+06	1.43996e+06	High	Peak Found
High	Q4V339	Zinc-regulated GTPase metalloprotein activator 1F OS=Homo sapiens OX=9606 GN=ZNG1F PE=3 SV=1	0	7.101	9	2	2	2	1	395	43.9	2	0	6.65473e+06	8688675	High	High
High	P18124	Large ribosomal subunit protein uL30 OS=Homo sapiens OX=9606 GN=RPL7 PE=1 SV=1	0	7.097	8	2	4	2	1	248	29.2	2	0			High	High
High	P35232	Prohibitin 1 OS=Homo sapiens OX=9606 GN=PHB1 PE=1 SV=1	0	7.092	10	1	1	1	1	272	29.8	1	0			Not Found	High
High	P28340	DNA polymerase delta catalytic subunit OS=Homo sapiens OX=9606 GN=POLD1 PE=1 SV=2	0	7.068	2	2	2	2	1	1107	123.6	2	0			High	Not Found
High	Q6ZWJ1	Syntaxin-binding protein 4 OS=Homo sapiens OX=9606 GN=STXBP4 PE=1 SV=2	0	7.059	5	1	3	1	1	553	61.6	1	0	1.14607e+07	6.80044e+06	High	High
High	Q6GYQ0	Ral GTPase-activating protein subunit alpha-1 OS=Homo sapiens OX=9606 GN=RALGAPA1 PE=1 SV=1	0	7.019	1	3	3	3	1	2036	229.7	3	0			High	High
High	P41227	N-alpha-acetyltransferase 10 OS=Homo sapiens OX=9606 GN=NAA10 PE=1 SV=1	0	7.013	12	3	4	3	1	235	26.4	3	0	1.73451e+07	15401006	High	High
High	P46781	Small ribosomal subunit protein uS4 OS=Homo sapiens OX=9606 GN=RPS9 PE=1 SV=3	0	7.012	16	4	5	4	1	194	22.6	4	0	1.50071e+08	114786312	High	High
High	Q658Y4	Protein FAM91A1 OS=Homo sapiens OX=9606 GN=FAM91A1 PE=1 SV=3	0	7.008	2	1	3	1	1	838	93.9	1	0	1.32523e+07	7012195	High	High
High	P60866	Small ribosomal subunit protein uS10 OS=Homo sapiens OX=9606 GN=RPS20 PE=1 SV=1	0	7.006	23	3	6	3	1	119	13.4	3	0	6.38519e+08	676458320	High	High
High	O75506	Heat shock factor-binding protein 1 OS=Homo sapiens OX=9606 GN=HSBP1 PE=1 SV=1	0	6.985	25	1	2	1	1	76	8.5	1	0		11702067	High	High
High	O60879	Protein diaphanous homolog 2 OS=Homo sapiens OX=9606 GN=DIAPH2 PE=1 SV=1	0	6.977	3	2	4	2	1	1101	125.5	2	0	4.40498e+07	6.37362e+06	High	High
High	Q8WY54	Protein phosphatase 1E OS=Homo sapiens OX=9606 GN=PPM1E PE=1 SV=3	0	6.932	4	2	3	2	1	755	83.9	2	0	1.80698e+07		High	Not Found
High	Q13131	5'-AMP-activated protein kinase catalytic subunit alpha-1 OS=Homo sapiens OX=9606 GN=PRKAA1 PE=1 SV=4	0	6.928	7	2	4	2	1	559	64	2	0	1.03213e+07		High	High
High	Q9NWB6	Arginine and glutamate-rich protein 1 OS=Homo sapiens OX=9606 GN=ARGLU1 PE=1 SV=1	0	6.925	9	3	5	3	1	273	33.2	3	0	9.12865e+07	90775260	High	High
High	P17812	CTP synthase 1 OS=Homo sapiens OX=9606 GN=CTPS1 PE=1 SV=2	0	6.901	3	1	2	1	1	591	66.6	1	0	2.50535e+07	17817126	High	High
High	Q96F86	Enhancer of mRNA-decapping protein 3 OS=Homo sapiens OX=9606 GN=EDC3 PE=1 SV=1	0	6.896	7	2	3	2	1	508	56	2	0	1.3116e+07	12161437	High	High
High	O43399	Tumor protein D54 OS=Homo sapiens OX=9606 GN=TPD52L2 PE=1 SV=2	0	6.892	16	2	3	2	1	206	22.2	2	0	1.54635e+07	16444064	High	High
High	P35611	Alpha-adducin OS=Homo sapiens OX=9606 GN=ADD1 PE=1 SV=2	0	6.874	5	2	2	2	1	737	80.9	2	0			Not Found	High
High	Q96EP0	E3 ubiquitin-protein ligase RNF31 OS=Homo sapiens OX=9606 GN=RNF31 PE=1 SV=1	0	6.872	2	2	2	2	1	1072	119.6	2	0	1.3146e+06		High	High
High	Q14119	Vascular endothelial zinc finger 1 OS=Homo sapiens OX=9606 GN=VEZF1 PE=1 SV=2	0	6.864	4	2	3	1	1	521	56.9	2	0			High	Not Found
High	Q9NXG2	THUMP domain-containing protein 1 OS=Homo sapiens OX=9606 GN=THUMPD1 PE=1 SV=2	0	6.862	7	2	3	2	1	353	39.3	2	0			High	High
High	Q9UBT6	DNA polymerase kappa OS=Homo sapiens OX=9606 GN=POLK PE=1 SV=1	0	6.85	3	2	3	2	1	870	98.7	2	0	1.40818e+06	699768	High	High
High	Q99941	Cyclic AMP-dependent transcription factor ATF-6 beta OS=Homo sapiens OX=9606 GN=ATF6B PE=1 SV=2	0	6.826	3	2	4	1	1	703	76.7	2	0			High	High
High	P40937	Replication factor C subunit 5 OS=Homo sapiens OX=9606 GN=RFC5 PE=1 SV=1	0	6.812	8	2	3	2	1	340	38.5	2	0			High	High
High	P30291	Wee1-like protein kinase OS=Homo sapiens OX=9606 GN=WEE1 PE=1 SV=2	0	6.801	2	1	2	1	1	646	71.6	1	0	3.95975e+07		High	High
High	Q13523	Serine/threonine-protein kinase PRP4 homolog OS=Homo sapiens OX=9606 GN=PRPF4B PE=1 SV=3	0	6.792	2	2	3	2	1	1007	116.9	2	0	1.20234e+07	12622481	High	High
High	Q9H0K1	Serine/threonine-protein kinase SIK2 OS=Homo sapiens OX=9606 GN=SIK2 PE=1 SV=1	0	6.787	2	2	3	2	1	926	103.8	2	0		33032085	High	High
High	P41250	Glycine--tRNA ligase OS=Homo sapiens OX=9606 GN=GARS1 PE=1 SV=3	0	6.756	5	2	2	2	1	739	83.1	2	0	4.5627e+06	10095858	Peak Found	High
High	Q15758	Neutral amino acid transporter B(0) OS=Homo sapiens OX=9606 GN=SLC1A5 PE=1 SV=2	0	6.734	5	2	2	2	1	541	56.6	2	0	1.35075e+07	15295275	High	Peak Found
High	Q96JY6	PDZ and LIM domain protein 2 OS=Homo sapiens OX=9606 GN=PDLIM2 PE=1 SV=1	0	6.719	6	2	3	2	1	352	37.4	2	0	1.03798e+07	10206975	High	High
High	P47914	Large ribosomal subunit protein eL29 OS=Homo sapiens OX=9606 GN=RPL29 PE=1 SV=2	0	6.683	14	2	4	2	1	159	17.7	2	0	2.38576e+07	26347852	High	High
High	Q9NW64	Pre-mRNA-splicing factor RBM22 OS=Homo sapiens OX=9606 GN=RBM22 PE=1 SV=1	0	6.648	7	2	2	2	1	420	46.9	2	0			High	High
High	Q15257	Serine/threonine-protein phosphatase 2A activator OS=Homo sapiens OX=9606 GN=PTPA PE=1 SV=3	0	6.648	10	2	5	2	1	358	40.6	2	0		34592344	High	High
High	Q9H1A4	Anaphase-promoting complex subunit 1 OS=Homo sapiens OX=9606 GN=ANAPC1 PE=1 SV=1	0	6.645	2	2	2	2	1	1944	216.4	2	0		7.65935e+06	Not Found	High
High	P62195	26S proteasome regulatory subunit 8 OS=Homo sapiens OX=9606 GN=PSMC5 PE=1 SV=1	0	6.64	4	1	3	1	1	406	45.6	1	0			High	High
High	Q9Y3D6	Mitochondrial fission 1 protein OS=Homo sapiens OX=9606 GN=FIS1 PE=1 SV=2	0	6.62	11	1	2	1	1	152	16.9	1	0			High	High
High	Q06945	Transcription factor SOX-4 OS=Homo sapiens OX=9606 GN=SOX4 PE=1 SV=1	0	6.613	4	2	3	2	1	474	47.2	2	0	1.61453e+07	3.09937e+07	High	High
High	Q96RU3	Formin-binding protein 1 OS=Homo sapiens OX=9606 GN=FNBP1 PE=1 SV=2	0	6.611	3	2	2	2	1	617	71.3	2	0	2.32191e+07		High	Peak Found
High	P22681	E3 ubiquitin-protein ligase CBL OS=Homo sapiens OX=9606 GN=CBL PE=1 SV=2	0	6.61	5	3	4	3	1	906	99.6	3	0	3.38268e+07	34149048	High	High
High	Q14494	Endoplasmic reticulum membrane sensor NFE2L1 OS=Homo sapiens OX=9606 GN=NFE2L1 PE=1 SV=1	0	6.609	3	2	3	2	1	772	84.7	2	0	1.14478e+07	10292581	High	High
High	Q9UBQ5	Eukaryotic translation initiation factor 3 subunit K OS=Homo sapiens OX=9606 GN=EIF3K PE=1 SV=1	0	6.6	10	2	3	2	1	218	25	2	0	2.69095e+07		High	High
High	Q9H4I3	TraB domain-containing protein OS=Homo sapiens OX=9606 GN=TRABD PE=1 SV=1	0	6.598	6	2	4	2	1	376	42.3	2	0	3.8524e+07	33590928	High	High
High	O14967	Calmegin OS=Homo sapiens OX=9606 GN=CLGN PE=1 SV=1	0	6.598	3	1	2	1	1	610	70	1	0			High	High
High	Q3L8U1	Chromodomain-helicase-DNA-binding protein 9 OS=Homo sapiens OX=9606 GN=CHD9 PE=1 SV=2	0	6.595	1	4	6	2	1	2897	325.8	4	0			High	High
High	Q00536	Cyclin-dependent kinase 16 OS=Homo sapiens OX=9606 GN=CDK16 PE=1 SV=1	0	6.593	5	3	5	2	1	496	55.7	3	0	9.92965e+06	8.13632e+06	High	High
High	O95251	Histone acetyltransferase KAT7 OS=Homo sapiens OX=9606 GN=KAT7 PE=1 SV=1	0	6.582	5	2	2	2	1	611	70.6	2	0	9.68738e+06	8447879	High	High
High	P22695	Cytochrome b-c1 complex subunit 2, mitochondrial OS=Homo sapiens OX=9606 GN=UQCRC2 PE=1 SV=3	0	6.577	5	2	2	2	1	453	48.4	2	0	1.15908e+07	14992422	High	Peak Found
High	O95394	Phosphoacetylglucosamine mutase OS=Homo sapiens OX=9606 GN=PGM3 PE=1 SV=1	0	6.569	6	1	1	1	1	542	59.8	1	0			Not Found	High
High	Q86YP4	Transcriptional repressor p66-alpha OS=Homo sapiens OX=9606 GN=GATAD2A PE=1 SV=1	0	6.567	3	2	3	1	1	633	68	2	0			High	Not Found
High	Q9UPP1	Histone lysine demethylase PHF8 OS=Homo sapiens OX=9606 GN=PHF8 PE=1 SV=3	0	6.558	3	4	6	3	1	1060	117.8	4	0		8613851	High	High
High	Q86UU1	Pleckstrin homology-like domain family B member 1 OS=Homo sapiens OX=9606 GN=PHLDB1 PE=1 SV=1	0	6.519	2	3	5	2	1	1377	151.1	3	0			High	High
High	P24863	Cyclin-C OS=Homo sapiens OX=9606 GN=CCNC PE=1 SV=2	0	6.518	6	1	1	1	1	283	33.2	1	0			High	Not Found
High	Q8IWW6	Rho GTPase-activating protein 12 OS=Homo sapiens OX=9606 GN=ARHGAP12 PE=1 SV=1	0	6.508	3	3	3	3	1	846	96.2	3	0	4.77493e+06	3.11035e+06	High	High
High	Q9ULJ3	Zinc finger and BTB domain-containing protein 21 OS=Homo sapiens OX=9606 GN=ZBTB21 PE=1 SV=2	0	6.497	3	2	4	2	1	1066	118.8	2	0	1.13073e+07	17331632	High	High
High	P51452	Dual specificity protein phosphatase 3 OS=Homo sapiens OX=9606 GN=DUSP3 PE=1 SV=1	0	6.469	10	1	2	1	1	185	20.5	1	0			High	High
High	P31150	Rab GDP dissociation inhibitor alpha OS=Homo sapiens OX=9606 GN=GDI1 PE=1 SV=2	0	6.468	4	1	1	1	1	447	50.6	1	0	3.72322e+06	5.80886e+06	Peak Found	High
High	O15228	Dihydroxyacetone phosphate acyltransferase OS=Homo sapiens OX=9606 GN=GNPAT PE=1 SV=1	0	6.466	2	1	2	1	1	680	77.1	1	0	4.14389e+07	38668720	High	High
High	P78332	RNA-binding protein 6 OS=Homo sapiens OX=9606 GN=RBM6 PE=1 SV=5	0	6.457	3	4	5	3	1	1123	128.6	4	0	3.97963e+06		High	High
High	Q96PV6	Leukocyte receptor cluster member 8 OS=Homo sapiens OX=9606 GN=LENG8 PE=1 SV=3	0	6.456	5	3	3	3	1	800	88.1	3	0			High	Not Found
High	Q01581	Hydroxymethylglutaryl-CoA synthase, cytoplasmic OS=Homo sapiens OX=9606 GN=HMGCS1 PE=1 SV=2	0	6.451	9	3	4	3	1	520	57.3	3	0			High	High
High	Q86YZ3	Hornerin OS=Homo sapiens OX=9606 GN=HRNR PE=1 SV=2	0	6.423	3	4	4	4	1	2850	282.2	4	0	581100	121649	High	Peak Found
High	P84098	Large ribosomal subunit protein eL19 OS=Homo sapiens OX=9606 GN=RPL19 PE=1 SV=1	0	6.422	13	3	3	3	1	196	23.5	3	0			High	High
High	P37837	Transaldolase OS=Homo sapiens OX=9606 GN=TALDO1 PE=1 SV=2	0	6.407	8	3	4	3	1	337	37.5	3	0	5.76684e+06	6.51895e+06	High	High
High	P33981	Dual specificity protein kinase TTK OS=Homo sapiens OX=9606 GN=TTK PE=1 SV=2	0	6.384	3	2	2	2	1	857	97	2	0			High	High
High	Q9UJS0	Electrogenic aspartate/glutamate antiporter SLC25A13, mitochondrial OS=Homo sapiens OX=9606 GN=SLC25A13 PE=1 SV=2	0	6.372	5	3	3	3	1	675	74.1	3	0		6284981	High	High
High	Q9BQ39	ATP-dependent RNA helicase DDX50 OS=Homo sapiens OX=9606 GN=DDX50 PE=1 SV=1	0	6.372	3	2	2	2	1	737	82.5	2	0			High	High
High	Q9H4A4	Aminopeptidase B OS=Homo sapiens OX=9606 GN=RNPEP PE=1 SV=2	0	6.365	6	3	3	3	1	650	72.5	3	0			High	High
High	Q9Y2Z0	Protein SGT1 homolog OS=Homo sapiens OX=9606 GN=SUGT1 PE=1 SV=3	0	6.344	10	2	2	2	1	365	41	2	0		22967308	High	High
High	Q9BW27	Nuclear pore complex protein Nup85 OS=Homo sapiens OX=9606 GN=NUP85 PE=1 SV=1	0	6.333	4	2	3	2	1	656	75	2	0	3.47706e+08	578165440	High	High
High	O15014	Zinc finger protein 609 OS=Homo sapiens OX=9606 GN=ZNF609 PE=1 SV=2	0	6.317	3	3	4	3	1	1411	151.1	3	0			High	High
High	Q01780	Exosome component 10 OS=Homo sapiens OX=9606 GN=EXOSC10 PE=1 SV=2	0	6.312	4	2	2	2	1	885	100.8	2	0			High	Not Found
High	Q8NEY1	Neuron navigator 1 OS=Homo sapiens OX=9606 GN=NAV1 PE=1 SV=2	0	6.307	3	3	3	3	1	1877	202.3	3	0			High	High
High	P78406	mRNA export factor RAE1 OS=Homo sapiens OX=9606 GN=RAE1 PE=1 SV=1	0	6.305	8	3	4	3	1	368	40.9	3	0	1.1487e+07		High	High
High	Q8N5G2	Macoilin OS=Homo sapiens OX=9606 GN=MACO1 PE=1 SV=1	0	6.288	3	2	3	2	1	664	76.1	2	0		12422410	High	High
High	Q9NNW5	WD repeat-containing protein 6 OS=Homo sapiens OX=9606 GN=WDR6 PE=1 SV=1	0	6.279	4	2	2	2	1	1121	121.6	2	0			Not Found	High
High	P82094	TATA element modulatory factor OS=Homo sapiens OX=9606 GN=TMF1 PE=1 SV=2	0	6.273	1	1	2	1	1	1093	122.8	1	0	1.23356e+07	8468876	High	High
High	P0DTL6	Zinc finger TRAF-type-containing protein 1 OS=Homo sapiens OX=9606 GN=ZFTRAF1 PE=2 SV=1	0	6.273	8	3	3	3	1	404	43.8	3	0	5.39999e+07	52664736	High	High
High	Q9NQG5	Regulation of nuclear pre-mRNA domain-containing protein 1B OS=Homo sapiens OX=9606 GN=RPRD1B PE=1 SV=1	0	6.258	5	1	2	1	1	326	36.9	1	0	1.93237e+07	26298672	High	High
High	Q8NI22	Multiple coagulation factor deficiency protein 2 OS=Homo sapiens OX=9606 GN=MCFD2 PE=1 SV=1	0	6.237	12	1	1	1	1	146	16.4	1	0			Not Found	High
High	Q53GQ0	Very-long-chain 3-oxoacyl-CoA reductase OS=Homo sapiens OX=9606 GN=HSD17B12 PE=1 SV=2	0	6.234	7	2	4	2	1	312	34.3	2	0	1.16567e+07	8227732	High	High
High	P51114	RNA-binding protein FXR1 OS=Homo sapiens OX=9606 GN=FXR1 PE=1 SV=3	0	6.222	5	2	3	2	1	621	69.7	2	0			High	High
High	Q03164	Histone-lysine N-methyltransferase 2A OS=Homo sapiens OX=9606 GN=KMT2A PE=1 SV=5	0	6.218	1	2	2	2	1	3969	431.5	2	0			High	High
High	O43237	Cytoplasmic dynein 1 light intermediate chain 2 OS=Homo sapiens OX=9606 GN=DYNC1LI2 PE=1 SV=1	0	6.218	6	2	2	1	1	492	54.1	2	0			Not Found	High
High	O00410	Importin-5 OS=Homo sapiens OX=9606 GN=IPO5 PE=1 SV=4	0	6.209	2	1	1	1	1	1097	123.6	1	0	9.10796e+06	5.70875e+06	Peak Found	High
High	Q86X29	Lipolysis-stimulated lipoprotein receptor OS=Homo sapiens OX=9606 GN=LSR PE=1 SV=4	0	6.204	6	3	3	3	1	649	71.4	3	0			High	High
High	Q13190	Syntaxin-5 OS=Homo sapiens OX=9606 GN=STX5 PE=1 SV=2	0	6.193	6	2	3	2	1	355	39.6	2	0	6.18695e+06	5.15307e+06	High	High
High	P48556	26S proteasome non-ATPase regulatory subunit 8 OS=Homo sapiens OX=9606 GN=PSMD8 PE=1 SV=2	0	6.183	7	2	3	2	1	350	39.6	2	0	7.11761e+07	50099288	High	High
High	Q96D09	G-protein coupled receptor-associated sorting protein 2 OS=Homo sapiens OX=9606 GN=GPRASP2 PE=1 SV=1	0	6.174	3	2	3	2	1	838	93.7	2	0		6068699	Not Found	High
High	Q9Y5Q8	General transcription factor 3C polypeptide 5 OS=Homo sapiens OX=9606 GN=GTF3C5 PE=1 SV=2	0	6.17	6	2	2	2	1	519	59.5	2	0		20208048	Not Found	High
High	Q96RF0	Sorting nexin-18 OS=Homo sapiens OX=9606 GN=SNX18 PE=1 SV=2	0	6.128	5	2	2	2	1	628	68.9	2	0			High	High
High	Q92769	Histone deacetylase 2 OS=Homo sapiens OX=9606 GN=HDAC2 PE=1 SV=2	0	6.126	8	3	4	3	1	488	55.3	3	0	5.68147e+07		High	High
High	O75781	Paralemmin-1 OS=Homo sapiens OX=9606 GN=PALM PE=1 SV=2	0	6.079	4	1	1	1	1	387	42.1	1	0			Not Found	High
High	Q8N8E3	Centrosomal protein of 112 kDa OS=Homo sapiens OX=9606 GN=CEP112 PE=1 SV=2	0	6.078	3	2	2	2	1	955	112.7	2	0	9.91857e+06	2.33944e+07	Peak Found	High
High	Q9P0R6	GSK3B-interacting protein OS=Homo sapiens OX=9606 GN=GSKIP PE=1 SV=2	0	6.076	15	2	4	2	1	139	15.6	2	0			High	High
High	Q5VWQ8	Disabled homolog 2-interacting protein OS=Homo sapiens OX=9606 GN=DAB2IP PE=1 SV=2	0	6.06	2	3	4	1	1	1189	131.5	3	0	9.37875e+06	12337370	Peak Found	High
High	Q9UBL3	Set1/Ash2 histone methyltransferase complex subunit ASH2 OS=Homo sapiens OX=9606 GN=ASH2L PE=1 SV=1	0	6.056	2	1	2	1	1	628	68.7	1	0			High	High
High	P55265	Double-stranded RNA-specific adenosine deaminase OS=Homo sapiens OX=9606 GN=ADAR PE=1 SV=4	0	6.052	2	2	2	2	1	1226	136	2	0			High	High
High	Q15642	Cdc42-interacting protein 4 OS=Homo sapiens OX=9606 GN=TRIP10 PE=1 SV=3	0	6.038	3	1	3	1	1	601	68.3	1	0			High	High
High	P08047	Transcription factor Sp1 OS=Homo sapiens OX=9606 GN=SP1 PE=1 SV=3	0	6.037	2	3	4	3	1	785	80.6	3	0	1.35929e+07	12485818	High	High
High	Q13043	Serine/threonine-protein kinase 4 OS=Homo sapiens OX=9606 GN=STK4 PE=1 SV=2	0	6.022	3	1	1	1	1	487	55.6	1	0			High	Not Found
High	O15075	Serine/threonine-protein kinase DCLK1 OS=Homo sapiens OX=9606 GN=DCLK1 PE=1 SV=2	0	6.02	3	2	3	2	1	740	82.2	2	0	3.31156e+07	2.50521e+07	High	High
High	P62241	Small ribosomal subunit protein eS8 OS=Homo sapiens OX=9606 GN=RPS8 PE=1 SV=2	0	6.017	6	1	1	1	1	208	24.2	1	0			Not Found	High
High	P51659	Peroxisomal multifunctional enzyme type 2 OS=Homo sapiens OX=9606 GN=HSD17B4 PE=1 SV=3	0	6.014	5	2	3	2	1	736	79.6	2	0	4.13463e+07	61161740	High	High
High	Q8TAT6	Nuclear protein localization protein 4 homolog OS=Homo sapiens OX=9606 GN=NPLOC4 PE=1 SV=3	0	6.013	3	1	2	1	1	608	68.1	1	0	1.48129e+07	10126687	High	High
High	Q96RE7	Nucleus accumbens-associated protein 1 OS=Homo sapiens OX=9606 GN=NACC1 PE=1 SV=1	0	6.011	6	2	2	2	1	527	57.2	2	0	3.66136e+08	176430608	Peak Found	High
High	O15067	Phosphoribosylformylglycinamidine synthase OS=Homo sapiens OX=9606 GN=PFAS PE=1 SV=4	0	6.005	1	1	2	1	1	1338	144.6	1	0			High	High
High	Q9Y508	E3 ubiquitin-protein ligase RNF114 OS=Homo sapiens OX=9606 GN=RNF114 PE=1 SV=1	0	5.999	18	2	2	2	1	228	25.7	2	0	8.70276e+06	7061964	High	High
High	Q9BX10	GTP-binding protein 2 OS=Homo sapiens OX=9606 GN=GTPBP2 PE=1 SV=1	0	5.986	6	3	3	3	1	602	65.7	3	0			High	High
High	O60291	E3 ubiquitin-protein ligase MGRN1 OS=Homo sapiens OX=9606 GN=MGRN1 PE=1 SV=2	0	5.984	8	3	4	3	1	552	60.7	3	0		7118802	High	High
High	Q9H201	Epsin-3 OS=Homo sapiens OX=9606 GN=EPN3 PE=2 SV=1	0	5.979	3	2	2	1	1	632	68.2	2	0	4.08244e+07	32392448	High	Peak Found
High	Q8IX18	Probable ATP-dependent RNA helicase DHX40 OS=Homo sapiens OX=9606 GN=DHX40 PE=1 SV=2	0	5.976	4	2	2	2	1	779	88.5	2	0	1.43158e+07	12153279	Peak Found	High
High	Q9P2D0	Inhibitor of Bruton tyrosine kinase OS=Homo sapiens OX=9606 GN=IBTK PE=1 SV=3	0	5.966	2	2	2	2	1	1353	150.4	2	0	3.13832e+07	29959836	High	High
High	Q96QE3	ATPase family AAA domain-containing protein 5 OS=Homo sapiens OX=9606 GN=ATAD5 PE=1 SV=4	0	5.966	1	2	2	2	1	1844	207.4	2	0			High	High
High	Q8NC96	Adaptin ear-binding coat-associated protein 1 OS=Homo sapiens OX=9606 GN=NECAP1 PE=1 SV=2	0	5.938	9	2	2	2	1	275	29.7	2	0			High	High
High	Q8IWU2	Serine/threonine-protein kinase LMTK2 OS=Homo sapiens OX=9606 GN=LMTK2 PE=1 SV=2	0	5.903	2	2	2	2	1	1503	164.8	2	0	3.36654e+07		High	High
High	Q7L804	Rab11 family-interacting protein 2 OS=Homo sapiens OX=9606 GN=RAB11FIP2 PE=1 SV=1	0	5.884	5	2	3	1	1	512	58.2	2	0			Not Found	High
High	Q8N766	ER membrane protein complex subunit 1 OS=Homo sapiens OX=9606 GN=EMC1 PE=1 SV=1	0	5.884	2	1	1	1	1	993	111.7	1	0	9.03119e+06		High	Not Found
High	Q99614	Tetratricopeptide repeat protein 1 OS=Homo sapiens OX=9606 GN=TTC1 PE=1 SV=1	0	5.872	9	2	2	2	1	292	33.5	2	0			High	High
High	Q96IK1	Biorientation of chromosomes in cell division protein 1 OS=Homo sapiens OX=9606 GN=BOD1 PE=1 SV=2	0	5.872	14	2	3	2	1	185	19.2	2	0	5.85768e+07	58080776	High	High
High	Q99426	Tubulin-folding cofactor B OS=Homo sapiens OX=9606 GN=TBCB PE=1 SV=2	0	5.871	12	2	3	2	1	244	27.3	2	0	3.44144e+06	6.74954e+06	High	High
High	P20962	Parathymosin OS=Homo sapiens OX=9606 GN=PTMS PE=1 SV=2	0	5.87	12	2	3	2	1	102	11.5	2	0	8.50359e+07	83838344	High	High
High	O60264	SWI/SNF-related matrix-associated actin-dependent regulator of chromatin subfamily A member 5 OS=Homo sapiens OX=9606 GN=SMARCA5 PE=1 SV=1	0	5.856	3	3	4	3	1	1052	121.8	3	0	2.34824e+07	29089264	High	High
High	P50990	T-complex protein 1 subunit theta OS=Homo sapiens OX=9606 GN=CCT8 PE=1 SV=4	0	5.849	5	3	3	3	1	548	59.6	3	0	7.67062e+06	5301226	Peak Found	High
High	P55060	Exportin-2 OS=Homo sapiens OX=9606 GN=CSE1L PE=1 SV=3	0	5.842	2	1	2	1	1	971	110.3	1	0	1.33811e+07	15643449	High	High
High	Q9NZN5	Rho guanine nucleotide exchange factor 12 OS=Homo sapiens OX=9606 GN=ARHGEF12 PE=1 SV=1	0	5.837	2	3	4	3	1	1544	173.1	3	0	4.9375e+07	50630408	High	High
High	P30260	Cell division cycle protein 27 homolog OS=Homo sapiens OX=9606 GN=CDC27 PE=1 SV=2	0	5.83	7	2	2	2	1	824	91.8	2	0	3.10163e+07	27225968	Peak Found	High
High	P19838	Nuclear factor NF-kappa-B p105 subunit OS=Homo sapiens OX=9606 GN=NFKB1 PE=1 SV=2	0	5.813	2	2	3	2	1	968	105.3	2	0	5.72404e+06	5.36538e+06	High	High
High	P21127	Cyclin-dependent kinase 11B OS=Homo sapiens OX=9606 GN=CDK11B PE=1 SV=4	0	5.789	5	3	4	3	1	795	92.6	3	0	4.75934e+07	32197852	Peak Found	High
High	Q92567	Protein FAM168A OS=Homo sapiens OX=9606 GN=FAM168A PE=1 SV=2	0	5.784	7	1	2	1	1	244	26.2	1	0			High	High
High	Q8N183	NADH dehydrogenase [ubiquinone] 1 alpha subcomplex assembly factor 2 OS=Homo sapiens OX=9606 GN=NDUFAF2 PE=1 SV=1	0	5.765	11	1	2	1	1	169	19.8	1	0	3.5983e+07	35953816	High	High
High	P22059	Oxysterol-binding protein 1 OS=Homo sapiens OX=9606 GN=OSBP PE=1 SV=1	0	5.76	3	2	2	2	1	807	89.4	2	0	1.53727e+06		High	High
High	Q13111	Chromatin assembly factor 1 subunit A OS=Homo sapiens OX=9606 GN=CHAF1A PE=1 SV=3	0	5.759	2	2	4	2	1	956	106.8	2	0	2.41895e+07	13528206	High	High
High	P31751	RAC-beta serine/threonine-protein kinase OS=Homo sapiens OX=9606 GN=AKT2 PE=1 SV=2	0	5.754	6	3	4	1	1	481	55.7	3	0			High	Not Found
High	Q15007	Pre-mRNA-splicing regulator WTAP OS=Homo sapiens OX=9606 GN=WTAP PE=1 SV=2	0	5.753	7	3	3	3	1	396	44.2	3	0	4.55079e+06	5.17937e+06	High	High
High	Q99661	Kinesin-like protein KIF2C OS=Homo sapiens OX=9606 GN=KIF2C PE=1 SV=2	0	5.747	3	2	3	2	1	725	81.3	2	0	6.32875e+06	5570571	High	High
High	Q9H773	dCTP pyrophosphatase 1 OS=Homo sapiens OX=9606 GN=DCTPP1 PE=1 SV=1	0	5.746	11	2	2	2	1	170	18.7	2	0	5.3589e+07		High	High
High	Q9BRK5	45 kDa calcium-binding protein OS=Homo sapiens OX=9606 GN=SDF4 PE=1 SV=1	0	5.741	4	1	2	1	1	362	41.8	1	0			High	High
High	Q8N9E0	Protein FAM133A OS=Homo sapiens OX=9606 GN=FAM133A PE=1 SV=1	0	5.736	8	2	2	2	1	248	28.9	2	0			High	High
High	Q9H0W8	Nonsense-mediated mRNA decay factor SMG9 OS=Homo sapiens OX=9606 GN=SMG9 PE=1 SV=1	0	5.724	8	2	3	2	1	520	57.6	2	0		113618616	High	High
High	Q9NSP4	Centromere protein M OS=Homo sapiens OX=9606 GN=CENPM PE=1 SV=1	0	5.714	12	1	2	1	1	180	19.7	1	0		7585183	High	High
High	P36915	Guanine nucleotide-binding protein-like 1 OS=Homo sapiens OX=9606 GN=GNL1 PE=1 SV=2	0	5.698	4	1	1	1	1	607	68.6	1	0			High	Not Found
High	Q9ULH7	Myocardin-related transcription factor B OS=Homo sapiens OX=9606 GN=MRTFB PE=1 SV=3	0	5.696	2	2	2	2	1	1088	118.1	2	0			Not Found	High
High	Q15393	Splicing factor 3B subunit 3 OS=Homo sapiens OX=9606 GN=SF3B3 PE=1 SV=4	0	5.691	1	1	2	1	1	1217	135.5	1	0			High	High
High	Q8IWC1	MAP7 domain-containing protein 3 OS=Homo sapiens OX=9606 GN=MAP7D3 PE=1 SV=2	0	5.687	4	3	3	3	1	876	98.4	3	0		43297464	High	High
High	P02765	Alpha-2-HS-glycoprotein OS=Homo sapiens OX=9606 GN=AHSG PE=1 SV=2	0	5.678	5	2	4	2	1	367	39.3	2	0	2.1997e+08	180301987	High	High
High	Q96R06	Sperm-associated antigen 5 OS=Homo sapiens OX=9606 GN=SPAG5 PE=1 SV=2	0	5.674	5	2	2	2	1	1193	134.3	2	0			Not Found	High
High	O95248	Myotubularin-related protein 5 OS=Homo sapiens OX=9606 GN=SBF1 PE=1 SV=4	0	5.667	2	3	3	3	1	1868	208.3	3	0			High	High
High	P54252	Ataxin-3 OS=Homo sapiens OX=9606 GN=ATXN3 PE=1 SV=5	0	5.667	4	1	1	1	1	361	41.2	1	0			Not Found	High
High	Q8WXA9	Splicing regulatory glutamine/lysine-rich protein 1 OS=Homo sapiens OX=9606 GN=SREK1 PE=1 SV=1	0	5.666	7	2	3	2	1	508	59.3	2	0	1.08558e+07	24544408	High	Peak Found
High	P78312	Protein FAM193A OS=Homo sapiens OX=9606 GN=FAM193A PE=1 SV=2	0	5.66	3	2	2	2	1	1265	139.9	2	0	8.56175e+06	7.6929e+06	High	High
High	Q02880	DNA topoisomerase 2-beta OS=Homo sapiens OX=9606 GN=TOP2B PE=1 SV=3	0	5.649	2	3	4	1	1	1626	183.2	3	0			High	Not Found
High	Q9BTD8	RNA-binding protein 42 OS=Homo sapiens OX=9606 GN=RBM42 PE=1 SV=1	0	5.642	4	1	2	1	1	480	50.4	1	0	4.67811e+07		High	High
High	Q9BX40	Protein LSM14 homolog B OS=Homo sapiens OX=9606 GN=LSM14B PE=1 SV=1	0	5.634	10	3	3	3	1	385	42	3	0	3.42641e+07	2268698	High	High
High	Q2TAL8	Transcriptional regulator QRICH1 OS=Homo sapiens OX=9606 GN=QRICH1 PE=1 SV=1	0	5.616	3	2	2	2	1	776	86.4	2	0	2.53956e+07	22585910	High	Peak Found
High	Q16666	Gamma-interferon-inducible protein 16 OS=Homo sapiens OX=9606 GN=IFI16 PE=1 SV=3	0	5.572	3	2	2	2	1	785	88.2	2	0			Peak Found	High
High	P10321	HLA class I histocompatibility antigen, C alpha chain OS=Homo sapiens OX=9606 GN=HLA-C PE=1 SV=3	0	5.568	6	2	3	2	1	366	40.6	2	0			High	High
High	Q15020	Squamous cell carcinoma antigen recognized by T-cells 3 OS=Homo sapiens OX=9606 GN=SART3 PE=1 SV=1	0	5.566	2	2	4	2	1	963	109.9	2	0	3.76239e+07	2.86935e+07	High	High
High	Q9H479	Fructosamine-3-kinase OS=Homo sapiens OX=9606 GN=FN3K PE=1 SV=1	0	5.564	6	1	1	1	1	309	35.1	1	0			High	Not Found
High	Q13952	Nuclear transcription factor Y subunit gamma OS=Homo sapiens OX=9606 GN=NFYC PE=1 SV=3	0	5.548	3	1	1	1	1	458	50.3	1	0			High	Not Found
High	Q9ULX3	RNA-binding protein NOB1 OS=Homo sapiens OX=9606 GN=NOB1 PE=1 SV=1	0	5.539	6	3	4	3	1	412	46.6	3	0	4.70527e+07	41848772	High	High
High	Q6P3W7	SCY1-like protein 2 OS=Homo sapiens OX=9606 GN=SCYL2 PE=1 SV=1	0	5.536	4	2	2	2	1	929	103.6	2	0	6.09645e+06	21326542	High	High
High	P30622	CAP-Gly domain-containing linker protein 1 OS=Homo sapiens OX=9606 GN=CLIP1 PE=1 SV=2	0	5.529	2	3	3	3	1	1438	162.1	3	0			High	High
High	O75534	Cold shock domain-containing protein E1 OS=Homo sapiens OX=9606 GN=CSDE1 PE=1 SV=2	0	5.529	3	2	2	2	1	798	88.8	2	0			Not Found	High
High	Q96RK0	Protein capicua homolog OS=Homo sapiens OX=9606 GN=CIC PE=1 SV=2	0	5.512	2	2	3	2	1	1608	163.7	2	0	2.04865e+07	37614776	High	High
High	Q86XZ4	Spermatogenesis-associated serine-rich protein 2 OS=Homo sapiens OX=9606 GN=SPATS2 PE=1 SV=1	0	5.509	5	2	2	2	1	545	59.5	2	0			High	High
High	Q99961	Endophilin-A2 OS=Homo sapiens OX=9606 GN=SH3GL1 PE=1 SV=1	0	5.479	5	1	1	1	1	368	41.5	1	0			High	Not Found
High	Q8IXM2	Chromatin complexes subunit BAP18 OS=Homo sapiens OX=9606 GN=BAP18 PE=1 SV=1	0	5.474	8	1	2	1	1	172	17.9	1	0	4.65861e+07	38879840	High	High
High	P48729	Casein kinase I isoform alpha OS=Homo sapiens OX=9606 GN=CSNK1A1 PE=1 SV=2	0	5.47	7	2	3	2	1	337	38.9	2	0	2.60985e+07	26755424	High	High
High	Q9UEY8	Gamma-adducin OS=Homo sapiens OX=9606 GN=ADD3 PE=1 SV=1	0	5.469	5	3	3	3	1	706	79.1	3	0			High	High
High	Q96ST3	Paired amphipathic helix protein Sin3a OS=Homo sapiens OX=9606 GN=SIN3A PE=1 SV=2	0	5.466	2	2	3	2	1	1273	145.1	2	0	608976	657140	High	High
High	Q9UMS4	Pre-mRNA-processing factor 19 OS=Homo sapiens OX=9606 GN=PRPF19 PE=1 SV=1	0	5.463	3	1	2	1	1	504	55.1	1	0			High	High
High	Q9BXF3	Chromatin remodeling regulator CECR2 OS=Homo sapiens OX=9606 GN=CECR2 PE=1 SV=2	0	5.445	1	2	2	2	1	1484	164.1	2	0			High	High
High	O60318	Germinal-center associated nuclear protein OS=Homo sapiens OX=9606 GN=MCM3AP PE=1 SV=2	0	5.439	2	1	1	1	1	1980	218.3	1	0			High	Not Found
High	Q96GI7	Protein FAM89A OS=Homo sapiens OX=9606 GN=FAM89A PE=1 SV=1	0	5.429	10	1	1	1	1	184	19.6	1	0			High	Not Found
High	Q9H4A6	Golgi phosphoprotein 3 OS=Homo sapiens OX=9606 GN=GOLPH3 PE=1 SV=1	0	5.427	4	1	1	1	1	298	33.8	1	0			High	Not Found
High	P56192	Methionine--tRNA ligase, cytoplasmic OS=Homo sapiens OX=9606 GN=MARS1 PE=1 SV=2	0	5.426	2	2	3	2	1	900	101.1	2	0	5.43233e+07	4.84402e+07	High	High
High	Q96M94	Kelch-like protein 15 OS=Homo sapiens OX=9606 GN=KLHL15 PE=1 SV=2	0	5.426	6	2	2	2	1	604	69.7	2	0	2.30032e+07	45117092	High	High
High	Q8TEX9	Importin-4 OS=Homo sapiens OX=9606 GN=IPO4 PE=1 SV=2	0	5.409	6	3	3	3	1	1081	118.6	3	0			High	High
High	Q92794	Histone acetyltransferase KAT6A OS=Homo sapiens OX=9606 GN=KAT6A PE=1 SV=2	0	5.405	1	2	3	2	1	2004	224.9	2	0	1.42467e+07	1.11208e+07	High	High
High	Q9BWU0	Kanadaptin OS=Homo sapiens OX=9606 GN=SLC4A1AP PE=1 SV=1	0	5.405	2	2	4	2	1	796	88.8	2	0	4.1997e+07	26558212	High	High
High	Q9BY77	Polymerase delta-interacting protein 3 OS=Homo sapiens OX=9606 GN=POLDIP3 PE=1 SV=2	0	5.396	8	3	4	3	1	421	46.1	3	0	1.57536e+07	11645716	High	High
High	Q9Y6X3	MAU2 chromatid cohesion factor homolog OS=Homo sapiens OX=9606 GN=MAU2 PE=1 SV=2	0	5.393	3	1	1	1	1	613	69	1	0			Not Found	High
High	Q9P107	GEM-interacting protein OS=Homo sapiens OX=9606 GN=GMIP PE=1 SV=2	0	5.381	1	1	1	1	1	970	106.6	1	0		6772967	Not Found	High
High	P83881	Large ribosomal subunit protein eL42 OS=Homo sapiens OX=9606 GN=RPL36A PE=1 SV=2	0	5.375	16	2	4	2	1	106	12.4	2	0	3.31595e+07	55580068	High	High
High	Q9BU23	Lipase maturation factor 2 OS=Homo sapiens OX=9606 GN=LMF2 PE=1 SV=2	0	5.374	3	2	2	2	1	707	79.6	2	0	4.08727e+06	1.26544e+07	High	High
High	Q96C90	Protein phosphatase 1 regulatory subunit 14B OS=Homo sapiens OX=9606 GN=PPP1R14B PE=1 SV=3	0	5.36	14	1	2	1	1	147	15.9	1	0	4.88212e+07	52429396	High	High
High	P98170	E3 ubiquitin-protein ligase XIAP OS=Homo sapiens OX=9606 GN=XIAP PE=1 SV=2	0	5.348	3	1	2	1	1	497	56.6	1	0	1.07696e+07	11783672	High	High
High	Q9UM00	Calcium load-activated calcium channel OS=Homo sapiens OX=9606 GN=TMCO1 PE=1 SV=2	0	5.348	6	1	1	1	1	239	27.1	1	0	2.21102e+07		High	Not Found
High	Q5GLZ8	Probable E3 ubiquitin-protein ligase HERC4 OS=Homo sapiens OX=9606 GN=HERC4 PE=1 SV=1	0	5.329	1	1	1	1	1	1057	118.5	1	0			High	Not Found
High	Q01664	Transcription factor AP-4 OS=Homo sapiens OX=9606 GN=TFAP4 PE=1 SV=2	0	5.328	14	3	3	3	1	338	38.7	3	0		9091687	High	High
High	Q96G03	Phosphopentomutase OS=Homo sapiens OX=9606 GN=PGM2 PE=1 SV=4	0	5.326	3	1	1	1	1	612	68.2	1	0	1.28776e+07		High	Not Found
High	P51784	Ubiquitin carboxyl-terminal hydrolase 11 OS=Homo sapiens OX=9606 GN=USP11 PE=1 SV=3	0	5.323	4	2	2	2	1	963	109.7	2	0	1.79623e+07		High	High
High	P35659	Protein DEK OS=Homo sapiens OX=9606 GN=DEK PE=1 SV=1	0	5.314	6	2	6	2	1	375	42.6	2	0			High	High
High	Q96N66	Lysophospholipid acyltransferase 7 OS=Homo sapiens OX=9606 GN=MBOAT7 PE=1 SV=2	0	5.308	5	1	1	1	1	472	52.7	1	0			High	Not Found
High	Q9H582	Zinc finger protein 644 OS=Homo sapiens OX=9606 GN=ZNF644 PE=1 SV=2	0	5.286	1	2	2	2	1	1327	149.5	2	0			High	High
High	P53814	Smoothelin OS=Homo sapiens OX=9606 GN=SMTN PE=1 SV=7	0	5.28	3	3	3	3	1	917	99	3	0	7.97139e+06	7.05387e+06	High	High
High	Q15427	Splicing factor 3B subunit 4 OS=Homo sapiens OX=9606 GN=SF3B4 PE=1 SV=1	0	5.273	11	2	2	2	1	424	44.4	2	0		16562724	High	High
High	O95801	Tetratricopeptide repeat protein 4 OS=Homo sapiens OX=9606 GN=TTC4 PE=1 SV=3	0	5.273	8	2	2	2	1	387	44.7	2	0	1.83043e+07		High	High
High	P61964	WD repeat-containing protein 5 OS=Homo sapiens OX=9606 GN=WDR5 PE=1 SV=1	0	5.261	11	2	2	2	1	334	36.6	2	0	2.88421e+06	3.71516e+06	High	High
High	Q96PC5	Melanoma inhibitory activity protein 2 OS=Homo sapiens OX=9606 GN=MIA2 PE=1 SV=4	0	5.25	1	1	1	1	1	1412	159.7	1	0			Not Found	High
High	Q8IYI6	Exocyst complex component 8 OS=Homo sapiens OX=9606 GN=EXOC8 PE=1 SV=2	0	5.25	6	2	2	2	1	725	81.7	2	0			High	Not Found
High	Q15562	Transcriptional enhancer factor TEF-4 OS=Homo sapiens OX=9606 GN=TEAD2 PE=1 SV=2	0	5.248	4	2	2	2	1	447	49.2	2	0			High	Not Found
High	O14578	Citron Rho-interacting kinase OS=Homo sapiens OX=9606 GN=CIT PE=1 SV=2	0	5.246	1	3	3	3	1	2027	231.3	3	0	1.03428e+06	1.7366e+06	Peak Found	High
High	Q8NEZ4	Histone-lysine N-methyltransferase 2C OS=Homo sapiens OX=9606 GN=KMT2C PE=1 SV=3	0	5.239	0	1	2	1	1	4911	541	1	0	1.63009e+07	14396442	High	High
High	Q6ZN08	Putative zinc finger protein 66 OS=Homo sapiens OX=9606 GN=ZNF66 PE=5 SV=3	0	5.238	8	3	5	2	1	573	65.8	3	1	3.85946e+07	3.91797e+07	High	High
High	Q7Z2Z1	Treslin OS=Homo sapiens OX=9606 GN=TICRR PE=1 SV=2	0	5.234	2	2	2	2	1	1910	210.7	2	0		34093148	High	High
High	Q99459	Cell division cycle 5-like protein OS=Homo sapiens OX=9606 GN=CDC5L PE=1 SV=2	0	5.224	4	2	2	2	1	802	92.2	2	0			High	Not Found
High	Q9UI10	Translation initiation factor eIF-2B subunit delta OS=Homo sapiens OX=9606 GN=EIF2B4 PE=1 SV=2	0	5.219	4	2	3	2	1	523	57.5	2	0	8.48102e+06	8859519	High	High
High	Q9C0H2	Protein tweety homolog 3 OS=Homo sapiens OX=9606 GN=TTYH3 PE=1 SV=3	0	5.214	3	1	2	1	1	523	57.5	1	0	1.36277e+07	10616787	High	High
High	Q9BQS8	FYVE and coiled-coil domain-containing protein 1 OS=Homo sapiens OX=9606 GN=FYCO1 PE=1 SV=3	0	5.214	1	1	1	1	1	1478	166.9	1	0			Not Found	High
High	O00716	Transcription factor E2F3 OS=Homo sapiens OX=9606 GN=E2F3 PE=1 SV=1	0	5.211	3	1	1	1	1	465	49.1	1	0			Not Found	High
High	Q96EY1	DnaJ homolog subfamily A member 3, mitochondrial OS=Homo sapiens OX=9606 GN=DNAJA3 PE=1 SV=2	0	5.201	8	2	2	2	1	480	52.5	2	0		22532376	Not Found	High
High	Q9Y4G8	Rap guanine nucleotide exchange factor 2 OS=Homo sapiens OX=9606 GN=RAPGEF2 PE=1 SV=1	0	5.198	2	3	3	1	1	1499	167.3	3	0		14996609	Not Found	High
High	Q16891	MICOS complex subunit MIC60 OS=Homo sapiens OX=9606 GN=IMMT PE=1 SV=1	0	5.196	3	2	2	2	1	758	83.6	2	0		1.95264e+06	Not Found	High
High	Q96AV8	Transcription factor E2F7 OS=Homo sapiens OX=9606 GN=E2F7 PE=1 SV=3	0	5.196	2	1	1	1	1	911	99.8	1	0	5.96099e+06	6.42495e+06	Peak Found	High
High	Q8WVZ9	Kelch repeat and BTB domain-containing protein 7 OS=Homo sapiens OX=9606 GN=KBTBD7 PE=1 SV=1	0	5.182	2	1	1	1	1	684	77.1	1	0			High	Not Found
High	Q08AM6	Protein VAC14 homolog OS=Homo sapiens OX=9606 GN=VAC14 PE=1 SV=1	0	5.178	2	1	1	1	1	782	87.9	1	0			High	Not Found
High	O75976	Carboxypeptidase D OS=Homo sapiens OX=9606 GN=CPD PE=1 SV=2	0	5.174	2	2	2	2	1	1380	152.8	2	0			High	Not Found
High	P30153	Serine/threonine-protein phosphatase 2A 65 kDa regulatory subunit A alpha isoform OS=Homo sapiens OX=9606 GN=PPP2R1A PE=1 SV=4	0	5.163	6	2	3	2	1	589	65.3	2	0	8.93598e+06	9895208	High	High
High	Q3ZCX4	Zinc finger protein 568 OS=Homo sapiens OX=9606 GN=ZNF568 PE=1 SV=2	0	5.162	4	3	3	2	1	644	74.3	3	0	1.0863e+07	16840486	Peak Found	High
High	Q05397	Focal adhesion kinase 1 OS=Homo sapiens OX=9606 GN=PTK2 PE=1 SV=2	0	5.162	3	2	2	2	1	1052	119.2	2	0	2.15541e+07		High	Not Found
High	P42226	Signal transducer and activator of transcription 6 OS=Homo sapiens OX=9606 GN=STAT6 PE=1 SV=1	0	5.155	3	2	2	2	1	847	94.1	2	0			High	High
High	P68400	Casein kinase II subunit alpha OS=Homo sapiens OX=9606 GN=CSNK2A1 PE=1 SV=1	0	5.152	7	2	3	1	1	391	45.1	2	0	1.34445e+07		High	High
High	Q8TEP8	Centrosomal protein of 192 kDa OS=Homo sapiens OX=9606 GN=CEP192 PE=1 SV=3	0	5.135	1	1	2	1	1	2537	278.9	1	0	5.56333e+06		High	High
High	Q9NZI7	Upstream-binding protein 1 OS=Homo sapiens OX=9606 GN=UBP1 PE=1 SV=1	0	5.132	6	2	2	1	1	540	60.5	2	0			Not Found	High
High	P98082	Disabled homolog 2 OS=Homo sapiens OX=9606 GN=DAB2 PE=1 SV=3	0	5.113	3	2	3	2	1	770	82.4	2	0	1.79641e+07	23474120	High	High
High	Q9UPN4	Centrosomal protein of 131 kDa OS=Homo sapiens OX=9606 GN=CEP131 PE=1 SV=3	0	5.108	2	2	3	2	1	1083	122.1	2	0	6.30151e+06		High	High
High	Q9NYJ8	TGF-beta-activated kinase 1 and MAP3K7-binding protein 2 OS=Homo sapiens OX=9606 GN=TAB2 PE=1 SV=1	0	5.087	4	1	1	1	1	693	76.4	1	0			High	Not Found
High	O95793	Double-stranded RNA-binding protein Staufen homolog 1 OS=Homo sapiens OX=9606 GN=STAU1 PE=1 SV=2	0	5.08	2	1	1	1	1	577	63.1	1	0			High	Not Found
High	Q13541	Eukaryotic translation initiation factor 4E-binding protein 1 OS=Homo sapiens OX=9606 GN=EIF4EBP1 PE=1 SV=3	0	5.076	33	3	5	3	1	118	12.6	3	0	1.96409e+08	195822808	High	High
High	O43920	NADH dehydrogenase [ubiquinone] iron-sulfur protein 5 OS=Homo sapiens OX=9606 GN=NDUFS5 PE=1 SV=3	0	5.072	11	1	1	1	1	106	12.5	1	0	1.44554e+07		High	Not Found
High	Q96SY0	Integrator complex subunit 14 OS=Homo sapiens OX=9606 GN=INTS14 PE=1 SV=2	0	5.06	2	1	1	1	1	518	57.4	1	0			Not Found	High
High	Q96GS4	BLOC-1-related complex subunit 6 OS=Homo sapiens OX=9606 GN=BORCS6 PE=1 SV=2	0	5.043	6	1	1	1	1	357	37.2	1	0			High	Not Found
High	P33176	Kinesin-1 heavy chain OS=Homo sapiens OX=9606 GN=KIF5B PE=1 SV=1	0	5.034	5	3	3	3	1	963	109.6	3	0	1.43275e+07	9788088	High	Peak Found
High	O75717	WD repeat and HMG-box DNA-binding protein 1 OS=Homo sapiens OX=9606 GN=WDHD1 PE=1 SV=1	0	5.033	3	2	2	2	1	1129	125.9	2	0			High	High
High	Q5SQI0	Alpha-tubulin N-acetyltransferase 1 OS=Homo sapiens OX=9606 GN=ATAT1 PE=1 SV=1	0	5.019	3	1	2	1	1	421	46.8	1	0			High	High
High	P08069	Insulin-like growth factor 1 receptor OS=Homo sapiens OX=9606 GN=IGF1R PE=1 SV=1	0	5.017	2	1	1	1	1	1367	154.7	1	0	8.51913e+06	13760067	Peak Found	High
High	Q8IYL3	UPF0688 protein C1orf174 OS=Homo sapiens OX=9606 GN=C1orf174 PE=1 SV=2	0	5.013	6	1	2	1	1	243	26	1	0	1.83501e+07	16288114	High	High
High	Q96BY7	Autophagy-related protein 2 homolog B OS=Homo sapiens OX=9606 GN=ATG2B PE=1 SV=5	0	5.009	2	2	2	2	1	2078	232.6	2	0		8511108	Not Found	High
High	Q15428	Splicing factor 3A subunit 2 OS=Homo sapiens OX=9606 GN=SF3A2 PE=1 SV=2	0	4.998	6	2	3	2	1	464	49.2	2	0	4.0753e+07	23256581	High	High
High	Q15691	Microtubule-associated protein RP/EB family member 1 OS=Homo sapiens OX=9606 GN=MAPRE1 PE=1 SV=3	0	4.988	4	1	2	1	1	268	30	1	0	3.92137e+07	34146392	High	High
High	O00231	26S proteasome non-ATPase regulatory subunit 11 OS=Homo sapiens OX=9606 GN=PSMD11 PE=1 SV=3	0	4.977	6	2	3	2	1	422	47.4	2	0			High	High
High	O14617	AP-3 complex subunit delta-1 OS=Homo sapiens OX=9606 GN=AP3D1 PE=1 SV=1	0	4.964	2	2	2	2	1	1153	130.1	2	0	2.56242e+07	42344823	High	High
High	Q15643	Thyroid receptor-interacting protein 11 OS=Homo sapiens OX=9606 GN=TRIP11 PE=1 SV=3	0	4.963	1	2	2	2	1	1979	227.4	2	0		8402263	Not Found	High
High	Q6P1R4	tRNA-dihydrouridine(16/17) synthase [NAD(P)(+)]-like OS=Homo sapiens OX=9606 GN=DUS1L PE=1 SV=1	0	4.947	4	2	3	2	1	473	53.2	2	0	2.94579e+07		High	High
High	Q5VTL8	Pre-mRNA-splicing factor 38B OS=Homo sapiens OX=9606 GN=PRPF38B PE=1 SV=1	0	4.938	5	2	2	2	1	546	64.4	2	0	402043	297072	High	High
High	Q9Y3B3	Transmembrane emp24 domain-containing protein 7 OS=Homo sapiens OX=9606 GN=TMED7 PE=1 SV=2	0	4.929	13	2	2	2	1	224	25.2	2	0			High	Not Found
High	Q14573	Inositol 1,4,5-trisphosphate receptor type 3 OS=Homo sapiens OX=9606 GN=ITPR3 PE=1 SV=2	0	4.89	1	2	2	1	1	2671	303.9	2	0			Not Found	High
High	Q6ZXV5	Protein O-mannosyl-transferase TMTC3 OS=Homo sapiens OX=9606 GN=TMTC3 PE=1 SV=2	0	4.889	2	1	1	1	1	915	103.9	1	0			High	Not Found
High	Q9UBE0	SUMO-activating enzyme subunit 1 OS=Homo sapiens OX=9606 GN=SAE1 PE=1 SV=1	0	4.879	4	1	2	1	1	346	38.4	1	0			High	High
High	Q6NYC1	Bifunctional arginine demethylase and lysyl-hydroxylase JMJD6 OS=Homo sapiens OX=9606 GN=JMJD6 PE=1 SV=1	0	4.857	3	1	1	1	1	403	46.4	1	0			Not Found	High
High	Q8IYH5	ZZ-type zinc finger-containing protein 3 OS=Homo sapiens OX=9606 GN=ZZZ3 PE=1 SV=1	0	4.854	2	1	1	1	1	903	102	1	0		15359887	Not Found	High
High	P54278	Mismatch repair endonuclease PMS2 OS=Homo sapiens OX=9606 GN=PMS2 PE=1 SV=2	0	4.854	2	1	1	1	1	862	95.7	1	0		10580451	Not Found	High
High	Q9H330	Transmembrane protein 245 OS=Homo sapiens OX=9606 GN=TMEM245 PE=1 SV=3	0	4.847	5	2	3	2	1	879	97.3	2	0	8.822e+07	95133086	High	High
High	Q12968	Nuclear factor of activated T-cells, cytoplasmic 3 OS=Homo sapiens OX=9606 GN=NFATC3 PE=1 SV=1	0	4.838	3	2	2	1	1	1075	115.5	2	0			High	Not Found
High	Q10713	Mitochondrial-processing peptidase subunit alpha OS=Homo sapiens OX=9606 GN=PMPCA PE=1 SV=2	0	4.837	3	1	2	1	1	525	58.2	1	0			High	High
High	Q13322	Growth factor receptor-bound protein 10 OS=Homo sapiens OX=9606 GN=GRB10 PE=1 SV=2	0	4.828	3	1	1	1	1	594	67.2	1	0			High	Not Found
High	Q8NHM5	Lysine-specific demethylase 2B OS=Homo sapiens OX=9606 GN=KDM2B PE=1 SV=1	0	4.823	1	2	2	2	1	1336	152.5	2	0			Not Found	High
High	P09543	2',3'-cyclic-nucleotide 3'-phosphodiesterase OS=Homo sapiens OX=9606 GN=CNP PE=1 SV=2	0	4.82	5	1	3	1	1	421	47.5	1	0	1.31522e+07		High	High
High	Q92878	DNA repair protein RAD50 OS=Homo sapiens OX=9606 GN=RAD50 PE=1 SV=1	0	4.791	3	2	2	2	1	1312	153.8	2	0			High	Not Found
High	Q93074	Mediator of RNA polymerase II transcription subunit 12 OS=Homo sapiens OX=9606 GN=MED12 PE=1 SV=4	0	4.787	1	2	2	2	1	2177	242.9	2	0			High	High
High	P46063	ATP-dependent DNA helicase Q1 OS=Homo sapiens OX=9606 GN=RECQL PE=1 SV=3	0	4.784	2	1	1	1	1	649	73.4	1	0		9458825	Not Found	High
High	P38432	Coilin OS=Homo sapiens OX=9606 GN=COIL PE=1 SV=1	0	4.775	3	2	3	2	1	576	62.6	2	0	4.93764e+07	47585124	High	High
High	Q12947	Forkhead box protein F2 OS=Homo sapiens OX=9606 GN=FOXF2 PE=1 SV=2	0	4.755	3	1	1	1	1	444	46	1	0			Not Found	High
High	O15085	Rho guanine nucleotide exchange factor 11 OS=Homo sapiens OX=9606 GN=ARHGEF11 PE=1 SV=1	0	4.748	1	2	3	2	1	1522	167.6	2	0	1.75613e+07	8532408	High	High
High	Q9BXK5	Bcl-2-like protein 13 OS=Homo sapiens OX=9606 GN=BCL2L13 PE=1 SV=1	0	4.742	5	1	1	1	1	485	52.7	1	0	3.64026e+07		High	Not Found
High	P53621	Coatomer subunit alpha OS=Homo sapiens OX=9606 GN=COPA PE=1 SV=2	0	4.741	1	1	2	1	1	1224	138.3	1	0	1.05189e+07	9504321	High	High
High	Q2KHT3	Protein CLEC16A OS=Homo sapiens OX=9606 GN=CLEC16A PE=1 SV=2	0	4.735	1	1	1	1	1	1053	117.6	1	0			High	Not Found
High	Q9BXB4	Oxysterol-binding protein-related protein 11 OS=Homo sapiens OX=9606 GN=OSBPL11 PE=1 SV=2	0	4.721	5	3	3	3	1	747	83.6	3	0	2.82788e+07		High	Not Found
High	Q562F6	Shugoshin 2 OS=Homo sapiens OX=9606 GN=SGO2 PE=1 SV=2	0	4.716	1	1	2	1	1	1265	144.7	1	0	206207	248277	High	High
High	Q13769	THO complex subunit 5 homolog OS=Homo sapiens OX=9606 GN=THOC5 PE=1 SV=2	0	4.714	3	1	1	1	1	683	78.5	1	0			High	Not Found
High	P61619	Protein transport protein Sec61 subunit alpha isoform 1 OS=Homo sapiens OX=9606 GN=SEC61A1 PE=1 SV=2	0	4.698	7	2	2	2	1	476	52.2	2	0			High	High
High	P84157	Matrix-remodeling-associated protein 7 OS=Homo sapiens OX=9606 GN=MXRA7 PE=1 SV=1	0	4.671	9	2	2	2	1	204	21.5	2	0			High	High
High	Q92796	Disks large homolog 3 OS=Homo sapiens OX=9606 GN=DLG3 PE=1 SV=2	0	4.662	6	2	2	2	1	817	90.3	2	0			Not Found	High
High	Q15287	RNA-binding protein with serine-rich domain 1 OS=Homo sapiens OX=9606 GN=RNPS1 PE=1 SV=1	0	4.662	5	1	1	1	1	305	34.2	1	0			High	Not Found
High	Q9HDC5	Junctophilin-1 OS=Homo sapiens OX=9606 GN=JPH1 PE=1 SV=2	0	4.659	3	2	3	2	1	661	71.6	2	0	5.64159e+06		High	High
High	O00560	Syntenin-1 OS=Homo sapiens OX=9606 GN=SDCBP PE=1 SV=1	0	4.652	8	1	3	1	1	298	32.4	1	0	1.03029e+07	11191957	High	High
High	P08621	U1 small nuclear ribonucleoprotein 70 kDa OS=Homo sapiens OX=9606 GN=SNRNP70 PE=1 SV=2	0	4.637	6	3	3	3	1	437	51.5	3	0			High	High
High	Q13625	Apoptosis-stimulating of p53 protein 2 OS=Homo sapiens OX=9606 GN=TP53BP2 PE=1 SV=2	0	4.637	2	2	2	2	1	1128	125.5	2	0			High	Not Found
High	O95405	Zinc finger FYVE domain-containing protein 9 OS=Homo sapiens OX=9606 GN=ZFYVE9 PE=1 SV=2	0	4.635	2	2	3	2	1	1425	156.3	2	0			High	High
High	Q5T011	KICSTOR complex protein SZT2 OS=Homo sapiens OX=9606 GN=SZT2 PE=1 SV=3	0	4.633	0	1	2	1	1	3432	377.8	1	0			High	High
High	Q9Y4D8	Probable E3 ubiquitin-protein ligase HECTD4 OS=Homo sapiens OX=9606 GN=HECTD4 PE=1 SV=5	0	4.627	0	1	1	1	1	3996	439.1	1	0			Not Found	High
High	Q99759	Mitogen-activated protein kinase kinase kinase 3 OS=Homo sapiens OX=9606 GN=MAP3K3 PE=1 SV=2	0	4.621	4	1	1	1	1	626	70.9	1	0	8.25142e+06		High	Not Found
High	Q92530	Proteasome inhibitor PI31 subunit OS=Homo sapiens OX=9606 GN=PSMF1 PE=1 SV=2	0	4.609	6	1	1	1	1	271	29.8	1	0	5.97074e+07	74571344	High	Peak Found
High	Q9Y4W6	AFG3-like protein 2 OS=Homo sapiens OX=9606 GN=AFG3L2 PE=1 SV=2	0	4.602	1	1	2	1	1	797	88.5	1	0	7.51062e+06	8878265	High	High
High	Q9NVA2	Septin-11 OS=Homo sapiens OX=9606 GN=SEPTIN11 PE=1 SV=3	0	4.58	6	2	3	2	1	429	49.4	2	0			High	High
High	Q8N392	Rho GTPase-activating protein 18 OS=Homo sapiens OX=9606 GN=ARHGAP18 PE=1 SV=3	0	4.557	5	2	2	2	1	663	74.9	2	0	1.32601e+07	10005529	High	High
High	P62424	Large ribosomal subunit protein eL8 OS=Homo sapiens OX=9606 GN=RPL7A PE=1 SV=2	0	4.537	10	2	3	2	1	266	30	2	0		19053786	High	High
High	O60583	Cyclin-T2 OS=Homo sapiens OX=9606 GN=CCNT2 PE=1 SV=2	0	4.537	3	2	2	2	1	730	81	2	0	241920	178067	High	High
High	O95628	CCR4-NOT transcription complex subunit 4 OS=Homo sapiens OX=9606 GN=CNOT4 PE=1 SV=3	0	4.531	2	1	2	1	1	575	63.5	1	0			High	High
High	P04150	Glucocorticoid receptor OS=Homo sapiens OX=9606 GN=NR3C1 PE=1 SV=1	0	4.525	3	2	2	2	1	777	85.6	2	0	7.10002e+06	13651914	High	Peak Found
High	O14562	Ubiquitin domain-containing protein UBFD1 OS=Homo sapiens OX=9606 GN=UBFD1 PE=1 SV=2	0	4.52	4	1	1	1	1	309	33.4	1	0			Not Found	High
High	Q15814	Tubulin-specific chaperone C OS=Homo sapiens OX=9606 GN=TBCC PE=1 SV=2	0	4.512	6	2	2	2	1	346	39.2	2	0			High	High
High	Q08945	FACT complex subunit SSRP1 OS=Homo sapiens OX=9606 GN=SSRP1 PE=1 SV=1	0	4.5	4	2	2	2	1	709	81	2	0	2.38453e+07		High	Not Found
High	Q96RL1	BRCA1-A complex subunit RAP80 OS=Homo sapiens OX=9606 GN=UIMC1 PE=1 SV=2	0	4.484	2	2	2	2	1	719	79.7	2	0	1.6548e+06	3.18843e+06	High	High
High	Q8NI77	Kinesin-like protein KIF18A OS=Homo sapiens OX=9606 GN=KIF18A PE=1 SV=2	0	4.478	2	1	1	1	1	898	102.2	1	0			Not Found	High
High	Q9Y6M1	Insulin-like growth factor 2 mRNA-binding protein 2 OS=Homo sapiens OX=9606 GN=IGF2BP2 PE=1 SV=2	0	4.476	4	2	3	2	1	599	66.1	2	0	1.96436e+07		High	High
High	Q86US8	Telomerase-binding protein EST1A OS=Homo sapiens OX=9606 GN=SMG6 PE=1 SV=2	0	4.458	2	2	2	2	1	1419	160.4	2	0			High	High
High	Q6NZ67	Mitotic-spindle organizing protein 2B OS=Homo sapiens OX=9606 GN=MZT2B PE=1 SV=1	0	4.455	8	1	1	1	1	158	16.2	1	0	2.80334e+07	24128010	High	Peak Found
High	Q15645	Pachytene checkpoint protein 2 homolog OS=Homo sapiens OX=9606 GN=TRIP13 PE=1 SV=2	0	4.454	5	1	1	1	1	432	48.5	1	0			High	Not Found
High	P25398	Small ribosomal subunit protein eS12 OS=Homo sapiens OX=9606 GN=RPS12 PE=1 SV=3	0	4.449	14	2	2	2	1	132	14.5	2	0	1.74689e+07	24883190	Peak Found	High
High	P53990	IST1 homolog OS=Homo sapiens OX=9606 GN=IST1 PE=1 SV=1	0	4.448	5	1	1	1	1	364	39.7	1	0		13984022	Not Found	High
High	Q58A45	PAN2-PAN3 deadenylation complex subunit PAN3 OS=Homo sapiens OX=9606 GN=PAN3 PE=1 SV=3	0	4.446	1	1	2	1	1	887	95.6	1	0		9700193	High	High
High	P17655	Calpain-2 catalytic subunit OS=Homo sapiens OX=9606 GN=CAPN2 PE=1 SV=6	0	4.445	2	1	1	1	1	700	79.9	1	0		6388245	Not Found	High
High	Q9Y4W2	Ribosomal biogenesis protein LAS1L OS=Homo sapiens OX=9606 GN=LAS1L PE=1 SV=2	0	4.444	3	2	2	2	1	734	83	2	0			High	Not Found
High	Q92558	Actin-binding protein WASF1 OS=Homo sapiens OX=9606 GN=WASF1 PE=1 SV=1	0	4.442	3	1	1	1	1	559	61.6	1	0			High	Not Found
High	Q13427	Peptidyl-prolyl cis-trans isomerase G OS=Homo sapiens OX=9606 GN=PPIG PE=1 SV=2	0	4.43	2	1	2	1	1	754	88.6	1	0			High	High
High	P31948	Stress-induced-phosphoprotein 1 OS=Homo sapiens OX=9606 GN=STIP1 PE=1 SV=1	0	4.425	3	2	2	2	1	543	62.6	2	0	1.64236e+07		High	Not Found
High	Q9Y5X1	Sorting nexin-9 OS=Homo sapiens OX=9606 GN=SNX9 PE=1 SV=1	0	4.418	2	1	1	1	1	595	66.6	1	0	6.68765e+07		High	Not Found
High	Q13616	Cullin-1 OS=Homo sapiens OX=9606 GN=CUL1 PE=1 SV=2	0	4.409	2	1	1	1	1	776	89.6	1	0			High	Not Found
High	Q6P158	Putative ATP-dependent RNA helicase DHX57 OS=Homo sapiens OX=9606 GN=DHX57 PE=1 SV=2	0	4.395	2	2	3	2	1	1386	155.5	2	0	1.04431e+07		High	High
High	Q9NW68	BSD domain-containing protein 1 OS=Homo sapiens OX=9606 GN=BSDC1 PE=1 SV=1	0	4.383	6	1	1	1	1	430	47.1	1	0		7458426	Not Found	High
High	P0DME0	Protein SETSIP OS=Homo sapiens OX=9606 GN=SETSIP PE=1 SV=1	0	4.376	8	2	3	2	1	302	34.9	2	0	2.19963e+08	237187648	High	High
High	P51571	Translocon-associated protein subunit delta OS=Homo sapiens OX=9606 GN=SSR4 PE=1 SV=1	0	4.365	6	1	1	1	1	173	19	1	0			Not Found	High
High	Q13439	Golgin subfamily A member 4 OS=Homo sapiens OX=9606 GN=GOLGA4 PE=1 SV=1	0	4.354	1	1	2	1	1	2230	261	1	0			High	High
High	Q9UKV5	E3 ubiquitin-protein ligase AMFR OS=Homo sapiens OX=9606 GN=AMFR PE=1 SV=2	0	4.35	4	2	3	2	1	643	72.9	2	0	3.23544e+07	32605022	High	High
High	P21359	Neurofibromin OS=Homo sapiens OX=9606 GN=NF1 PE=1 SV=2	0	4.333	1	3	3	3	1	2839	319.2	3	0		585300	High	High
High	Q14678	KN motif and ankyrin repeat domain-containing protein 1 OS=Homo sapiens OX=9606 GN=KANK1 PE=1 SV=3	0	4.333	2	2	2	2	1	1352	147.2	2	0			High	Not Found
High	Q9UIU6	Homeobox protein SIX4 OS=Homo sapiens OX=9606 GN=SIX4 PE=1 SV=2	0	4.332	2	1	2	1	1	781	82.9	1	0			High	High
High	O75113	NEDD4-binding protein 1 OS=Homo sapiens OX=9606 GN=N4BP1 PE=1 SV=4	0	4.328	2	2	2	2	1	896	100.3	2	0	3.02445e+06	2.28376e+06	Peak Found	High
High	Q9Y385	Ubiquitin-conjugating enzyme E2 J1 OS=Homo sapiens OX=9606 GN=UBE2J1 PE=1 SV=2	0	4.308	4	1	1	1	1	318	35.2	1	0			High	Not Found
High	O60220	Mitochondrial import inner membrane translocase subunit Tim8 A OS=Homo sapiens OX=9606 GN=TIMM8A PE=1 SV=1	0	4.303	11	1	2	1	1	97	11	1	0			High	High
High	Q5SYE7	NHS-like protein 1 OS=Homo sapiens OX=9606 GN=NHSL1 PE=1 SV=2	0	4.302	1	1	2	1	1	1610	170.6	1	0			High	High
High	P48681	Nestin OS=Homo sapiens OX=9606 GN=NES PE=1 SV=2	0	4.296	1	2	2	2	1	1621	177.3	2	0	1.77496e+06	1.92891e+06	Peak Found	High
High	P49589	Cysteine--tRNA ligase, cytoplasmic OS=Homo sapiens OX=9606 GN=CARS1 PE=1 SV=3	0	4.292	4	2	2	2	1	748	85.4	2	0	4.94713e+07	42447844	Peak Found	High
High	Q9Y2I7	1-phosphatidylinositol 3-phosphate 5-kinase OS=Homo sapiens OX=9606 GN=PIKFYVE PE=1 SV=3	0	4.287	1	2	2	2	1	2098	237	2	0	655261	550482	High	Peak Found
High	Q96PU5	E3 ubiquitin-protein ligase NEDD4-like OS=Homo sapiens OX=9606 GN=NEDD4L PE=1 SV=2	0	4.28	2	2	3	1	1	975	111.9	2	0	3.45496e+07		High	High
High	Q6ZMG9	Ceramide synthase 6 OS=Homo sapiens OX=9606 GN=CERS6 PE=1 SV=1	0	4.276	5	1	1	1	1	384	44.9	1	0			High	Not Found
High	Q8TDB6	E3 ubiquitin-protein ligase DTX3L OS=Homo sapiens OX=9606 GN=DTX3L PE=1 SV=1	0	4.275	2	1	1	1	1	740	83.5	1	0			Not Found	High
High	O94855	Protein transport protein Sec24D OS=Homo sapiens OX=9606 GN=SEC24D PE=1 SV=2	0	4.273	4	3	3	2	1	1032	112.9	3	0			Not Found	High
High	Q4VC44	FLYWCH-type zinc finger-containing protein 1 OS=Homo sapiens OX=9606 GN=FLYWCH1 PE=1 SV=2	0	4.273	4	1	1	1	1	716	80.1	1	0		8809558	Not Found	High
High	Q13561	Dynactin subunit 2 OS=Homo sapiens OX=9606 GN=DCTN2 PE=1 SV=4	0	4.258	4	1	2	1	1	401	44.2	1	0	4.0394e+07	36661520	High	High
High	Q14191	Bifunctional 3'-5' exonuclease/ATP-dependent helicase WRN OS=Homo sapiens OX=9606 GN=WRN PE=1 SV=2	0	4.257	2	2	2	2	1	1432	162.4	2	0			High	High
High	Q9BZF9	Uveal autoantigen with coiled-coil domains and ankyrin repeats OS=Homo sapiens OX=9606 GN=UACA PE=1 SV=2	0	4.246	1	1	2	1	1	1416	162.4	1	0	1.16603e+07	16714070	High	High
High	Q7L4I2	Arginine/serine-rich coiled-coil protein 2 OS=Homo sapiens OX=9606 GN=RSRC2 PE=1 SV=1	0	4.237	3	1	2	1	1	434	50.5	1	0			High	High
High	P12277	Creatine kinase B-type OS=Homo sapiens OX=9606 GN=CKB PE=1 SV=1	0	4.235	3	1	2	1	1	381	42.6	1	0		23243028	High	High
High	Q8IX01	SURP and G-patch domain-containing protein 2 OS=Homo sapiens OX=9606 GN=SUGP2 PE=1 SV=2	0	4.224	3	1	1	1	1	1082	120.1	1	0	7.87614e+06	6558797	Peak Found	High
High	Q9UMY4	Sorting nexin-12 OS=Homo sapiens OX=9606 GN=SNX12 PE=1 SV=4	0	4.22	9	1	1	1	1	162	18.9	1	0	2.13463e+07		High	Not Found
High	O75582	Ribosomal protein S6 kinase alpha-5 OS=Homo sapiens OX=9606 GN=RPS6KA5 PE=1 SV=1	0	4.215	3	2	3	2	1	802	89.8	2	0			High	High
High	Q9Y3D0	Cytosolic iron-sulfur assembly component 2B OS=Homo sapiens OX=9606 GN=CIAO2B PE=1 SV=1	0	4.204	17	2	2	2	1	163	17.7	2	0			High	High
High	P49916	DNA ligase 3 OS=Homo sapiens OX=9606 GN=LIG3 PE=1 SV=2	0	4.203	1	1	1	1	1	1009	112.8	1	0			High	Not Found
High	Q9UHP3	Ubiquitin carboxyl-terminal hydrolase 25 OS=Homo sapiens OX=9606 GN=USP25 PE=1 SV=4	0	4.2	1	1	1	1	1	1055	122.1	1	0			Not Found	High
High	O00400	Acetyl-coenzyme A transporter 1 OS=Homo sapiens OX=9606 GN=SLC33A1 PE=1 SV=1	0	4.198	2	1	1	1	1	549	60.9	1	0			Not Found	High
High	Q9H4L7	SWI/SNF-related matrix-associated actin-dependent regulator of chromatin subfamily A containing DEAD/H box 1 OS=Homo sapiens OX=9606 GN=SMARCAD1 PE=1 SV=2	0	4.195	3	2	3	2	1	1026	117.3	2	0		25508458	High	High
High	Q9UPZ9	Serine/threonine-protein kinase ICK OS=Homo sapiens OX=9606 GN=CILK1 PE=1 SV=1	0	4.191	3	2	3	1	1	632	71.4	2	0	1.58195e+07	15142427	Peak Found	High
High	Q9BTK6	PAXIP1-associated glutamate-rich protein 1 OS=Homo sapiens OX=9606 GN=PAGR1 PE=1 SV=1	0	4.181	10	2	2	2	1	254	27.7	2	0			High	High
High	Q5JWR5	Protein dopey-1 OS=Homo sapiens OX=9606 GN=DOP1A PE=2 SV=1	0	4.18	1	2	2	2	1	2465	277.2	2	0			High	High
High	P18146	Early growth response protein 1 OS=Homo sapiens OX=9606 GN=EGR1 PE=1 SV=1	0	4.174	3	1	1	1	1	543	57.5	1	0			High	Not Found
High	P62851	Small ribosomal subunit protein eS25 OS=Homo sapiens OX=9606 GN=RPS25 PE=1 SV=1	0	4.166	13	2	3	2	1	125	13.7	2	0			High	High
High	Q96IZ0	PRKC apoptosis WT1 regulator protein OS=Homo sapiens OX=9606 GN=PAWR PE=1 SV=1	0	4.153	11	2	2	2	1	340	36.5	2	0			High	Not Found
High	Q14978	Nucleolar and coiled-body phosphoprotein 1 OS=Homo sapiens OX=9606 GN=NOLC1 PE=1 SV=2	0	4.151	3	2	2	2	1	699	73.6	2	0			High	Not Found
High	Q9NRG9	Aladin OS=Homo sapiens OX=9606 GN=AAAS PE=1 SV=1	0	4.144	3	1	2	1	1	546	59.5	1	0			High	High
High	Q9GZT9	Egl nine homolog 1 OS=Homo sapiens OX=9606 GN=EGLN1 PE=1 SV=1	0	4.143	3	1	1	1	1	426	46	1	0	3.77835e+07		High	Not Found
High	Q8IYA6	Cytoskeleton-associated protein 2-like OS=Homo sapiens OX=9606 GN=CKAP2L PE=1 SV=4	0	4.133	2	1	1	1	1	745	83.5	1	0			High	Not Found
High	Q9BW85	Splicing factor YJU2 OS=Homo sapiens OX=9606 GN=YJU2 PE=1 SV=1	0	4.099	4	1	1	1	1	323	37.1	1	0	1.39285e+07	18933690	High	Peak Found
High	P37275	Zinc finger E-box-binding homeobox 1 OS=Homo sapiens OX=9606 GN=ZEB1 PE=1 SV=2	0	4.093	2	2	2	2	1	1124	124	2	0			Not Found	High
High	P57088	Transmembrane protein 33 OS=Homo sapiens OX=9606 GN=TMEM33 PE=1 SV=2	0	4.085	5	1	2	1	1	247	28	1	0	3.45315e+07	50835188	High	High
High	P16070	CD44 antigen OS=Homo sapiens OX=9606 GN=CD44 PE=1 SV=3	0	4.085	2	1	1	1	1	742	81.5	1	0		42061088	Not Found	High
High	Q9BQ90	Kelch domain-containing protein 3 OS=Homo sapiens OX=9606 GN=KLHDC3 PE=1 SV=1	0	4.081	10	1	1	1	1	382	43.1	1	0			Not Found	High
High	Q9Y2K5	R3H domain-containing protein 2 OS=Homo sapiens OX=9606 GN=R3HDM2 PE=1 SV=3	0	4.069	2	2	4	2	1	976	106.9	2	0	537527	501221	High	High
High	Q0JRZ9	F-BAR domain only protein 2 OS=Homo sapiens OX=9606 GN=FCHO2 PE=1 SV=2	0	4.057	2	1	2	1	1	810	88.9	1	0	1.23258e+07	13489305	High	High
High	Q9BWH6	RNA polymerase II-associated protein 1 OS=Homo sapiens OX=9606 GN=RPAP1 PE=1 SV=3	0	4.05	1	1	2	1	1	1393	152.7	1	0			High	High
High	Q01518	Adenylyl cyclase-associated protein 1 OS=Homo sapiens OX=9606 GN=CAP1 PE=1 SV=5	0	4.046	3	1	1	1	1	475	51.9	1	0	2.67805e+07	22568126	High	Peak Found
High	Q9ULX6	A-kinase anchor protein 8-like OS=Homo sapiens OX=9606 GN=AKAP8L PE=1 SV=4	0	4.033	2	1	2	1	1	646	71.6	1	0		44551980	High	High
High	Q96GY0	Zinc finger C2HC domain-containing protein 1A OS=Homo sapiens OX=9606 GN=ZC2HC1A PE=1 SV=2	0	4.031	6	2	3	2	1	325	35.1	2	0	1.69857e+07	8902488	High	High
High	Q9P253	Vacuolar protein sorting-associated protein 18 homolog OS=Homo sapiens OX=9606 GN=VPS18 PE=1 SV=2	0	4.031	3	1	1	1	1	973	110.1	1	0			Not Found	High
High	Q15370	Elongin-B OS=Homo sapiens OX=9606 GN=ELOB PE=1 SV=1	0	4.03	13	2	3	2	1	118	13.1	2	0	1.89501e+07	14745006	High	High
High	Q96NW4	Ankyrin repeat domain-containing protein 27 OS=Homo sapiens OX=9606 GN=ANKRD27 PE=1 SV=2	0	4.028	1	1	1	1	1	1050	116.9	1	0			Not Found	High
High	Q9H3C7	Gametogenetin-binding protein 2 OS=Homo sapiens OX=9606 GN=GGNBP2 PE=1 SV=1	0	4.014	6	2	2	2	1	697	79	2	0			High	Not Found
High	Q99996	A-kinase anchor protein 9 OS=Homo sapiens OX=9606 GN=AKAP9 PE=1 SV=4	0	4.005	0	1	1	1	1	3907	452.7	1	0			High	Not Found
High	Q9Y2W1	Thyroid hormone receptor-associated protein 3 OS=Homo sapiens OX=9606 GN=THRAP3 PE=1 SV=2	0	4.003	2	2	2	2	1	955	108.6	2	0			High	Not Found
High	P02786	Transferrin receptor protein 1 OS=Homo sapiens OX=9606 GN=TFRC PE=1 SV=2	0	3.991	3	2	2	2	1	760	84.8	2	0			Not Found	High
High	Q15029	116 kDa U5 small nuclear ribonucleoprotein component OS=Homo sapiens OX=9606 GN=EFTUD2 PE=1 SV=1	0	3.969	3	2	2	1	1	972	109.4	2	0			Not Found	High
High	P32298	G protein-coupled receptor kinase 4 OS=Homo sapiens OX=9606 GN=GRK4 PE=1 SV=3	0	3.969	2	1	1	1	1	578	66.5	1	0			High	Not Found
High	Q9NU22	Midasin OS=Homo sapiens OX=9606 GN=MDN1 PE=1 SV=2	0	3.965	0	2	4	1	1	5596	632.4	2	0	6.71311e+06	5786815	High	High
High	O14524	Nuclear envelope integral membrane protein 1 OS=Homo sapiens OX=9606 GN=NEMP1 PE=1 SV=2	0	3.957	4	2	4	2	1	444	50.6	2	0	2.10583e+07	1.73072e+07	High	High
High	Q5R372	Rab GTPase-activating protein 1-like OS=Homo sapiens OX=9606 GN=RABGAP1L PE=1 SV=1	0	3.952	1	1	2	1	1	815	92.5	1	0	2.83867e+07	23952846	High	High
High	O43684	Mitotic checkpoint protein BUB3 OS=Homo sapiens OX=9606 GN=BUB3 PE=1 SV=1	0	3.933	5	2	2	2	1	328	37.1	2	0			High	High
High	Q14257	Reticulocalbin-2 OS=Homo sapiens OX=9606 GN=RCN2 PE=1 SV=1	0	3.933	8	2	2	2	1	317	36.9	2	0	5.66843e+07	9528937	High	Peak Found
High	Q9HCJ0	Trinucleotide repeat-containing gene 6C protein OS=Homo sapiens OX=9606 GN=TNRC6C PE=1 SV=3	0	3.932	3	2	2	2	1	1690	175.9	2	0	2.45256e+08	223040224	High	High
High	Q12797	Aspartyl/asparaginyl beta-hydroxylase OS=Homo sapiens OX=9606 GN=ASPH PE=1 SV=3	0	3.912	3	1	2	1	1	758	85.8	1	0	3.80384e+07	15836018	High	High
High	Q01167	Forkhead box protein K2 OS=Homo sapiens OX=9606 GN=FOXK2 PE=1 SV=3	0	3.9	2	2	4	1	1	660	69	2	0	2.39762e+07	25333482	High	High
High	Q9Y606	Pseudouridylate synthase 1 homolog OS=Homo sapiens OX=9606 GN=PUS1 PE=1 SV=3	0	3.9	3	1	2	1	1	427	47.4	1	0			High	High
High	Q13480	GRB2-associated-binding protein 1 OS=Homo sapiens OX=9606 GN=GAB1 PE=1 SV=2	0	3.9	2	1	1	1	1	694	76.6	1	0			High	Not Found
High	Q99081	Transcription factor 12 OS=Homo sapiens OX=9606 GN=TCF12 PE=1 SV=1	0	3.89	4	2	2	2	1	682	72.9	2	0			Not Found	High
High	Q9NYL2	Mitogen-activated protein kinase kinase kinase 20 OS=Homo sapiens OX=9606 GN=MAP3K20 PE=1 SV=3	0	3.888	3	1	1	1	1	800	91.1	1	0			Not Found	High
High	Q13642	Four and a half LIM domains protein 1 OS=Homo sapiens OX=9606 GN=FHL1 PE=1 SV=4	0	3.873	6	2	3	2	1	323	36.2	2	0			High	High
High	O75821	Eukaryotic translation initiation factor 3 subunit G OS=Homo sapiens OX=9606 GN=EIF3G PE=1 SV=2	0	3.873	8	2	2	2	1	320	35.6	2	0	1.76665e+07	17127894	High	High
High	Q9NPJ6	Mediator of RNA polymerase II transcription subunit 4 OS=Homo sapiens OX=9606 GN=MED4 PE=1 SV=1	0	3.857	6	1	1	1	1	270	29.7	1	0			High	Not Found
High	Q9Y570	Protein phosphatase methylesterase 1 OS=Homo sapiens OX=9606 GN=PPME1 PE=1 SV=3	0	3.856	5	2	2	2	1	386	42.3	2	0	1.33205e+06	1.82909e+06	High	Peak Found
High	Q9NYF3	Protein FAM53C OS=Homo sapiens OX=9606 GN=FAM53C PE=1 SV=1	0	3.854	3	1	2	1	1	392	43.1	1	0			High	High
High	Q9Y3P9	Rab GTPase-activating protein 1 OS=Homo sapiens OX=9606 GN=RABGAP1 PE=1 SV=3	0	3.853	2	2	2	2	1	1069	121.7	2	0			High	Not Found
High	Q6DN90	IQ motif and SEC7 domain-containing protein 1 OS=Homo sapiens OX=9606 GN=IQSEC1 PE=1 SV=1	0	3.852	2	2	2	2	1	963	108.2	2	0			High	High
High	P62854	Small ribosomal subunit protein eS26 OS=Homo sapiens OX=9606 GN=RPS26 PE=1 SV=3	0	3.85	13	1	2	1	1	115	13	1	0	5.86365e+07	62439960	High	High
High	P61604	10 kDa heat shock protein, mitochondrial OS=Homo sapiens OX=9606 GN=HSPE1 PE=1 SV=2	0	3.838	19	2	2	2	1	102	10.9	2	0			High	High
High	O95613	Pericentrin OS=Homo sapiens OX=9606 GN=PCNT PE=1 SV=4	0	3.833	1	1	2	1	1	3336	377.8	1	0		12400592	High	High
High	Q504Q3	PAN2-PAN3 deadenylation complex catalytic subunit PAN2 OS=Homo sapiens OX=9606 GN=PAN2 PE=1 SV=3	0	3.832	1	1	1	1	1	1202	135.3	1	0			Not Found	High
High	O43242	26S proteasome non-ATPase regulatory subunit 3 OS=Homo sapiens OX=9606 GN=PSMD3 PE=1 SV=2	0	3.83	3	1	1	1	1	534	60.9	1	0			Not Found	High
High	Q13442	28 kDa heat- and acid-stable phosphoprotein OS=Homo sapiens OX=9606 GN=PDAP1 PE=1 SV=1	0	3.829	6	1	2	1	1	181	20.6	1	0	1.87215e+07	22503108	High	High
High	P56545	C-terminal-binding protein 2 OS=Homo sapiens OX=9606 GN=CTBP2 PE=1 SV=1	0	3.809	4	2	2	2	1	445	48.9	2	0	2.66857e+07	30575404	High	High
High	Q8IZD4	mRNA-decapping enzyme 1B OS=Homo sapiens OX=9606 GN=DCP1B PE=1 SV=2	0	3.805	3	1	1	1	1	617	67.7	1	0	2.71263e+07		High	Not Found
High	Q96BN8	Ubiquitin thioesterase otulin OS=Homo sapiens OX=9606 GN=OTULIN PE=1 SV=3	0	3.803	3	1	1	1	1	352	40.2	1	0			Not Found	High
High	Q5JU85	IQ motif and SEC7 domain-containing protein 2 OS=Homo sapiens OX=9606 GN=IQSEC2 PE=1 SV=2	0	3.802	1	1	1	1	1	1488	162.7	1	0			Not Found	High
High	Q7L7V1	Putative pre-mRNA-splicing factor ATP-dependent RNA helicase DHX32 OS=Homo sapiens OX=9606 GN=DHX32 PE=1 SV=1	0	3.795	2	1	1	1	1	743	84.4	1	0			Not Found	High
High	Q9H5V9	STING ER exit protein OS=Homo sapiens OX=9606 GN=STEEP1 PE=1 SV=1	0	3.794	6	1	1	1	1	222	25.6	1	0			Not Found	High
High	Q70E73	Ras-associated and pleckstrin homology domains-containing protein 1 OS=Homo sapiens OX=9606 GN=RAPH1 PE=1 SV=3	0	3.792	1	1	3	1	1	1250	135.2	1	0	1.79087e+07	16512492	High	High
High	P18031	Tyrosine-protein phosphatase non-receptor type 1 OS=Homo sapiens OX=9606 GN=PTPN1 PE=1 SV=1	0	3.789	3	1	1	1	1	435	49.9	1	0	3.2791e+07		High	Not Found
High	Q96BH1	E3 ubiquitin-protein ligase RNF25 OS=Homo sapiens OX=9606 GN=RNF25 PE=1 SV=1	0	3.782	3	1	1	1	1	459	51.2	1	0			High	Not Found
High	Q9HAV7	GrpE protein homolog 1, mitochondrial OS=Homo sapiens OX=9606 GN=GRPEL1 PE=1 SV=2	0	3.779	5	1	2	1	1	217	24.3	1	0	1.73762e+07	20066258	High	High
High	P42575	Caspase-2 OS=Homo sapiens OX=9606 GN=CASP2 PE=1 SV=2	0	3.779	5	1	1	1	1	452	50.7	1	0			High	Not Found
High	Q9H1E3	Nuclear ubiquitous casein and cyclin-dependent kinase substrate 1 OS=Homo sapiens OX=9606 GN=NUCKS1 PE=1 SV=1	0	3.768	7	2	3	2	1	243	27.3	2	0	7.65374e+07	65586337	High	High
High	P06493	Cyclin-dependent kinase 1 OS=Homo sapiens OX=9606 GN=CDK1 PE=1 SV=3	0	3.768	8	2	3	1	1	297	34.1	2	0			Not Found	High
High	Q9NPH2	Inositol-3-phosphate synthase 1 OS=Homo sapiens OX=9606 GN=ISYNA1 PE=1 SV=1	0	3.767	2	1	1	1	1	558	61	1	0		13094731	Not Found	High
High	Q9Y624	Junctional adhesion molecule A OS=Homo sapiens OX=9606 GN=F11R PE=1 SV=1	0	3.765	6	2	2	2	1	299	32.6	2	0	1.33044e+07		High	Not Found
High	Q9NQX3	Gephyrin OS=Homo sapiens OX=9606 GN=GPHN PE=1 SV=1	0	3.763	3	1	1	1	1	736	79.7	1	0			Not Found	High
High	Q9NV70	Exocyst complex component 1 OS=Homo sapiens OX=9606 GN=EXOC1 PE=1 SV=4	0	3.761	2	1	1	1	1	894	101.9	1	0	8.04959e+06	5.69275e+06	High	Peak Found
High	Q9BRK4	Leucine zipper putative tumor suppressor 2 OS=Homo sapiens OX=9606 GN=LZTS2 PE=1 SV=2	0	3.748	2	1	1	1	1	669	72.7	1	0			Not Found	High
High	Q06124	Tyrosine-protein phosphatase non-receptor type 11 OS=Homo sapiens OX=9606 GN=PTPN11 PE=1 SV=3	0	3.74	3	1	1	1	1	593	68	1	0			High	Not Found
High	Q9BTE3	Mini-chromosome maintenance complex-binding protein OS=Homo sapiens OX=9606 GN=MCMBP PE=1 SV=2	0	3.722	2	1	3	1	1	642	72.9	1	0	8.09986e+06	11802511	High	High
High	Q8IY63	Angiomotin-like protein 1 OS=Homo sapiens OX=9606 GN=AMOTL1 PE=1 SV=1	0	3.719	2	2	2	1	1	956	106.5	2	0			Not Found	High
High	P04844	Dolichyl-diphosphooligosaccharide--protein glycosyltransferase subunit 2 OS=Homo sapiens OX=9606 GN=RPN2 PE=1 SV=3	0	3.719	2	1	1	1	1	631	69.2	1	0	5.91033e+06	7730571	Peak Found	High
High	Q86WB0	Zinc finger C3HC-type protein 1 OS=Homo sapiens OX=9606 GN=ZC3HC1 PE=1 SV=1	0	3.719	2	1	1	1	1	502	55.2	1	0			High	Not Found
High	Q9UJC3	Protein Hook homolog 1 OS=Homo sapiens OX=9606 GN=HOOK1 PE=1 SV=2	0	3.718	2	1	1	1	1	728	84.6	1	0			High	Not Found
High	Q86TI0	TBC1 domain family member 1 OS=Homo sapiens OX=9606 GN=TBC1D1 PE=1 SV=2	0	3.716	1	1	2	1	1	1168	133	1	0	1.46276e+07	17242616	High	High
High	P60953	Cell division control protein 42 homolog OS=Homo sapiens OX=9606 GN=CDC42 PE=1 SV=2	0	3.714	9	1	1	1	1	191	21.2	1	0		7.60868e+06	Not Found	High
High	Q9UID3	Vacuolar protein sorting-associated protein 51 homolog OS=Homo sapiens OX=9606 GN=VPS51 PE=1 SV=2	0	3.711	2	1	2	1	1	782	86	1	0	1.11956e+07	8827168	High	High
High	Q7Z3J2	VPS35 endosomal protein-sorting factor-like OS=Homo sapiens OX=9606 GN=VPS35L PE=1 SV=2	0	3.705	1	1	1	1	1	963	109.5	1	0			Not Found	High
High	Q15120	[Pyruvate dehydrogenase (acetyl-transferring)] kinase isozyme 3, mitochondrial OS=Homo sapiens OX=9606 GN=PDK3 PE=1 SV=1	0	3.7	4	1	1	1	1	406	46.9	1	0			Not Found	High
High	Q68DQ2	Very large A-kinase anchor protein OS=Homo sapiens OX=9606 GN=CRYBG3 PE=1 SV=3	0	3.685	1	2	3	2	1	2970	330.4	2	0			High	High
High	Q66PJ3	ADP-ribosylation factor-like protein 6-interacting protein 4 OS=Homo sapiens OX=9606 GN=ARL6IP4 PE=1 SV=3	0	3.678	12	2	2	2	1	237	26.4	2	0			High	High
High	Q9BYT3	Serine/threonine-protein kinase 33 OS=Homo sapiens OX=9606 GN=STK33 PE=1 SV=1	0	3.677	2	1	1	1	1	514	57.8	1	0	6.19415e+06	3.26344e+06	Peak Found	High
High	P49915	GMP synthase [glutamine-hydrolyzing] OS=Homo sapiens OX=9606 GN=GMPS PE=1 SV=1	0	3.675	3	1	2	1	1	693	76.7	1	0			High	High
High	Q13233	Mitogen-activated protein kinase kinase kinase 1 OS=Homo sapiens OX=9606 GN=MAP3K1 PE=1 SV=4	0	3.674	1	1	1	1	1	1512	164.4	1	0	2.5856e+07		High	Not Found
High	O94806	Serine/threonine-protein kinase D3 OS=Homo sapiens OX=9606 GN=PRKD3 PE=1 SV=1	0	3.672	2	2	3	2	1	890	100.4	2	0			High	High
High	P54619	5'-AMP-activated protein kinase subunit gamma-1 OS=Homo sapiens OX=9606 GN=PRKAG1 PE=1 SV=1	0	3.669	6	1	1	1	1	331	37.6	1	0			High	Not Found
High	P07197	Neurofilament medium polypeptide OS=Homo sapiens OX=9606 GN=NEFM PE=1 SV=3	0	3.663	3	2	2	1	1	916	102.4	2	0			High	Not Found
High	Q8IXS6	Paralemmin-2 OS=Homo sapiens OX=9606 GN=PALM2 PE=1 SV=3	0	3.639	3	1	1	1	1	379	42.2	1	0			Not Found	High
High	Q15172	Serine/threonine-protein phosphatase 2A 56 kDa regulatory subunit alpha isoform OS=Homo sapiens OX=9606 GN=PPP2R5A PE=1 SV=1	0	3.634	3	1	1	1	1	486	56.2	1	0			Not Found	High
High	P31274	Homeobox protein Hox-C9 OS=Homo sapiens OX=9606 GN=HOXC9 PE=1 SV=3	0	3.632	8	1	1	1	1	260	29.2	1	0			Not Found	High
High	P78318	Immunoglobulin-binding protein 1 OS=Homo sapiens OX=9606 GN=IGBP1 PE=1 SV=1	0	3.629	4	1	1	1	1	339	39.2	1	0			High	Not Found
High	Q9Y244	Proteasome maturation protein OS=Homo sapiens OX=9606 GN=POMP PE=1 SV=1	0	3.623	11	1	1	1	1	141	15.8	1	0			High	Not Found
High	Q9BY12	S phase cyclin A-associated protein in the endoplasmic reticulum OS=Homo sapiens OX=9606 GN=SCAPER PE=1 SV=2	0	3.615	1	1	1	1	1	1400	158.2	1	0			High	Not Found
High	Q92585	Mastermind-like protein 1 OS=Homo sapiens OX=9606 GN=MAML1 PE=1 SV=3	0	3.601	1	1	1	1	1	1016	108	1	0			High	Not Found
High	Q01484	Ankyrin-2 OS=Homo sapiens OX=9606 GN=ANK2 PE=1 SV=4	0	3.589	1	2	2	1	1	3957	433.4	2	0	1.02396e+08	197444624	Peak Found	High
High	Q5VT25	Serine/threonine-protein kinase MRCK alpha OS=Homo sapiens OX=9606 GN=CDC42BPA PE=1 SV=1	0	3.578	1	2	2	2	1	1732	197.2	2	0			Not Found	High
High	Q52LR7	Enhancer of polycomb homolog 2 OS=Homo sapiens OX=9606 GN=EPC2 PE=1 SV=2	0	3.569	1	1	1	1	1	807	91	1	0			Not Found	High
High	P17038	Zinc finger protein 43 OS=Homo sapiens OX=9606 GN=ZNF43 PE=2 SV=4	0	3.565	4	2	3	1	1	809	94.1	2	0	3.15963e+06	3.07668e+06	Peak Found	High
High	O14744	Protein arginine N-methyltransferase 5 OS=Homo sapiens OX=9606 GN=PRMT5 PE=1 SV=4	0	3.562	3	2	2	2	1	637	72.6	2	0			Not Found	High
High	O75674	TOM1-like protein 1 OS=Homo sapiens OX=9606 GN=TOM1L1 PE=1 SV=2	0	3.557	6	1	1	1	1	476	53	1	0			High	Not Found
High	Q9BPZ7	Target of rapamycin complex 2 subunit MAPKAP1 OS=Homo sapiens OX=9606 GN=MAPKAP1 PE=1 SV=2	0	3.554	2	1	1	1	1	522	59.1	1	0			High	Not Found
High	Q9BVC6	Transmembrane protein 109 OS=Homo sapiens OX=9606 GN=TMEM109 PE=1 SV=1	0	3.537	5	1	2	1	1	243	26.2	1	0			High	High
High	Q9BZL4	Protein phosphatase 1 regulatory subunit 12C OS=Homo sapiens OX=9606 GN=PPP1R12C PE=1 SV=1	0	3.53	4	1	1	1	1	782	84.8	1	0			Not Found	High
High	Q16658	Fascin OS=Homo sapiens OX=9606 GN=FSCN1 PE=1 SV=3	0	3.528	7	2	2	2	1	493	54.5	2	0			Not Found	High
High	Q9UEG4	Zinc finger protein 629 OS=Homo sapiens OX=9606 GN=ZNF629 PE=1 SV=2	0	3.526	3	2	2	1	1	869	96.6	2	0			High	Not Found
High	Q13813	Spectrin alpha chain, non-erythrocytic 1 OS=Homo sapiens OX=9606 GN=SPTAN1 PE=1 SV=3	0	3.519	1	2	2	2	1	2472	284.4	2	0	1.18758e+08	114096232	High	Peak Found
High	Q08379	Golgin subfamily A member 2 OS=Homo sapiens OX=9606 GN=GOLGA2 PE=1 SV=3	0	3.505	1	1	1	1	1	1002	113	1	0	2.56579e+07		High	Not Found
High	Q9HC62	Sentrin-specific protease 2 OS=Homo sapiens OX=9606 GN=SENP2 PE=1 SV=3	0	3.5	3	1	1	1	1	589	67.8	1	0			High	Not Found
High	Q969G3	SWI/SNF-related matrix-associated actin-dependent regulator of chromatin subfamily E member 1 OS=Homo sapiens OX=9606 GN=SMARCE1 PE=1 SV=2	0	3.488	5	2	2	2	1	411	46.6	2	0			High	Not Found
High	Q13618	Cullin-3 OS=Homo sapiens OX=9606 GN=CUL3 PE=1 SV=2	0	3.481	2	1	1	1	1	768	88.9	1	0			High	Not Found
High	Q12849	G-rich sequence factor 1 OS=Homo sapiens OX=9606 GN=GRSF1 PE=1 SV=3	0	3.464	5	1	2	1	1	480	53.1	1	0		10611039	High	High
High	P17098	Zinc finger protein 8 OS=Homo sapiens OX=9606 GN=ZNF8 PE=1 SV=2	0	3.459	2	1	1	1	1	575	64.9	1	0			High	Not Found
High	Q92925	SWI/SNF-related matrix-associated actin-dependent regulator of chromatin subfamily D member 2 OS=Homo sapiens OX=9606 GN=SMARCD2 PE=1 SV=3	0	3.451	3	1	1	1	1	531	58.9	1	0			Not Found	High
High	Q96M27	Protein PRRC1 OS=Homo sapiens OX=9606 GN=PRRC1 PE=1 SV=1	0	3.425	3	1	1	1	1	445	46.7	1	0	2.34348e+07	7265639	High	Peak Found
High	Q8NFA0	Ubiquitin carboxyl-terminal hydrolase 32 OS=Homo sapiens OX=9606 GN=USP32 PE=1 SV=1	0	3.413	1	2	2	2	1	1604	181.5	2	0	2.3569e+07	18037800	High	Peak Found
High	Q9Y3F4	Serine-threonine kinase receptor-associated protein OS=Homo sapiens OX=9606 GN=STRAP PE=1 SV=1	0	3.403	7	2	2	2	1	350	38.4	2	0		4742209	High	High
High	Q15437	Protein transport protein Sec23B OS=Homo sapiens OX=9606 GN=SEC23B PE=1 SV=2	0	3.401	2	1	1	1	1	767	86.4	1	0	1.15997e+07	17017310	Peak Found	High
High	Q6UVJ0	Spindle assembly abnormal protein 6 homolog OS=Homo sapiens OX=9606 GN=SASS6 PE=1 SV=1	0	3.397	2	1	1	1	1	657	74.4	1	0	1.51841e+07	24173298	Peak Found	High
High	P53985	Monocarboxylate transporter 1 OS=Homo sapiens OX=9606 GN=SLC16A1 PE=1 SV=3	0	3.386	5	1	1	1	1	500	53.9	1	0			Not Found	High
High	P21796	Voltage-dependent anion-selective channel protein 1 OS=Homo sapiens OX=9606 GN=VDAC1 PE=1 SV=2	0	3.385	4	1	2	1	1	283	30.8	1	0			High	High
High	Q5JTD0	Tight junction-associated protein 1 OS=Homo sapiens OX=9606 GN=TJAP1 PE=1 SV=1	0	3.379	2	1	2	1	1	557	61.8	1	0			High	High
High	Q9UPW5	Cytosolic carboxypeptidase 1 OS=Homo sapiens OX=9606 GN=AGTPBP1 PE=1 SV=3	0	3.377	1	1	1	1	1	1226	138.4	1	0			Not Found	High
High	Q99496	E3 ubiquitin-protein ligase RING2 OS=Homo sapiens OX=9606 GN=RNF2 PE=1 SV=1	0	3.357	3	1	1	1	1	336	37.6	1	0	2.63149e+07		High	Not Found
High	Q9UJZ1	Stomatin-like protein 2, mitochondrial OS=Homo sapiens OX=9606 GN=STOML2 PE=1 SV=1	0	3.34	4	1	2	1	1	356	38.5	1	0			High	High
High	Q8IX90	Spindle and kinetochore-associated protein 3 OS=Homo sapiens OX=9606 GN=SKA3 PE=1 SV=2	0	3.34	3	1	1	1	1	412	46.3	1	0			High	Not Found
High	P23193	Transcription elongation factor A protein 1 OS=Homo sapiens OX=9606 GN=TCEA1 PE=1 SV=2	0	3.333	4	1	1	1	1	301	33.9	1	0			Not Found	High
High	Q5T160	Probable arginine--tRNA ligase, mitochondrial OS=Homo sapiens OX=9606 GN=RARS2 PE=1 SV=1	0	3.328	2	1	1	1	1	578	65.5	1	0			Not Found	High
High	P61204	ADP-ribosylation factor 3 OS=Homo sapiens OX=9606 GN=ARF3 PE=1 SV=2	0	3.324	12	1	1	1	1	181	20.6	1	0			Not Found	High
High	Q02543	Large ribosomal subunit protein eL20 OS=Homo sapiens OX=9606 GN=RPL18A PE=1 SV=2	0	3.321	9	2	3	2	1	176	20.7	2	0	6.90107e+07	86339709	High	High
High	Q6IQ49	Splicing regulator SDE2 OS=Homo sapiens OX=9606 GN=SDE2 PE=1 SV=1	0	3.319	2	1	1	1	1	451	49.7	1	0			Not Found	High
High	Q8NEN9	PDZ domain-containing protein 8 OS=Homo sapiens OX=9606 GN=PDZD8 PE=1 SV=1	0	3.318	1	1	1	1	1	1154	128.5	1	0			High	Not Found
High	Q8NC60	Nitric oxide-associated protein 1 OS=Homo sapiens OX=9606 GN=NOA1 PE=1 SV=2	0	3.309	2	1	1	1	1	698	78.4	1	0			Not Found	High
High	Q9H6U6	BCAS3 microtubule associated cell migration factor OS=Homo sapiens OX=9606 GN=BCAS3 PE=1 SV=3	0	3.309	2	1	1	1	1	928	101.2	1	0			High	Not Found
High	Q15013	MAD2L1-binding protein OS=Homo sapiens OX=9606 GN=MAD2L1BP PE=1 SV=1	0	3.3	13	2	2	2	1	274	31	2	0			High	Not Found
High	P40818	Ubiquitin carboxyl-terminal hydrolase 8 OS=Homo sapiens OX=9606 GN=USP8 PE=1 SV=1	0	3.296	2	1	1	1	1	1118	127.4	1	0			High	Not Found
High	Q9C0D2	Centrosomal protein of 295 kDa OS=Homo sapiens OX=9606 GN=CEP295 PE=1 SV=4	0	3.291	1	1	1	1	1	2601	295	1	0			High	Not Found
High	Q99611	Selenide, water dikinase 2 OS=Homo sapiens OX=9606 GN=SEPHS2 PE=1 SV=3	0	3.287	6	1	2	1	1	448	47.3	1	0			High	High
High	P35869	Aryl hydrocarbon receptor OS=Homo sapiens OX=9606 GN=AHR PE=1 SV=2	0	3.283	3	1	1	1	1	848	96.1	1	0			Not Found	High
High	Q9H3M7	Thioredoxin-interacting protein OS=Homo sapiens OX=9606 GN=TXNIP PE=1 SV=1	0	3.275	3	1	1	1	1	391	43.6	1	0			High	Not Found
High	Q96EV8	Dysbindin OS=Homo sapiens OX=9606 GN=DTNBP1 PE=1 SV=1	0	3.267	3	1	1	1	1	351	39.5	1	0		45913412	Not Found	High
High	Q9UL25	Ras-related protein Rab-21 OS=Homo sapiens OX=9606 GN=RAB21 PE=1 SV=3	0	3.259	5	1	2	1	1	225	24.3	1	0		9197321	High	High
High	O15173	Membrane-associated progesterone receptor component 2 OS=Homo sapiens OX=9606 GN=PGRMC2 PE=1 SV=1	0	3.258	10	2	2	2	1	223	23.8	2	0			High	Not Found
High	Q8WU90	Zinc finger CCCH domain-containing protein 15 OS=Homo sapiens OX=9606 GN=ZC3H15 PE=1 SV=1	0	3.246	2	1	1	1	1	426	48.6	1	0			High	Not Found
High	Q12857	Nuclear factor 1 A-type OS=Homo sapiens OX=9606 GN=NFIA PE=1 SV=2	0	3.24	2	1	1	1	1	509	55.9	1	0	3.27559e+06		High	Not Found
High	Q8NG31	Kinetochore scaffold 1 OS=Homo sapiens OX=9606 GN=KNL1 PE=1 SV=3	0	3.234	1	1	1	1	1	2342	265.2	1	0	1.41957e+07		High	Not Found
High	Q8NCW5	NAD(P)H-hydrate epimerase OS=Homo sapiens OX=9606 GN=NAXE PE=1 SV=2	0	3.229	4	1	1	1	1	288	31.7	1	0		18210062	Not Found	High
High	P04183	Thymidine kinase, cytosolic OS=Homo sapiens OX=9606 GN=TK1 PE=1 SV=2	0	3.228	8	1	2	1	1	234	25.5	1	0		18023416	High	High
High	Q9NRP0	Oligosaccharyltransferase complex subunit OSTC OS=Homo sapiens OX=9606 GN=OSTC PE=1 SV=1	0	3.218	8	1	1	1	1	149	16.8	1	0			High	Not Found
High	Q15051	IQ calmodulin-binding motif-containing protein 1 OS=Homo sapiens OX=9606 GN=IQCB1 PE=1 SV=1	0	3.214	2	1	1	1	1	598	68.9	1	0			Not Found	High
High	Q96P48	Arf-GAP with Rho-GAP domain, ANK repeat and PH domain-containing protein 1 OS=Homo sapiens OX=9606 GN=ARAP1 PE=1 SV=3	0	3.211	1	1	2	1	1	1450	162.1	1	0	2.52203e+07		High	High
High	P46934	E3 ubiquitin-protein ligase NEDD4 OS=Homo sapiens OX=9606 GN=NEDD4 PE=1 SV=4	0	3.201	2	2	2	1	1	1319	149	2	1	1.91825e+07		High	Not Found
High	Q96QF0	Rab-3A-interacting protein OS=Homo sapiens OX=9606 GN=RAB3IP PE=1 SV=1	0	3.199	3	1	1	1	1	476	53	1	0	2.37775e+07		High	Not Found
High	P30405	Peptidyl-prolyl cis-trans isomerase F, mitochondrial OS=Homo sapiens OX=9606 GN=PPIF PE=1 SV=1	0	3.198	8	2	3	2	1	207	22	2	0	6.07779e+07	61393560	High	High
High	Q9UBB4	Ataxin-10 OS=Homo sapiens OX=9606 GN=ATXN10 PE=1 SV=1	0	3.192	2	1	1	1	1	475	53.5	1	0			Not Found	High
High	P15153	Ras-related C3 botulinum toxin substrate 2 OS=Homo sapiens OX=9606 GN=RAC2 PE=1 SV=1	0	3.18	5	1	2	1	1	192	21.4	1	0			High	High
High	Q9NQ88	Fructose-2,6-bisphosphatase TIGAR OS=Homo sapiens OX=9606 GN=TIGAR PE=1 SV=1	0	3.178	4	1	1	1	1	270	30	1	0			Not Found	High
High	Q13112	Chromatin assembly factor 1 subunit B OS=Homo sapiens OX=9606 GN=CHAF1B PE=1 SV=1	0	3.166	2	1	1	1	1	559	61.5	1	0			High	Not Found
High	O00750	Phosphatidylinositol 4-phosphate 3-kinase C2 domain-containing subunit beta OS=Homo sapiens OX=9606 GN=PIK3C2B PE=1 SV=2	0	3.16	2	1	1	1	1	1634	184.7	1	0			Not Found	High
High	Q96SU4	Oxysterol-binding protein-related protein 9 OS=Homo sapiens OX=9606 GN=OSBPL9 PE=1 SV=2	0	3.154	1	1	2	1	1	736	83.1	1	0			High	High
High	O15360	Fanconi anemia group A protein OS=Homo sapiens OX=9606 GN=FANCA PE=1 SV=2	0	3.148	1	1	1	1	1	1455	162.7	1	0	3.96171e+06	8798685	Peak Found	High
High	Q9UK59	Lariat debranching enzyme OS=Homo sapiens OX=9606 GN=DBR1 PE=1 SV=2	0	3.145	3	2	3	2	1	544	61.5	2	0	2.74565e+07	7573021	High	High
High	Q16585	Beta-sarcoglycan OS=Homo sapiens OX=9606 GN=SGCB PE=1 SV=1	0	3.143	5	1	1	1	1	318	34.8	1	0			Not Found	High
High	Q7L9L4	MOB kinase activator 1B OS=Homo sapiens OX=9606 GN=MOB1B PE=1 SV=3	0	3.14	5	1	1	1	1	216	25.1	1	0	2.56943e+07		High	Not Found
High	P49006	MARCKS-related protein OS=Homo sapiens OX=9606 GN=MARCKSL1 PE=1 SV=2	0	3.138	7	1	2	1	1	195	19.5	1	0	1.81492e+07	16290784	High	High
High	Q3LXA3	Triokinase/FMN cyclase OS=Homo sapiens OX=9606 GN=TKFC PE=1 SV=2	0	3.129	3	1	1	1	1	575	58.9	1	0			High	Not Found
High	P23443	Ribosomal protein S6 kinase beta-1 OS=Homo sapiens OX=9606 GN=RPS6KB1 PE=1 SV=2	0	3.116	3	2	3	1	1	525	59.1	2	0	2.08183e+07		High	Not Found
High	Q68CP9	AT-rich interactive domain-containing protein 2 OS=Homo sapiens OX=9606 GN=ARID2 PE=1 SV=2	0	3.114	1	1	1	1	1	1835	197.3	1	0		33812736	Not Found	High
High	Q13613	Myotubularin-related protein 1 OS=Homo sapiens OX=9606 GN=MTMR1 PE=1 SV=4	0	3.109	4	1	1	1	1	665	74.6	1	0			Not Found	High
High	Q9BQ67	Glutamate-rich WD repeat-containing protein 1 OS=Homo sapiens OX=9606 GN=GRWD1 PE=1 SV=1	0	3.107	5	2	2	2	1	446	49.4	2	0		4.59852e+06	High	High
High	A6NFI3	Zinc finger protein 316 OS=Homo sapiens OX=9606 GN=ZNF316 PE=1 SV=1	0	3.107	2	1	1	1	1	1004	108.4	1	0	1.13772e+07		High	Not Found
High	Q96D46	60S ribosomal export protein NMD3 OS=Homo sapiens OX=9606 GN=NMD3 PE=1 SV=1	0	3.093	3	1	1	1	1	503	57.6	1	0			Not Found	High
High	Q92540	Nonsense-mediated mRNA decay factor SMG7 OS=Homo sapiens OX=9606 GN=SMG7 PE=1 SV=2	0	3.086	1	1	1	1	1	1137	127.2	1	0			Peak Found	High
High	Q9BZQ6	ER degradation-enhancing alpha-mannosidase-like protein 3 OS=Homo sapiens OX=9606 GN=EDEM3 PE=1 SV=2	0	3.079	1	1	1	1	1	932	104.6	1	0			Not Found	High
High	Q9Y243	RAC-gamma serine/threonine-protein kinase OS=Homo sapiens OX=9606 GN=AKT3 PE=1 SV=1	0	3.079	5	2	3	1	1	479	55.7	2	0	2.7734e+07		High	Not Found
High	Q13615	Myotubularin-related protein 3 OS=Homo sapiens OX=9606 GN=MTMR3 PE=1 SV=3	0	3.075	3	2	2	2	1	1198	133.5	2	0	5.9164e+06	5.56363e+06	Peak Found	High
High	Q9NVZ3	Adaptin ear-binding coat-associated protein 2 OS=Homo sapiens OX=9606 GN=NECAP2 PE=1 SV=1	0	3.071	6	1	1	1	1	263	28.3	1	0			High	Not Found
High	Q9ULD2	Microtubule-associated tumor suppressor 1 OS=Homo sapiens OX=9606 GN=MTUS1 PE=1 SV=2	0	3.062	1	2	2	2	1	1270	141.3	2	0	4.49382e+07	34813196	Peak Found	High
High	Q92541	RNA polymerase-associated protein RTF1 homolog OS=Homo sapiens OX=9606 GN=RTF1 PE=1 SV=4	0	3.052	2	1	2	1	1	710	80.3	1	0	2.43328e+07	24662126	High	High
High	Q7Z7L1	Schlafen family member 11 OS=Homo sapiens OX=9606 GN=SLFN11 PE=1 SV=2	0	3.051	3	2	2	2	1	901	102.8	2	0	2.08304e+07		High	High
High	Q9BTW9	Tubulin-specific chaperone D OS=Homo sapiens OX=9606 GN=TBCD PE=1 SV=2	0	3.047	1	1	1	1	1	1192	132.5	1	0		8431679	Not Found	High
High	Q53SF7	Cordon-bleu protein-like 1 OS=Homo sapiens OX=9606 GN=COBLL1 PE=1 SV=3	0	3.038	2	2	2	2	1	1128	123.8	2	0		2.65605e+06	Not Found	High
High	P63313	Thymosin beta-10 OS=Homo sapiens OX=9606 GN=TMSB10 PE=1 SV=2	0	3.031	18	2	4	2	1	44	5	2	0	3.21986e+08	379643360	High	High
High	P62847	Small ribosomal subunit protein eS24 OS=Homo sapiens OX=9606 GN=RPS24 PE=1 SV=1	0	3.031	9	1	1	1	1	133	15.4	1	0	1.36517e+07		High	Not Found
High	P25208	Nuclear transcription factor Y subunit beta OS=Homo sapiens OX=9606 GN=NFYB PE=1 SV=2	0	3.03	10	1	1	1	1	207	22.8	1	0			Not Found	High
High	P23511	Nuclear transcription factor Y subunit alpha OS=Homo sapiens OX=9606 GN=NFYA PE=1 SV=2	0	3.008	5	1	1	1	1	347	36.9	1	0	2.62827e+07	36867440	High	Peak Found
High	Q9UPQ3	Arf-GAP with GTPase, ANK repeat and PH domain-containing protein 1 OS=Homo sapiens OX=9606 GN=AGAP1 PE=1 SV=4	0	3.007	2	2	3	1	1	857	94.4	2	0	1.91743e+06	2.35721e+06	Peak Found	High
High	Q9NUJ3	T-complex protein 11-like protein 1 OS=Homo sapiens OX=9606 GN=TCP11L1 PE=1 SV=1	0	3.005	2	1	1	1	1	509	57	1	0			Not Found	High
High	P29692	Elongation factor 1-delta OS=Homo sapiens OX=9606 GN=EEF1D PE=1 SV=5	0	3.002	4	1	1	1	1	281	31.1	1	0			Not Found	High
High	Q06210	Glutamine--fructose-6-phosphate aminotransferase [isomerizing] 1 OS=Homo sapiens OX=9606 GN=GFPT1 PE=1 SV=3	0	2.982	2	1	2	1	1	699	78.8	1	0			High	High
High	Q8TDM6	Disks large homolog 5 OS=Homo sapiens OX=9606 GN=DLG5 PE=1 SV=4	0	2.981	1	2	3	2	1	1919	213.7	2	0	2.26949e+07	2.686e+07	High	High
High	Q86T82	Ubiquitin carboxyl-terminal hydrolase 37 OS=Homo sapiens OX=9606 GN=USP37 PE=1 SV=2	0	2.981	1	1	2	1	1	979	110.1	1	0	1.03164e+07	6.95456e+06	High	High
High	Q96JN8	Neuralized-like protein 4 OS=Homo sapiens OX=9606 GN=NEURL4 PE=1 SV=2	0	2.981	1	1	1	1	1	1562	166.8	1	0			High	Not Found
High	P00492	Hypoxanthine-guanine phosphoribosyltransferase OS=Homo sapiens OX=9606 GN=HPRT1 PE=1 SV=2	0	2.969	5	1	2	1	1	218	24.6	1	0		10951067	High	High
High	P49005	DNA polymerase delta subunit 2 OS=Homo sapiens OX=9606 GN=POLD2 PE=1 SV=1	0	2.963	3	1	1	1	1	469	51.3	1	0			Not Found	High
High	Q9H832	Ubiquitin-conjugating enzyme E2 Z OS=Homo sapiens OX=9606 GN=UBE2Z PE=1 SV=2	0.001	2.955	5	2	2	2	1	354	38.2	2	0			High	High
High	Q9BQ61	Telomerase RNA component interacting RNase OS=Homo sapiens OX=9606 GN=TRIR PE=1 SV=1	0.001	2.954	8	1	2	1	1	176	18.4	1	0	2.28642e+07	31134886	High	High
High	P18847	Cyclic AMP-dependent transcription factor ATF-3 OS=Homo sapiens OX=9606 GN=ATF3 PE=1 SV=2	0.001	2.952	6	1	1	1	1	181	20.6	1	0			High	Not Found
High	Q9H1H9	Kinesin-like protein KIF13A OS=Homo sapiens OX=9606 GN=KIF13A PE=1 SV=2	0.001	2.951	1	2	2	1	1	1805	202.2	2	0	8.00033e+06	9423500	Peak Found	High
High	O43502	DNA repair protein RAD51 homolog 3 OS=Homo sapiens OX=9606 GN=RAD51C PE=1 SV=1	0.001	2.947	3	1	1	1	1	376	42.2	1	0			Not Found	High
High	P13807	Glycogen [starch] synthase, muscle OS=Homo sapiens OX=9606 GN=GYS1 PE=1 SV=2	0.001	2.944	3	1	1	1	1	737	83.7	1	0			High	Not Found
High	P27824	Calnexin OS=Homo sapiens OX=9606 GN=CANX PE=1 SV=2	0.001	2.941	2	1	2	1	1	592	67.5	1	0			High	High
High	P83731	Large ribosomal subunit protein eL24 OS=Homo sapiens OX=9606 GN=RPL24 PE=1 SV=1	0.001	2.94	6	1	1	1	1	157	17.8	1	0			High	Not Found
High	Q9Y2I1	Nischarin OS=Homo sapiens OX=9606 GN=NISCH PE=1 SV=3	0.001	2.928	1	1	1	1	1	1504	166.5	1	0			High	Not Found
High	P42771	Cyclin-dependent kinase inhibitor 2A OS=Homo sapiens OX=9606 GN=CDKN2A PE=1 SV=2	0.001	2.924	11	1	1	1	1	156	16.5	1	0			Not Found	High
High	Q9Y485	DmX-like protein 1 OS=Homo sapiens OX=9606 GN=DMXL1 PE=1 SV=3	0.001	2.924	0	1	1	1	1	3027	337.6	1	0			High	Not Found
High	Q96JK2	DDB1- and CUL4-associated factor 5 OS=Homo sapiens OX=9606 GN=DCAF5 PE=1 SV=2	0.001	2.917	2	2	2	2	1	942	103.9	2	0	3.61222e+06	5811934	High	High
High	Q8TDY2	RB1-inducible coiled-coil protein 1 OS=Homo sapiens OX=9606 GN=RB1CC1 PE=1 SV=3	0.001	2.916	1	1	1	1	1	1594	183	1	0			Not Found	High
High	P28289	Tropomodulin-1 OS=Homo sapiens OX=9606 GN=TMOD1 PE=1 SV=1	0.001	2.911	5	1	1	1	1	359	40.5	1	0	5.9794e+07		High	Not Found
High	Q9ULG6	Cell cycle progression protein 1 OS=Homo sapiens OX=9606 GN=CCPG1 PE=1 SV=3	0.001	2.91	1	1	1	1	1	757	87.3	1	0			High	Not Found
High	Q9BYW2	Histone-lysine N-methyltransferase SETD2 OS=Homo sapiens OX=9606 GN=SETD2 PE=1 SV=3	0.002	2.898	1	2	2	2	1	2564	287.4	2	0			High	Not Found
High	Q7Z3C6	Autophagy-related protein 9A OS=Homo sapiens OX=9606 GN=ATG9A PE=1 SV=3	0.002	2.894	1	1	2	1	1	839	94.4	1	0	7.94196e+06	7637849	High	High
High	Q9Y2L1	Exosome complex exonuclease RRP44 OS=Homo sapiens OX=9606 GN=DIS3 PE=1 SV=2	0.002	2.891	1	1	2	1	1	958	108.9	1	0			High	High
High	O15269	Serine palmitoyltransferase 1 OS=Homo sapiens OX=9606 GN=SPTLC1 PE=1 SV=1	0.002	2.885	2	1	1	1	1	473	52.7	1	0		6365464	Not Found	High
High	Q15084	Protein disulfide-isomerase A6 OS=Homo sapiens OX=9606 GN=PDIA6 PE=1 SV=1	0.002	2.884	2	1	1	1	1	440	48.1	1	0			High	Not Found
High	Q99956	Dual specificity protein phosphatase 9 OS=Homo sapiens OX=9606 GN=DUSP9 PE=1 SV=1	0.002	2.879	4	1	1	1	1	384	41.8	1	0			Not Found	High
High	Q5SRE5	Nucleoporin NUP188 OS=Homo sapiens OX=9606 GN=NUP188 PE=1 SV=1	0.002	2.876	1	1	1	1	1	1749	195.9	1	0			Not Found	High
High	Q8WZA9	Immunity-related GTPase family Q protein OS=Homo sapiens OX=9606 GN=IRGQ PE=1 SV=1	0.002	2.875	2	1	1	1	1	623	62.7	1	0			High	Not Found
High	Q01650	Large neutral amino acids transporter small subunit 1 OS=Homo sapiens OX=9606 GN=SLC7A5 PE=1 SV=2	0.002	2.873	3	1	2	1	1	507	55	1	0		14881819	High	High
High	Q49MG5	Microtubule-associated protein 9 OS=Homo sapiens OX=9606 GN=MAP9 PE=1 SV=3	0.002	2.866	1	1	1	1	1	647	74.2	1	0		2.07873e+06	Not Found	High
High	Q969T9	WW domain-binding protein 2 OS=Homo sapiens OX=9606 GN=WBP2 PE=1 SV=1	0.002	2.861	4	1	1	1	1	261	28.1	1	0			Not Found	High
High	Q9NPI6	mRNA-decapping enzyme 1A OS=Homo sapiens OX=9606 GN=DCP1A PE=1 SV=3	0.002	2.858	2	1	1	1	1	582	63.2	1	0			High	Not Found
High	Q6PJG2	Mitotic deacetylase-associated SANT domain protein OS=Homo sapiens OX=9606 GN=MIDEAS PE=1 SV=2	0.002	2.857	1	1	2	1	1	1045	114.9	1	0			High	High
High	Q5VZK9	F-actin-uncapping protein LRRC16A OS=Homo sapiens OX=9606 GN=CARMIL1 PE=1 SV=1	0.002	2.853	1	1	1	1	1	1371	151.5	1	0			Not Found	High
High	Q8N1F7	Nuclear pore complex protein Nup93 OS=Homo sapiens OX=9606 GN=NUP93 PE=1 SV=2	0.002	2.836	4	2	2	2	1	819	93.4	2	0			High	Not Found
High	Q9Y2X3	Nucleolar protein 58 OS=Homo sapiens OX=9606 GN=NOP58 PE=1 SV=1	0.002	2.836	2	1	1	1	1	529	59.5	1	0			High	Not Found
High	Q5VY09	Immediate early response gene 5 protein OS=Homo sapiens OX=9606 GN=IER5 PE=1 SV=3	0.002	2.832	3	1	1	1	1	327	33.7	1	0			Not Found	High
High	Q4VCS5	Angiomotin OS=Homo sapiens OX=9606 GN=AMOT PE=1 SV=1	0.002	2.829	3	2	2	1	1	1084	118	2	0			High	High
High	Q9UGI8	Testin OS=Homo sapiens OX=9606 GN=TES PE=1 SV=1	0.002	2.825	3	1	1	1	1	421	48	1	0	1.0373e+07	10422346	High	Peak Found
High	P55011	Solute carrier family 12 member 2 OS=Homo sapiens OX=9606 GN=SLC12A2 PE=1 SV=1	0.002	2.813	1	1	2	1	1	1212	131.4	1	0	2.19308e+06		High	High
High	Q5TDH0	Protein DDI1 homolog 2 OS=Homo sapiens OX=9606 GN=DDI2 PE=1 SV=1	0.002	2.81	5	1	1	1	1	399	44.5	1	0			High	Not Found
High	O94916	Nuclear factor of activated T-cells 5 OS=Homo sapiens OX=9606 GN=NFAT5 PE=1 SV=1	0.002	2.808	1	2	2	2	1	1531	165.7	2	0			Not Found	High
High	P27540	Aryl hydrocarbon receptor nuclear translocator OS=Homo sapiens OX=9606 GN=ARNT PE=1 SV=1	0.002	2.8	2	1	1	1	1	789	86.6	1	0			High	Not Found
High	Q9Y256	CAAX prenyl protease 2 OS=Homo sapiens OX=9606 GN=RCE1 PE=1 SV=1	0.002	2.796	4	1	2	1	1	329	35.8	1	0			High	High
High	Q9HBK9	Arsenite methyltransferase OS=Homo sapiens OX=9606 GN=AS3MT PE=1 SV=3	0.002	2.792	7	1	1	1	1	375	41.7	1	0		36582828	Not Found	High
High	Q92613	Protein Jade-3 OS=Homo sapiens OX=9606 GN=JADE3 PE=1 SV=1	0.002	2.782	1	1	1	1	1	823	93.7	1	0		5.53241e+06	Not Found	High
High	Q4KWH8	1-phosphatidylinositol 4,5-bisphosphate phosphodiesterase eta-1 OS=Homo sapiens OX=9606 GN=PLCH1 PE=1 SV=1	0.002	2.77	0	1	1	1	1	1693	189.1	1	0			Not Found	High
High	Q9UHX1	Poly(U)-binding-splicing factor PUF60 OS=Homo sapiens OX=9606 GN=PUF60 PE=1 SV=1	0.002	2.768	6	1	1	1	1	559	59.8	1	0			Not Found	High
High	O95573	Fatty acid CoA ligase Acsl3 OS=Homo sapiens OX=9606 GN=ACSL3 PE=1 SV=3	0.002	2.767	2	1	1	1	1	720	80.4	1	0			Not Found	High
High	Q6ZW49	PAX-interacting protein 1 OS=Homo sapiens OX=9606 GN=PAXIP1 PE=1 SV=2	0.002	2.766	2	1	1	1	1	1069	121.3	1	0	7.04048e+06	17790602	High	Peak Found
High	P33527	Multidrug resistance-associated protein 1 OS=Homo sapiens OX=9606 GN=ABCC1 PE=1 SV=3	0.002	2.756	1	1	1	1	1	1531	171.5	1	0			High	Not Found
High	Q8TB52	F-box only protein 30 OS=Homo sapiens OX=9606 GN=FBXO30 PE=1 SV=3	0.002	2.754	2	1	1	1	1	745	82.3	1	0			High	Not Found
High	Q92889	DNA repair endonuclease XPF OS=Homo sapiens OX=9606 GN=ERCC4 PE=1 SV=3	0.002	2.752	1	1	1	1	1	916	104.4	1	0			Not Found	High
High	O60231	Pre-mRNA-splicing factor ATP-dependent RNA helicase DHX16 OS=Homo sapiens OX=9606 GN=DHX16 PE=1 SV=2	0.002	2.742	1	1	1	1	1	1041	119.2	1	0			High	Not Found
High	Q9BSR8	Protein YIPF4 OS=Homo sapiens OX=9606 GN=YIPF4 PE=1 SV=1	0.002	2.737	4	1	1	1	1	244	27.1	1	0	4.22515e+07	25918430	Peak Found	High
High	P34897	Serine hydroxymethyltransferase, mitochondrial OS=Homo sapiens OX=9606 GN=SHMT2 PE=1 SV=3	0.002	2.735	3	1	1	1	1	504	56	1	0			High	Not Found
High	Q9BX66	Sorbin and SH3 domain-containing protein 1 OS=Homo sapiens OX=9606 GN=SORBS1 PE=1 SV=3	0.002	2.73	1	1	1	1	1	1292	142.4	1	0			Not Found	High
High	Q9UBL6	Copine-7 OS=Homo sapiens OX=9606 GN=CPNE7 PE=1 SV=1	0.002	2.729	1	1	2	1	1	633	70.2	1	0			High	High
High	P31930	Cytochrome b-c1 complex subunit 1, mitochondrial OS=Homo sapiens OX=9606 GN=UQCRC1 PE=1 SV=3	0.002	2.728	3	1	1	1	1	480	52.6	1	0			High	Not Found
High	O43715	TP53-regulated inhibitor of apoptosis 1 OS=Homo sapiens OX=9606 GN=TRIAP1 PE=1 SV=1	0.002	2.724	11	1	2	1	1	76	8.8	1	0	1.23838e+07	12130388	High	High
High	Q9NWB1	RNA binding protein fox-1 homolog 1 OS=Homo sapiens OX=9606 GN=RBFOX1 PE=1 SV=2	0.002	2.724	4	1	1	1	1	397	42.8	1	0			High	Not Found
High	Q9Y2A7	Nck-associated protein 1 OS=Homo sapiens OX=9606 GN=NCKAP1 PE=1 SV=1	0.002	2.72	1	1	1	1	1	1128	128.7	1	0			High	Not Found
High	Q15398	Disks large-associated protein 5 OS=Homo sapiens OX=9606 GN=DLGAP5 PE=1 SV=2	0.002	2.714	3	1	1	1	1	846	95.1	1	0			High	Not Found
High	O43296	Zinc finger protein 264 OS=Homo sapiens OX=9606 GN=ZNF264 PE=1 SV=1	0.002	2.713	3	1	1	1	1	627	70.5	1	0			Not Found	High
High	Q7Z569	BRCA1-associated protein OS=Homo sapiens OX=9606 GN=BRAP PE=1 SV=2	0.002	2.708	2	1	1	1	1	592	67.3	1	0	7.60926e+06	4564360	High	Peak Found
High	Q9H0E3	Histone deacetylase complex subunit SAP130 OS=Homo sapiens OX=9606 GN=SAP130 PE=1 SV=1	0.002	2.707	1	1	2	1	1	1048	110.3	1	0			High	High
High	Q86WR0	Coiled-coil domain-containing protein 25 OS=Homo sapiens OX=9606 GN=CCDC25 PE=1 SV=2	0.002	2.7	4	1	2	1	1	208	24.5	1	0	1.66858e+07		High	High
High	O15417	Trinucleotide repeat-containing gene 18 protein OS=Homo sapiens OX=9606 GN=TNRC18 PE=1 SV=3	0.002	2.693	0	1	1	1	1	2968	314.3	1	0			High	Not Found
High	Q9NQL2	Ras-related GTP-binding protein D OS=Homo sapiens OX=9606 GN=RRAGD PE=1 SV=1	0.002	2.679	2	1	1	1	1	400	45.6	1	0			High	Not Found
High	Q8N0X7	Spartin OS=Homo sapiens OX=9606 GN=SPART PE=1 SV=1	0.002	2.675	2	2	2	2	1	666	72.8	2	0	866703	796189	Peak Found	High
High	Q8TEY7	Ubiquitin carboxyl-terminal hydrolase 33 OS=Homo sapiens OX=9606 GN=USP33 PE=1 SV=2	0.002	2.673	1	1	1	1	1	942	106.7	1	0			High	Not Found
High	Q9BRF8	Serine/threonine-protein phosphatase CPPED1 OS=Homo sapiens OX=9606 GN=CPPED1 PE=1 SV=3	0.002	2.672	4	1	2	1	1	314	35.5	1	0			High	High
High	Q8N5L8	Ribonuclease P protein subunit p25-like protein OS=Homo sapiens OX=9606 GN=RPP25L PE=1 SV=1	0.002	2.671	6	1	1	1	1	163	17.6	1	0	1.94787e+07		High	Not Found
High	P18850	Cyclic AMP-dependent transcription factor ATF-6 alpha OS=Homo sapiens OX=9606 GN=ATF6 PE=1 SV=3	0.002	2.663	3	2	3	1	1	670	74.5	2	1	2.72939e+06	1.86121e+06	Peak Found	High
High	Q02447	Transcription factor Sp3 OS=Homo sapiens OX=9606 GN=SP3 PE=1 SV=3	0.002	2.652	2	1	2	1	1	781	81.9	1	0			High	High
High	P09429	High mobility group protein B1 OS=Homo sapiens OX=9606 GN=HMGB1 PE=1 SV=3	0.002	2.64	7	1	1	1	1	215	24.9	1	0		9192664	Not Found	High
High	Q14145	Kelch-like ECH-associated protein 1 OS=Homo sapiens OX=9606 GN=KEAP1 PE=1 SV=2	0.002	2.638	5	1	1	1	1	624	69.6	1	0			Not Found	High
High	Q5VUB5	Protein FAM171A1 OS=Homo sapiens OX=9606 GN=FAM171A1 PE=1 SV=1	0.002	2.637	1	1	2	1	1	890	97.8	1	0			High	High
High	P04181	Ornithine aminotransferase, mitochondrial OS=Homo sapiens OX=9606 GN=OAT PE=1 SV=1	0.002	2.635	3	1	1	1	1	439	48.5	1	0			High	Not Found
High	Q15057	Arf-GAP with coiled-coil, ANK repeat and PH domain-containing protein 2 OS=Homo sapiens OX=9606 GN=ACAP2 PE=1 SV=3	0.002	2.633	4	1	2	1	1	778	88	1	0		6.54079e+06	Not Found	High
High	O94842	TOX high mobility group box family member 4 OS=Homo sapiens OX=9606 GN=TOX4 PE=1 SV=1	0.002	2.617	2	1	2	1	1	621	66.2	1	0	1.77669e+07	19058554	High	High
High	Q5U5Q3	RNA-binding E3 ubiquitin-protein ligase MEX3C OS=Homo sapiens OX=9606 GN=MEX3C PE=1 SV=3	0.002	2.614	1	1	2	1	1	659	69.3	1	0			High	High
High	Q5SRH9	Tetratricopeptide repeat protein 39A OS=Homo sapiens OX=9606 GN=TTC39A PE=1 SV=1	0.002	2.604	1	1	1	1	1	613	69.7	1	0			Not Found	High
High	O15111	Inhibitor of nuclear factor kappa-B kinase subunit alpha OS=Homo sapiens OX=9606 GN=CHUK PE=1 SV=2	0.002	2.603	2	1	1	1	1	745	84.6	1	0	6.99301e+06	8890506	Peak Found	High
High	P17028	Zinc finger protein 24 OS=Homo sapiens OX=9606 GN=ZNF24 PE=1 SV=4	0.003	2.6	3	1	1	1	1	368	42.1	1	0			High	Not Found
High	Q9NT62	Ubiquitin-like-conjugating enzyme ATG3 OS=Homo sapiens OX=9606 GN=ATG3 PE=1 SV=1	0.003	2.597	4	1	1	1	1	314	35.8	1	0	1.75579e+07		High	Not Found
High	B2RTY4	Unconventional myosin-IXa OS=Homo sapiens OX=9606 GN=MYO9A PE=1 SV=2	0.003	2.593	0	1	1	1	1	2548	292.5	1	0	1.10444e+07	9672808	High	Peak Found
High	Q9Y6I9	Testis-expressed protein 264 OS=Homo sapiens OX=9606 GN=TEX264 PE=1 SV=1	0.003	2.591	3	1	1	1	1	313	34.2	1	0			High	Not Found
High	P04632	Calpain small subunit 1 OS=Homo sapiens OX=9606 GN=CAPNS1 PE=1 SV=1	0.003	2.584	3	1	2	1	1	268	28.3	1	0		9600562	High	High
High	P30048	Thioredoxin-dependent peroxide reductase, mitochondrial OS=Homo sapiens OX=9606 GN=PRDX3 PE=1 SV=3	0.003	2.581	5	1	2	1	1	256	27.7	1	0	2.85919e+07		High	High
High	Q9HCM7	Fibrosin-1-like protein OS=Homo sapiens OX=9606 GN=FBRSL1 PE=1 SV=4	0.003	2.571	1	1	1	1	1	1045	110.8	1	0			High	Not Found
High	P26367	Paired box protein Pax-6 OS=Homo sapiens OX=9606 GN=PAX6 PE=1 SV=2	0.003	2.567	3	1	1	1	1	422	46.7	1	0	6.48535e+07		High	Not Found
High	O60503	Adenylate cyclase type 9 OS=Homo sapiens OX=9606 GN=ADCY9 PE=1 SV=4	0.003	2.562	2	1	1	1	1	1353	150.6	1	0			Not Found	High
High	O15234	Protein CASC3 OS=Homo sapiens OX=9606 GN=CASC3 PE=1 SV=2	0.003	2.549	2	1	1	1	1	703	76.2	1	0			Not Found	High
High	Q6ZT07	TBC1 domain family member 9 OS=Homo sapiens OX=9606 GN=TBC1D9 PE=2 SV=2	0.003	2.546	1	1	1	1	1	1266	143.1	1	0			High	Not Found
High	Q00577	Transcriptional activator protein Pur-alpha OS=Homo sapiens OX=9606 GN=PURA PE=1 SV=2	0.003	2.545	3	1	1	1	1	322	34.9	1	0	3.62471e+06	4.67888e+06	Peak Found	High
High	O75530	Polycomb protein EED OS=Homo sapiens OX=9606 GN=EED PE=1 SV=2	0.003	2.543	2	1	1	1	1	441	50.2	1	0			Not Found	High
High	Q16181	Septin-7 OS=Homo sapiens OX=9606 GN=SEPTIN7 PE=1 SV=2	0.003	2.538	5	1	1	1	1	437	50.6	1	0	7.4787e+07	78872168	High	Peak Found
High	Q8WVB6	Chromosome transmission fidelity protein 18 homolog OS=Homo sapiens OX=9606 GN=CHTF18 PE=1 SV=1	0.003	2.532	1	1	1	1	1	975	107.3	1	0			High	Not Found
High	Q9Y6K9	NF-kappa-B essential modulator OS=Homo sapiens OX=9606 GN=IKBKG PE=1 SV=2	0.003	2.531	2	1	1	1	1	419	48.2	1	0		493981	Not Found	High
High	Q9BQI0	Allograft inflammatory factor 1-like OS=Homo sapiens OX=9606 GN=AIF1L PE=1 SV=1	0.003	2.526	6	1	2	1	1	150	17.1	1	0	1.96357e+07	15245423	High	High
High	P27361	Mitogen-activated protein kinase 3 OS=Homo sapiens OX=9606 GN=MAPK3 PE=1 SV=4	0.003	2.523	4	1	1	1	1	379	43.1	1	0	7.99498e+06	10654726	Peak Found	High
High	O43598	2'-deoxynucleoside 5'-phosphate N-hydrolase 1 OS=Homo sapiens OX=9606 GN=DNPH1 PE=1 SV=1	0.003	2.518	10	1	1	1	1	174	19.1	1	0			Not Found	High
High	Q9BW71	HIRA-interacting protein 3 OS=Homo sapiens OX=9606 GN=HIRIP3 PE=1 SV=3	0.003	2.51	2	1	2	1	1	556	61.9	1	0			High	High
High	Q9GZV5	WW domain-containing transcription regulator protein 1 OS=Homo sapiens OX=9606 GN=WWTR1 PE=1 SV=1	0.003	2.5	2	1	1	1	1	400	44.1	1	0	1.47989e+07	17562428	High	Peak Found
High	Q8WVP7	Limb region 1 protein homolog OS=Homo sapiens OX=9606 GN=LMBR1 PE=1 SV=1	0.003	2.485	4	2	2	2	1	490	55.1	2	0			High	Not Found
High	Q06265	Exosome complex component RRP45 OS=Homo sapiens OX=9606 GN=EXOSC9 PE=1 SV=3	0.003	2.472	3	1	1	1	1	439	48.9	1	0	1.88709e+07		High	Not Found
High	Q6ZSR9	Uncharacterized protein FLJ45252 OS=Homo sapiens OX=9606 PE=2 SV=2	0.003	2.471	5	1	1	1	1	355	38	1	0			Not Found	High
High	Q96HI0	Sentrin-specific protease 5 OS=Homo sapiens OX=9606 GN=SENP5 PE=1 SV=3	0.003	2.471	1	1	1	1	1	755	86.6	1	0		500638	Not Found	High
High	Q8IVI9	Nostrin OS=Homo sapiens OX=9606 GN=NOSTRIN PE=1 SV=2	0.003	2.471	2	1	1	1	1	506	57.6	1	0			High	Not Found
High	Q9Y265	RuvB-like 1 OS=Homo sapiens OX=9606 GN=RUVBL1 PE=1 SV=1	0.003	2.47	3	1	1	1	1	456	50.2	1	0			Not Found	High
High	Q92766	Ras-responsive element-binding protein 1 OS=Homo sapiens OX=9606 GN=RREB1 PE=1 SV=3	0.003	2.469	2	1	2	1	1	1687	181.3	1	0		12247173	High	High
High	Q13772	Nuclear receptor coactivator 4 OS=Homo sapiens OX=9606 GN=NCOA4 PE=1 SV=1	0.003	2.465	3	2	2	2	1	614	69.7	2	0	2.30573e+07	18905418	High	High
High	P30101	Protein disulfide-isomerase A3 OS=Homo sapiens OX=9606 GN=PDIA3 PE=1 SV=4	0.003	2.463	2	1	1	1	1	505	56.7	1	0			High	Not Found
High	Q13206	Probable ATP-dependent RNA helicase DDX10 OS=Homo sapiens OX=9606 GN=DDX10 PE=1 SV=2	0.003	2.463	1	1	1	1	1	875	100.8	1	0			High	Not Found
High	P10589	COUP transcription factor 1 OS=Homo sapiens OX=9606 GN=NR2F1 PE=1 SV=1	0.003	2.462	3	1	1	1	1	423	46.1	1	0	7.31566e+06		High	Not Found
High	O15371	Eukaryotic translation initiation factor 3 subunit D OS=Homo sapiens OX=9606 GN=EIF3D PE=1 SV=1	0.003	2.459	3	1	1	1	1	548	63.9	1	0			Not Found	High
High	Q8NCM8	Cytoplasmic dynein 2 heavy chain 1 OS=Homo sapiens OX=9606 GN=DYNC2H1 PE=1 SV=4	0.003	2.452	0	1	1	1	1	4307	492.3	1	0			Not Found	High
High	Q5RI15	Cytochrome c oxidase assembly protein COX20, mitochondrial OS=Homo sapiens OX=9606 GN=COX20 PE=1 SV=2	0.003	2.451	12	1	1	1	1	118	13.3	1	0			Not Found	High
High	Q14686	Nuclear receptor coactivator 6 OS=Homo sapiens OX=9606 GN=NCOA6 PE=1 SV=3	0.003	2.447	1	1	1	1	1	2063	219	1	0			High	Not Found
High	Q9HCH0	Nck-associated protein 5-like OS=Homo sapiens OX=9606 GN=NCKAP5L PE=1 SV=4	0.003	2.446	1	1	1	1	1	1334	139.4	1	0	1.53931e+07	6104741	High	Peak Found
High	Q8TEL6	Short transient receptor potential channel 4-associated protein OS=Homo sapiens OX=9606 GN=TRPC4AP PE=1 SV=2	0.003	2.436	3	1	1	1	1	797	90.8	1	0			High	Not Found
High	P15531	Nucleoside diphosphate kinase A OS=Homo sapiens OX=9606 GN=NME1 PE=1 SV=1	0.003	2.424	8	1	1	1	1	152	17.1	1	0			Not Found	High
High	P28702	Retinoic acid receptor RXR-beta OS=Homo sapiens OX=9606 GN=RXRB PE=1 SV=2	0.003	2.42	2	1	1	1	1	533	56.9	1	0			Not Found	High
High	Q15054	DNA polymerase delta subunit 3 OS=Homo sapiens OX=9606 GN=POLD3 PE=1 SV=2	0.003	2.419	4	2	2	2	1	466	51.4	2	0	6.18381e+06	1.18059e+07	High	High
High	Q9UKF6	Cleavage and polyadenylation specificity factor subunit 3 OS=Homo sapiens OX=9606 GN=CPSF3 PE=1 SV=1	0.003	2.416	1	1	2	1	1	684	77.4	1	0	2.52624e+07	21672552	High	High
High	Q9NZJ7	Mitochondrial carrier homolog 1 OS=Homo sapiens OX=9606 GN=MTCH1 PE=1 SV=1	0.003	2.411	3	1	1	1	1	389	41.5	1	0			Not Found	High
High	Q8NBU5	Outer mitochondrial transmembrane helix translocase OS=Homo sapiens OX=9606 GN=ATAD1 PE=1 SV=1	0.003	2.4	4	1	2	1	1	361	40.7	1	0			Not Found	High
High	Q9P219	Protein Daple OS=Homo sapiens OX=9606 GN=CCDC88C PE=1 SV=3	0.003	2.395	0	1	1	1	1	2028	228.1	1	0			Not Found	High
High	Q86Y13	E3 ubiquitin-protein ligase DZIP3 OS=Homo sapiens OX=9606 GN=DZIP3 PE=1 SV=2	0.004	2.383	1	1	1	1	1	1208	138.5	1	0	1.17473e+07	10127278	Peak Found	High
High	Q96QD8	Sodium-coupled neutral amino acid symporter 2 OS=Homo sapiens OX=9606 GN=SLC38A2 PE=1 SV=2	0.004	2.373	2	1	2	1	1	506	56	1	0	8.16144e+06		High	High
High	P17482	Homeobox protein Hox-B9 OS=Homo sapiens OX=9606 GN=HOXB9 PE=1 SV=2	0.004	2.372	5	1	2	1	1	250	28	1	0			High	High
High	Q9BZF1	Oxysterol-binding protein-related protein 8 OS=Homo sapiens OX=9606 GN=OSBPL8 PE=1 SV=3	0.004	2.372	2	1	1	1	1	889	101.1	1	0	4.98614e+07	50640364	High	Peak Found
High	Q96JM3	Chromosome alignment-maintaining phosphoprotein 1 OS=Homo sapiens OX=9606 GN=CHAMP1 PE=1 SV=2	0.004	2.364	1	1	2	1	1	812	89	1	0	2.58859e+06	2428102	High	High
High	P17535	Transcription factor JunD OS=Homo sapiens OX=9606 GN=JUND PE=1 SV=3	0.004	2.357	2	1	4	1	1	347	35.2	1	0	3.50013e+07	30889014	High	High
High	Q8IZT6	Abnormal spindle-like microcephaly-associated protein OS=Homo sapiens OX=9606 GN=ASPM PE=1 SV=2	0.004	2.356	0	1	1	1	1	3477	409.5	1	0			Peak Found	High
High	Q9C0D7	Probable ribonuclease ZC3H12C OS=Homo sapiens OX=9606 GN=ZC3H12C PE=1 SV=2	0.004	2.353	2	1	1	1	1	883	99.3	1	0			High	Not Found
High	Q08050	Forkhead box protein M1 OS=Homo sapiens OX=9606 GN=FOXM1 PE=1 SV=3	0.004	2.349	2	1	1	1	1	763	84.2	1	0			Not Found	High
High	P62877	E3 ubiquitin-protein ligase RBX1 OS=Homo sapiens OX=9606 GN=RBX1 PE=1 SV=1	0.004	2.348	7	1	2	1	1	108	12.3	1	0	1.32334e+07	20555748	High	High
High	Q9Y2T2	AP-3 complex subunit mu-1 OS=Homo sapiens OX=9606 GN=AP3M1 PE=1 SV=1	0.004	2.347	4	1	1	1	1	418	46.9	1	0			Not Found	High
High	O76021	Ribosomal L1 domain-containing protein 1 OS=Homo sapiens OX=9606 GN=RSL1D1 PE=1 SV=3	0.004	2.347	3	1	1	1	1	490	54.9	1	0			High	Not Found
High	Q96RU2	Ubiquitin carboxyl-terminal hydrolase 28 OS=Homo sapiens OX=9606 GN=USP28 PE=1 SV=1	0.004	2.341	1	1	1	1	1	1077	122.4	1	0			Not Found	High
High	Q9H8Y5	tRNA endonuclease ANKZF1 OS=Homo sapiens OX=9606 GN=ANKZF1 PE=1 SV=1	0.004	2.339	2	2	2	2	1	726	80.9	2	0		612011	High	High
High	P30041	Peroxiredoxin-6 OS=Homo sapiens OX=9606 GN=PRDX6 PE=1 SV=3	0.004	2.335	4	1	1	1	1	224	25	1	0	3.42551e+07	45976292	Peak Found	High
High	Q9C0B5	Palmitoyltransferase ZDHHC5 OS=Homo sapiens OX=9606 GN=ZDHHC5 PE=1 SV=2	0.004	2.335	1	1	1	1	1	715	77.5	1	0	8.85218e+06	13864924	High	Peak Found
High	P49247	Ribose-5-phosphate isomerase OS=Homo sapiens OX=9606 GN=RPIA PE=1 SV=3	0.004	2.334	5	1	1	1	1	311	33.2	1	0			High	Not Found
High	Q8NF91	Nesprin-1 OS=Homo sapiens OX=9606 GN=SYNE1 PE=1 SV=4	0.004	2.331	0	1	1	1	1	8797	1010.5	1	0			Not Found	High
High	O75147	Obscurin-like protein 1 OS=Homo sapiens OX=9606 GN=OBSL1 PE=1 SV=4	0.004	2.331	1	1	1	1	1	1896	206.8	1	0	3.47401e+06		High	Not Found
High	P61077	Ubiquitin-conjugating enzyme E2 D3 OS=Homo sapiens OX=9606 GN=UBE2D3 PE=1 SV=1	0.004	2.33	7	1	1	1	1	147	16.7	1	0			High	Not Found
High	P14174	Macrophage migration inhibitory factor OS=Homo sapiens OX=9606 GN=MIF PE=1 SV=4	0.004	2.328	8	1	1	1	1	115	12.5	1	0			High	Not Found
High	P24386	Rab proteins geranylgeranyltransferase component A 1 OS=Homo sapiens OX=9606 GN=CHM PE=1 SV=3	0.004	2.325	1	1	1	1	1	653	73.4	1	0			Not Found	High
High	P46779	Large ribosomal subunit protein eL28 OS=Homo sapiens OX=9606 GN=RPL28 PE=1 SV=3	0.004	2.321	6	1	1	1	1	137	15.7	1	0			Not Found	High
High	Q9Y6D6	Brefeldin A-inhibited guanine nucleotide-exchange protein 1 OS=Homo sapiens OX=9606 GN=ARFGEF1 PE=1 SV=2	0.004	2.318	1	1	2	1	1	1849	208.6	1	0			High	High
High	Q9C0C7	Activating molecule in BECN1-regulated autophagy protein 1 OS=Homo sapiens OX=9606 GN=AMBRA1 PE=1 SV=2	0.004	2.309	1	2	2	2	1	1298	142.4	2	0			High	High
High	Q9P0K7	Ankycorbin OS=Homo sapiens OX=9606 GN=RAI14 PE=1 SV=2	0.004	2.307	1	1	1	1	1	980	110	1	0			Not Found	High
High	Q9BQA1	Methylosome protein WDR77 OS=Homo sapiens OX=9606 GN=WDR77 PE=1 SV=1	0.004	2.3	4	1	1	1	1	342	36.7	1	0			Not Found	High
High	Q9Y5Q9	General transcription factor 3C polypeptide 3 OS=Homo sapiens OX=9606 GN=GTF3C3 PE=1 SV=1	0.004	2.296	2	1	1	1	1	886	101.2	1	0			High	Not Found
High	Q14126	Desmoglein-2 OS=Homo sapiens OX=9606 GN=DSG2 PE=1 SV=2	0.004	2.288	1	1	1	1	1	1118	122.2	1	0			Not Found	High
High	Q9UHI8	A disintegrin and metalloproteinase with thrombospondin motifs 1 OS=Homo sapiens OX=9606 GN=ADAMTS1 PE=1 SV=4	0.004	2.283	1	1	1	1	1	967	105.3	1	0			Not Found	High
High	Q6VY07	Phosphofurin acidic cluster sorting protein 1 OS=Homo sapiens OX=9606 GN=PACS1 PE=1 SV=2	0.004	2.283	1	1	1	1	1	963	104.8	1	0	6.07862e+06		High	Not Found
High	O75381	Peroxisomal membrane protein PEX14 OS=Homo sapiens OX=9606 GN=PEX14 PE=1 SV=1	0.004	2.282	2	1	1	1	1	377	41.2	1	0			Not Found	High
High	Q14587	Zinc finger protein 268 OS=Homo sapiens OX=9606 GN=ZNF268 PE=1 SV=2	0.004	2.279	1	1	2	1	1	947	108.3	1	0			High	High
High	Q9BQE4	Selenoprotein S OS=Homo sapiens OX=9606 GN=SELENOS PE=1 SV=3	0.004	2.279	6	1	1	1	1	189	21.2	1	0	3.26961e+07	29341598	Peak Found	High
[truncated: 337 more rows]

## Sheet: dasatinib-hek293-2
				Protein Ion Score			Spectral Count							SidBait-control (2)	SidBait-dasatinib (2)
Protein FDR Confidence: Combined	Uniprot Accession	Protein Description	Exp. q-value: Combined	Sum PEP Score	Coverage [%]	# Peptides	# PSMs	# Unique Peptides	# Protein Groups	# AAs	MW [kDa]	# Peptides (by Search Engine): Sequest HT	# Razor Peptides	Abundance (Area)	Abundance (Area)	Found in SidBait-control (2)	Found in SidBait-dasatinib (2)
High	Q13085	Acetyl-CoA carboxylase 1 OS=Homo sapiens OX=9606 GN=ACACA PE=1 SV=2	0	611.234	69	116	302	102	1	2346	265.4	116	12	48382080121	6.11929e+10	High	High
High	Q7Z6Z7	E3 ubiquitin-protein ligase HUWE1 OS=Homo sapiens OX=9606 GN=HUWE1 PE=1 SV=3	0	586.146	47	129	270	129	1	4374	481.6	129	0	1.3341e+10	1.47928e+10	High	High
High	P78527	DNA-dependent protein kinase catalytic subunit OS=Homo sapiens OX=9606 GN=PRKDC PE=1 SV=3	0	449.49	37	127	219	127	1	4128	468.8	127	0	15946777608	1.46088e+10	High	High
High	Q14204	Cytoplasmic dynein 1 heavy chain 1 OS=Homo sapiens OX=9606 GN=DYNC1H1 PE=1 SV=5	0	439.818	33	116	187	116	1	4646	532.1	116	0	7.91248e+09	5.054e+09	High	High
High	Q09666	Neuroblast differentiation-associated protein AHNAK OS=Homo sapiens OX=9606 GN=AHNAK PE=1 SV=2	0	420.355	40	104	186	104	1	5890	628.7	104	0	6841476968	7.76846e+09	High	High
High	P15924	Desmoplakin OS=Homo sapiens OX=9606 GN=DSP PE=1 SV=3	0	377.717	43	106	190	106	1	2871	331.6	106	0	6109865100	7.70074e+09	High	High
High	Q5T4S7	E3 ubiquitin-protein ligase UBR4 OS=Homo sapiens OX=9606 GN=UBR4 PE=1 SV=1	0	352.787	26	88	146	88	1	5183	573.5	88	0	1.73187e+09	2.11532e+09	High	High
High	Q9UPN3	Microtubule-actin cross-linking factor 1, isoforms 1/2/3/4/5 OS=Homo sapiens OX=9606 GN=MACF1 PE=1 SV=4	0	273.37	13	73	102	70	1	7388	837.8	73	3	1.53087e+09	1.35343e+09	High	High
High	P11498	Pyruvate carboxylase, mitochondrial OS=Homo sapiens OX=9606 GN=PC PE=1 SV=2	0	267.144	64	52	167	52	1	1178	129.6	52	0	20354493650	2.58036e+10	High	High
High	Q5SW79	Centrosomal protein of 170 kDa OS=Homo sapiens OX=9606 GN=CEP170 PE=1 SV=1	0	257.237	49	59	108	59	1	1584	175.2	59	0	4554987166	6.02627e+09	High	High
High	P49792	E3 SUMO-protein ligase RanBP2 OS=Homo sapiens OX=9606 GN=RANBP2 PE=1 SV=2	0	255.495	29	66	107	53	1	3224	358	66	8	2.48259e+09	4.22451e+09	High	High
High	P12270	Nucleoprotein TPR OS=Homo sapiens OX=9606 GN=TPR PE=1 SV=3	0	231.61	35	73	128	73	1	2363	267.1	73	0	6.30751e+09	7.56657e+09	High	High
High	P46821	Microtubule-associated protein 1B OS=Homo sapiens OX=9606 GN=MAP1B PE=1 SV=2	0	229.787	31	55	104	54	1	2468	270.5	55	0	4.57074e+09	5.71257e+09	High	High
High	P0DMV9	Heat shock 70 kDa protein 1B OS=Homo sapiens OX=9606 GN=HSPA1B PE=1 SV=1	0	222.986	76	39	135	29	1	641	70	39	8	4.11716e+10	4.2952e+10	High	High
High	Q14008	Cytoskeleton-associated protein 5 OS=Homo sapiens OX=9606 GN=CKAP5 PE=1 SV=3	0	205.89	35	57	96	57	1	2032	225.4	57	0	2.08263e+09	2.35089e+09	High	High
High	P05787	Keratin, type II cytoskeletal 8 OS=Homo sapiens OX=9606 GN=KRT8 PE=1 SV=7	0	200.061	79	40	144	35	1	483	53.7	40	5	67784412118	8.3473e+10	High	High
High	P27816	Microtubule-associated protein 4 OS=Homo sapiens OX=9606 GN=MAP4 PE=1 SV=3	0	196.927	54	46	104	46	1	1152	120.9	46	0	6.2311e+09	5.50916e+09	High	High
High	P55196	Afadin OS=Homo sapiens OX=9606 GN=AFDN PE=1 SV=3	0	194.093	36	45	83	45	1	1824	206.7	45	0	3.85176e+09	5.27166e+09	High	High
High	P23921	Ribonucleoside-diphosphate reductase large subunit OS=Homo sapiens OX=9606 GN=RRM1 PE=1 SV=1	0	194.036	66	41	92	41	1	792	90	41	0	1.06406e+10	7.93013e+09	High	High
High	P48634	Protein PRRC2A OS=Homo sapiens OX=9606 GN=PRRC2A PE=1 SV=3	0	193.306	32	49	85	45	1	2157	228.7	49	0	2323452215	2.51758e+09	High	High
High	Q9ULT8	E3 ubiquitin-protein ligase HECTD1 OS=Homo sapiens OX=9606 GN=HECTD1 PE=1 SV=4	0	193.156	24	47	76	47	1	2610	289.2	47	0	1.94405e+09	1.95024e+09	High	High
High	P45974	Ubiquitin carboxyl-terminal hydrolase 5 OS=Homo sapiens OX=9606 GN=USP5 PE=1 SV=2	0	192.553	64	35	91	33	1	858	95.7	35	2	9984055356	1.05533e+10	High	High
High	P52272	Heterogeneous nuclear ribonucleoprotein M OS=Homo sapiens OX=9606 GN=HNRNPM PE=1 SV=3	0	191.36	67	40	117	40	1	730	77.5	40	0	2.42058e+10	2.81739e+10	High	High
High	Q9Y490	Talin-1 OS=Homo sapiens OX=9606 GN=TLN1 PE=1 SV=3	0	185.513	28	43	69	43	1	2541	269.6	43	0	759587640	7.7635e+08	High	High
High	Q00341	Vigilin OS=Homo sapiens OX=9606 GN=HDLBP PE=1 SV=2	0	181.092	42	47	95	47	1	1268	141.4	47	0	6536687020	5.69565e+09	High	High
High	Q6KC79	Nipped-B-like protein OS=Homo sapiens OX=9606 GN=NIPBL PE=1 SV=2	0	178.448	22	45	69	45	1	2804	315.9	45	0	9.55139e+08	1.17696e+09	High	High
High	Q9Y520	Protein PRRC2C OS=Homo sapiens OX=9606 GN=PRRC2C PE=1 SV=4	0	177.407	25	59	117	55	1	2896	316.7	59	4	2.26735e+09	2.51688e+09	High	High
High	Q86VP6	Cullin-associated NEDD8-dissociated protein 1 OS=Homo sapiens OX=9606 GN=CAND1 PE=1 SV=2	0	177.105	49	41	69	41	1	1230	136.3	41	0	8.55415e+09	1.08275e+10	High	High
High	O15027	Protein transport protein Sec16A OS=Homo sapiens OX=9606 GN=SEC16A PE=1 SV=4	0	174.141	29	39	68	39	1	2357	251.7	39	0	2.16862e+09	2.56876e+09	High	High
High	O43707	Alpha-actinin-4 OS=Homo sapiens OX=9606 GN=ACTN4 PE=1 SV=2	0	167.311	60	42	65	42	1	911	104.8	42	0	2994954967	3.93192e+09	High	High
High	P05783	Keratin, type I cytoskeletal 18 OS=Homo sapiens OX=9606 GN=KRT18 PE=1 SV=2	0	164.405	74	34	95	32	1	430	48	34	2	25687695046	3.37558e+10	High	High
High	P17987	T-complex protein 1 subunit alpha OS=Homo sapiens OX=9606 GN=TCP1 PE=1 SV=1	0	161.642	74	31	71	31	1	556	60.3	31	0	7219122949	6.85014e+09	High	High
High	Q92974	Rho guanine nucleotide exchange factor 2 OS=Homo sapiens OX=9606 GN=ARHGEF2 PE=1 SV=4	0	160.395	48	35	72	35	1	986	111.5	35	0	3422871430	3.68023e+09	High	High
High	P21333	Filamin-A OS=Homo sapiens OX=9606 GN=FLNA PE=1 SV=4	0	155.364	25	43	76	37	1	2647	280.6	43	4	2223319006	2.00073e+09	High	High
High	Q13263	Transcription intermediary factor 1-beta OS=Homo sapiens OX=9606 GN=TRIM28 PE=1 SV=5	0	154.462	60	34	88	34	1	835	88.5	34	0	18340199527	1.97527e+10	High	High
High	Q04637	Eukaryotic translation initiation factor 4 gamma 1 OS=Homo sapiens OX=9606 GN=EIF4G1 PE=1 SV=4	0	150.975	27	37	69	33	1	1599	175.4	37	4	3027558578	3.35115e+09	High	High
High	Q7Z5K2	Wings apart-like protein homolog OS=Homo sapiens OX=9606 GN=WAPL PE=1 SV=1	0	149.175	45	39	66	39	1	1190	132.9	39	0	1.52435e+09	1.5301e+09	High	High
High	P38646	Stress-70 protein, mitochondrial OS=Homo sapiens OX=9606 GN=HSPA9 PE=1 SV=2	0	147.462	56	34	77	34	1	679	73.6	34	0	8677196407	9.87893e+09	High	High
High	O00571	ATP-dependent RNA helicase DDX3X OS=Homo sapiens OX=9606 GN=DDX3X PE=1 SV=3	0	147.266	62	36	85	35	1	662	73.2	36	1	2.05333e+10	2.24619e+10	High	High
High	Q92900	Regulator of nonsense transcripts 1 OS=Homo sapiens OX=9606 GN=UPF1 PE=1 SV=2	0	147.184	41	38	63	38	1	1129	124.3	38	0	4072585611	4.36557e+09	High	High
High	P14625	Endoplasmin OS=Homo sapiens OX=9606 GN=HSP90B1 PE=1 SV=1	0	147.067	51	37	69	35	1	803	92.4	37	2	8536602636	9.03681e+09	High	High
High	Q14980	Nuclear mitotic apparatus protein 1 OS=Homo sapiens OX=9606 GN=NUMA1 PE=1 SV=2	0	145.58	23	34	50	34	1	2115	238.1	34	0	1.20916e+09	1.35925e+09	High	High
High	P07437	Tubulin beta chain OS=Homo sapiens OX=9606 GN=TUBB PE=1 SV=2	0	145.089	80	23	116	4	1	444	49.6	23	1	5750816352	7.43596e+09	High	High
High	O60716	Catenin delta-1 OS=Homo sapiens OX=9606 GN=CTNND1 PE=1 SV=1	0	142.849	37	26	54	26	1	968	108.1	26	0	3642307034	3.04111e+09	High	High
High	P35658	Nuclear pore complex protein Nup214 OS=Homo sapiens OX=9606 GN=NUP214 PE=1 SV=2	0	142.833	27	35	64	35	1	2090	213.5	35	0	2056718954	2.31966e+09	High	High
High	P68371	Tubulin beta-4B chain OS=Homo sapiens OX=9606 GN=TUBB4B PE=1 SV=1	0	139.706	79	23	115	4	1	445	49.8	23	21	31338069202	3.99702e+10	High	High
High	Q16555	Dihydropyrimidinase-related protein 2 OS=Homo sapiens OX=9606 GN=DPYSL2 PE=1 SV=1	0	137.862	70	26	57	23	1	572	62.3	26	4	4.78354e+09	5.15641e+09	High	High
High	Q96N67	Dedicator of cytokinesis protein 7 OS=Homo sapiens OX=9606 GN=DOCK7 PE=1 SV=4	0	137.28	26	39	59	36	1	2140	242.4	39	2	1181369758	1.3704e+09	High	High
High	P78371	T-complex protein 1 subunit beta OS=Homo sapiens OX=9606 GN=CCT2 PE=1 SV=4	0	137.26	66	27	60	27	1	535	57.5	27	0	4.33086e+09	3.86082e+09	High	High
High	Q93008	Probable ubiquitin carboxyl-terminal hydrolase FAF-X OS=Homo sapiens OX=9606 GN=USP9X PE=1 SV=4	0	137.023	16	33	52	33	1	2554	290.3	33	0	797154195	1.3338e+09	High	High
High	O75533	Splicing factor 3B subunit 1 OS=Homo sapiens OX=9606 GN=SF3B1 PE=1 SV=3	0	131.351	35	30	54	30	1	1304	145.7	30	0	1.81476e+09	1.90105e+09	High	High
High	Q5JSZ5	Protein PRRC2B OS=Homo sapiens OX=9606 GN=PRRC2B PE=1 SV=2	0	130.786	22	36	64	33	1	2229	242.8	36	0	9.56014e+08	1.44376e+09	High	High
High	P49750	YLP motif-containing protein 1 OS=Homo sapiens OX=9606 GN=YLPM1 PE=1 SV=4	0	128.831	19	31	54	31	1	2146	241.5	31	0	1.41551e+09	2.05808e+09	High	High
High	P08727	Keratin, type I cytoskeletal 19 OS=Homo sapiens OX=9606 GN=KRT19 PE=1 SV=4	0	127.023	69	25	53	19	1	400	44.1	25	3	4386024829	5.70229e+09	High	High
High	Q9UQ35	Serine/arginine repetitive matrix protein 2 OS=Homo sapiens OX=9606 GN=SRRM2 PE=1 SV=2	0	126.924	17	36	64	36	1	2752	299.4	36	0	1.01408e+09	1.48574e+09	High	High
High	Q99460	26S proteasome non-ATPase regulatory subunit 1 OS=Homo sapiens OX=9606 GN=PSMD1 PE=1 SV=2	0	126.056	43	27	54	27	1	953	105.8	27	0	2.32701e+09	2.49484e+09	High	High
High	Q9BVA1	Tubulin beta-2B chain OS=Homo sapiens OX=9606 GN=TUBB2B PE=1 SV=1	0	125.697	74	21	99	4	1	445	49.9	21	0	503562676	2.83642e+08	High	High
High	Q9BTC0	Death-inducer obliterator 1 OS=Homo sapiens OX=9606 GN=DIDO1 PE=1 SV=5	0	125.275	22	39	63	38	1	2240	243.7	39	1	1.47881e+09	1.68914e+09	High	High
High	P42166	Lamina-associated polypeptide 2, isoform alpha OS=Homo sapiens OX=9606 GN=TMPO PE=1 SV=2	0	124.398	62	25	57	16	1	694	75.4	25	7	3624817490	4.14677e+09	High	High
High	P42704	Leucine-rich PPR motif-containing protein, mitochondrial OS=Homo sapiens OX=9606 GN=LRPPRC PE=1 SV=3	0	124.229	31	32	46	32	1	1394	157.8	32	0	733033577	6.98501e+08	High	High
High	Q9H4A3	Serine/threonine-protein kinase WNK1 OS=Homo sapiens OX=9606 GN=WNK1 PE=1 SV=2	0	122.588	19	37	62	30	1	2382	250.6	37	6	1667675838	2.32934e+09	High	High
High	Q92576	PHD finger protein 3 OS=Homo sapiens OX=9606 GN=PHF3 PE=1 SV=3	0	122.543	25	39	53	38	1	2039	229.3	39	0	2.15629e+08	2.79432e+08	High	High
High	O95071	E3 ubiquitin-protein ligase UBR5 OS=Homo sapiens OX=9606 GN=UBR5 PE=1 SV=2	0	121.14	15	29	44	29	1	2799	309.2	29	0	8.39634e+08	1.13973e+09	High	High
High	P55072	Transitional endoplasmic reticulum ATPase OS=Homo sapiens OX=9606 GN=VCP PE=1 SV=4	0	121.095	50	31	59	31	1	806	89.3	31	0	3761331334	3.58341e+09	High	High
High	Q92841	Probable ATP-dependent RNA helicase DDX17 OS=Homo sapiens OX=9606 GN=DDX17 PE=1 SV=2	0	120.758	43	28	80	22	1	729	80.2	28	5	16900972713	1.75661e+10	High	High
High	P68363	Tubulin alpha-1B chain OS=Homo sapiens OX=9606 GN=TUBA1B PE=1 SV=1	0	120.62	79	22	79	1	1	451	50.1	22	21	35094197813	4.01471e+10	High	High
High	Q71U36	Tubulin alpha-1A chain OS=Homo sapiens OX=9606 GN=TUBA1A PE=1 SV=1	0	120.2	79	22	74	1	1	451	50.1	22	1	1150097440	1.20242e+09	High	High
High	Q14160	Protein scribble homolog OS=Homo sapiens OX=9606 GN=SCRIB PE=1 SV=5	0	118.813	26	27	42	27	1	1630	174.8	27	0	1.19826e+09	1.31737e+09	High	High
High	P49790	Nuclear pore complex protein Nup153 OS=Homo sapiens OX=9606 GN=NUP153 PE=1 SV=2	0	117.002	32	32	57	32	1	1475	153.8	32	0	1.15905e+09	1.516e+09	High	High
High	P52701	DNA mismatch repair protein Msh6 OS=Homo sapiens OX=9606 GN=MSH6 PE=1 SV=2	0	116.148	31	35	58	34	1	1360	152.7	35	1	1.03052e+09	1.39997e+09	High	High
High	P22314	Ubiquitin-like modifier-activating enzyme 1 OS=Homo sapiens OX=9606 GN=UBA1 PE=1 SV=3	0	116.061	38	27	44	27	1	1058	117.8	27	0	2445521785	2.24638e+09	High	High
High	Q12802	A-kinase anchor protein 13 OS=Homo sapiens OX=9606 GN=AKAP13 PE=1 SV=2	0	115.496	19	34	48	34	1	2813	307.4	34	0	2.81573e+08	2.92709e+08	High	High
High	Q7LBC6	Lysine-specific demethylase 3B OS=Homo sapiens OX=9606 GN=KDM3B PE=1 SV=2	0	115.086	29	29	43	28	1	1761	191.5	29	1	1.04278e+09	6.24621e+08	High	High
High	Q96RQ3	Methylcrotonoyl-CoA carboxylase subunit alpha, mitochondrial OS=Homo sapiens OX=9606 GN=MCCC1 PE=1 SV=3	0	114.748	48	23	59	23	1	725	80.4	23	0	5967661526	6.72477e+09	High	High
High	P49321	Nuclear autoantigenic sperm protein OS=Homo sapiens OX=9606 GN=NASP PE=1 SV=2	0	114.67	51	28	50	28	1	788	85.2	28	0	1.72986e+09	1.52978e+09	High	High
High	A5YKK6	CCR4-NOT transcription complex subunit 1 OS=Homo sapiens OX=9606 GN=CNOT1 PE=1 SV=2	0	114.129	20	34	46	34	1	2376	266.8	34	0	428777776	4.22644e+08	High	High
High	P27708	CAD protein OS=Homo sapiens OX=9606 GN=CAD PE=1 SV=3	0	113.263	24	34	47	33	1	2225	242.8	34	1	310188233	5.51072e+08	High	High
High	P33991	DNA replication licensing factor MCM4 OS=Homo sapiens OX=9606 GN=MCM4 PE=1 SV=5	0	113.065	46	29	52	29	1	863	96.5	29	0	3109555195	3.2429e+09	High	High
High	Q96K76	Ubiquitin carboxyl-terminal hydrolase 47 OS=Homo sapiens OX=9606 GN=USP47 PE=1 SV=3	0	112.302	24	27	42	27	1	1375	157.2	27	0	1.01108e+09	8.16131e+08	High	High
High	P68104	Elongation factor 1-alpha 1 OS=Homo sapiens OX=9606 GN=EEF1A1 PE=1 SV=1	0	111.236	62	18	67	18	1	462	50.1	18	0	25789448616	3.03012e+10	High	High
High	P60842	Eukaryotic initiation factor 4A-I OS=Homo sapiens OX=9606 GN=EIF4A1 PE=1 SV=1	0	109.197	67	25	57	14	1	406	46.1	25	10	6715009208	6.63141e+09	High	High
High	P78347	General transcription factor II-I OS=Homo sapiens OX=9606 GN=GTF2I PE=1 SV=2	0	108.937	35	28	50	28	1	998	112.3	28	0	1950686038	1.83721e+09	High	High
High	Q9BQE3	Tubulin alpha-1C chain OS=Homo sapiens OX=9606 GN=TUBA1C PE=1 SV=1	0	106.084	69	20	70	1	1	449	49.9	20	0	90313808	1.00609e+08	High	High
High	P46379	Large proline-rich protein BAG6 OS=Homo sapiens OX=9606 GN=BAG6 PE=1 SV=2	0	104.914	32	23	47	23	1	1132	119.3	23	0	2862708261	3.36094e+09	High	High
High	P05165	Propionyl-CoA carboxylase alpha chain, mitochondrial OS=Homo sapiens OX=9606 GN=PCCA PE=1 SV=4	0	104.462	42	24	45	24	1	728	80	24	0	6003840278	6.73799e+09	High	High
High	P46940	Ras GTPase-activating-like protein IQGAP1 OS=Homo sapiens OX=9606 GN=IQGAP1 PE=1 SV=1	0	104.412	22	23	32	23	1	1657	189.1	23	0	741372048	4.27709e+08	High	High
High	P07900	Heat shock protein HSP 90-alpha OS=Homo sapiens OX=9606 GN=HSP90AA1 PE=1 SV=5	0	103.331	43	25	46	16	1	732	84.6	25	5	2.88936e+09	3.48667e+09	High	High
High	Q9BSJ8	Extended synaptotagmin-1 OS=Homo sapiens OX=9606 GN=ESYT1 PE=1 SV=1	0	103.02	33	23	42	23	1	1104	122.8	23	0	1827610713	1.30296e+09	High	High
High	Q14247	Src substrate cortactin OS=Homo sapiens OX=9606 GN=CTTN PE=1 SV=2	0	103.013	60	32	76	32	1	550	61.5	32	0	1.02303e+10	1.23618e+10	High	High
High	P23246	Splicing factor, proline- and glutamine-rich OS=Homo sapiens OX=9606 GN=SFPQ PE=1 SV=2	0	102.678	43	25	62	24	1	707	76.1	25	0	1.0028e+10	1.18998e+10	High	High
High	Q13136	Liprin-alpha-1 OS=Homo sapiens OX=9606 GN=PPFIA1 PE=1 SV=1	0	100.875	33	31	57	31	1	1202	135.7	31	0	1.35816e+09	1.62452e+09	High	High
High	O75179	Ankyrin repeat domain-containing protein 17 OS=Homo sapiens OX=9606 GN=ANKRD17 PE=1 SV=3	0	99.929	18	29	47	17	1	2603	274.1	29	6	1.79703e+09	1.82139e+09	High	High
High	Q14676	Mediator of DNA damage checkpoint protein 1 OS=Homo sapiens OX=9606 GN=MDC1 PE=1 SV=3	0	99.571	19	26	37	26	1	2089	226.5	26	0	9.19947e+08	6.21554e+08	High	High
High	P07355	Annexin A2 OS=Homo sapiens OX=9606 GN=ANXA2 PE=1 SV=2	0	98.157	64	20	45	20	1	339	38.6	20	0	8225936105	8.49597e+09	High	High
High	Q14203	Dynactin subunit 1 OS=Homo sapiens OX=9606 GN=DCTN1 PE=1 SV=3	0	96.853	22	23	39	23	1	1278	141.6	23	0	878391635	9.48903e+08	High	High
High	Q9UHB9	Signal recognition particle subunit SRP68 OS=Homo sapiens OX=9606 GN=SRP68 PE=1 SV=2	0	96.549	40	22	38	22	1	627	70.7	22	0	1106326756	1.04243e+09	High	High
High	Q9C0C2	182 kDa tankyrase-1-binding protein OS=Homo sapiens OX=9606 GN=TNKS1BP1 PE=1 SV=4	0	96.319	20	24	36	24	1	1729	181.7	24	0	1086727329	1.1273e+09	High	High
High	Q5VT52	Regulation of nuclear pre-mRNA domain-containing protein 2 OS=Homo sapiens OX=9606 GN=RPRD2 PE=1 SV=1	0	96.157	25	22	37	22	1	1461	155.9	22	0	9.20713e+08	5.36447e+08	High	High
High	O75962	Triple functional domain protein OS=Homo sapiens OX=9606 GN=TRIO PE=1 SV=2	0	96.001	11	24	32	24	1	3097	346.7	24	0	3.70569e+08	2.93784e+08	High	High
High	Q14195	Dihydropyrimidinase-related protein 3 OS=Homo sapiens OX=9606 GN=DPYSL3 PE=1 SV=1	0	95.891	57	19	38	16	1	570	61.9	19	0	3574732600	3.53472e+09	High	High
High	P23588	Eukaryotic translation initiation factor 4B OS=Homo sapiens OX=9606 GN=EIF4B PE=1 SV=2	0	95.845	45	27	63	27	1	611	69.1	27	0	2.77475e+09	3.01259e+09	High	High
High	P49593	Protein phosphatase 1F OS=Homo sapiens OX=9606 GN=PPM1F PE=1 SV=3	0	95.582	53	14	37	14	1	454	49.8	14	0	1609269142	1.81541e+09	High	High
High	Q8NFC6	Biorientation of chromosomes in cell division protein 1-like 1 OS=Homo sapiens OX=9606 GN=BOD1L1 PE=1 SV=2	0	95.047	11	28	39	27	1	3051	330.3	28	0	2.28818e+08	2.80527e+08	High	High
High	P25705	ATP synthase subunit alpha, mitochondrial OS=Homo sapiens OX=9606 GN=ATP5F1A PE=1 SV=1	0	94.591	49	19	37	19	1	553	59.7	19	0	3326867098	3.88688e+09	High	High
High	P53582	Methionine aminopeptidase 1 OS=Homo sapiens OX=9606 GN=METAP1 PE=1 SV=2	0	93.829	69	16	30	16	1	386	43.2	16	0	4074205272	4.26441e+09	High	High
High	Q92574	Hamartin OS=Homo sapiens OX=9606 GN=TSC1 PE=1 SV=2	0	93.788	33	26	42	26	1	1164	129.7	26	0	428694700	5.06452e+08	High	High
High	P15170	Eukaryotic peptide chain release factor GTP-binding subunit ERF3A OS=Homo sapiens OX=9606 GN=GSPT1 PE=1 SV=1	0	92.98	56	23	46	10	1	499	55.7	23	11	4733553415	4.70533e+09	High	High
High	P25205	DNA replication licensing factor MCM3 OS=Homo sapiens OX=9606 GN=MCM3 PE=1 SV=3	0	92.625	40	29	47	29	1	808	90.9	29	0	2792790631	2.62364e+09	High	High
High	Q13428	Treacle protein OS=Homo sapiens OX=9606 GN=TCOF1 PE=1 SV=3	0	91.726	21	26	44	26	1	1488	152	26	0	6.52041e+08	1.18881e+09	High	High
High	Q8IWZ3	Ankyrin repeat and KH domain-containing protein 1 OS=Homo sapiens OX=9606 GN=ANKHD1 PE=1 SV=1	0	91.685	16	27	40	15	1	2542	269.3	27	0	258955242	2.91562e+08	High	High
High	Q14839	Chromodomain-helicase-DNA-binding protein 4 OS=Homo sapiens OX=9606 GN=CHD4 PE=1 SV=2	0	91.66	19	23	40	15	1	1912	217.9	23	6	497123115	5.47577e+08	High	High
High	O00763	Acetyl-CoA carboxylase 2 OS=Homo sapiens OX=9606 GN=ACACB PE=1 SV=3	0	91.1	10	20	44	6	1	2458	276.4	20	0	45517595	2.57953e+07	High	High
High	P10809	60 kDa heat shock protein, mitochondrial OS=Homo sapiens OX=9606 GN=HSPD1 PE=1 SV=2	0	90.345	49	20	37	20	1	573	61	20	0	2.93426e+09	4.38511e+09	High	High
High	Q14966	Zinc finger protein 638 OS=Homo sapiens OX=9606 GN=ZNF638 PE=1 SV=2	0	90.187	17	24	35	24	1	1978	220.5	24	0	4.57375e+08	8.15939e+08	High	High
High	Q14315	Filamin-C OS=Homo sapiens OX=9606 GN=FLNC PE=1 SV=3	0	89.71	14	26	41	21	1	2725	290.8	26	0	719143491	6.8942e+08	High	High
High	P17844	Probable ATP-dependent RNA helicase DDX5 OS=Homo sapiens OX=9606 GN=DDX5 PE=1 SV=1	0	89.66	43	24	55	18	1	614	69.1	24	0	3197216084	3.03902e+09	High	High
High	P61978	Heterogeneous nuclear ribonucleoprotein K OS=Homo sapiens OX=9606 GN=HNRNPK PE=1 SV=1	0	89.237	54	21	47	21	1	463	50.9	21	0	7534929696	8.68326e+09	High	High
High	Q02952	A-kinase anchor protein 12 OS=Homo sapiens OX=9606 GN=AKAP12 PE=1 SV=4	0	87.722	18	24	36	24	1	1782	191.4	24	0	9.03398e+08	7.05012e+08	High	High
High	Q5VUA4	Zinc finger protein 318 OS=Homo sapiens OX=9606 GN=ZNF318 PE=1 SV=2	0	87.219	16	24	37	24	1	2279	251	24	0	645536890	7.19677e+08	High	High
High	Q6P2E9	Enhancer of mRNA-decapping protein 4 OS=Homo sapiens OX=9606 GN=EDC4 PE=1 SV=1	0	85.692	23	21	35	21	1	1401	151.6	21	0	1310026141	1.13302e+09	High	High
High	P31943	Heterogeneous nuclear ribonucleoprotein H OS=Homo sapiens OX=9606 GN=HNRNPH1 PE=1 SV=4	0	85.573	57	18	46	9	1	449	49.2	18	9	6.0781e+09	7.03027e+09	High	High
High	Q14157	Ubiquitin-associated protein 2-like OS=Homo sapiens OX=9606 GN=UBAP2L PE=1 SV=2	0	84.06	29	19	39	19	1	1087	114.5	19	0	3610188713	4.47138e+09	High	High
High	Q14C86	GTPase-activating protein and VPS9 domain-containing protein 1 OS=Homo sapiens OX=9606 GN=GAPVD1 PE=1 SV=2	0	84.042	22	27	47	27	1	1478	164.9	27	0	1.37766e+09	1.34167e+09	High	High
High	O14974	Protein phosphatase 1 regulatory subunit 12A OS=Homo sapiens OX=9606 GN=PPP1R12A PE=1 SV=1	0	83.829	23	23	38	23	1	1030	115.2	23	0	6.53793e+08	9.19466e+08	High	High
High	Q6W2J9	BCL-6 corepressor OS=Homo sapiens OX=9606 GN=BCOR PE=1 SV=1	0	83.623	21	30	43	29	1	1755	192.1	30	0	4.30451e+08	3.77725e+08	High	High
High	Q03001	Dystonin OS=Homo sapiens OX=9606 GN=DST PE=1 SV=4	0	83.024	5	26	33	23	1	7570	860.1	26	0	6.97105e+07	7.38404e+07	High	High
High	O43143	ATP-dependent RNA helicase DHX15 OS=Homo sapiens OX=9606 GN=DHX15 PE=1 SV=2	0	82.659	37	23	43	23	1	795	90.9	23	0	1110099575	1.05635e+09	High	High
High	Q92597	Protein NDRG1 OS=Homo sapiens OX=9606 GN=NDRG1 PE=1 SV=1	0	81.137	69	14	31	14	1	394	42.8	14	0	2115995620	3.1448e+09	High	High
High	P26599	Polypyrimidine tract-binding protein 1 OS=Homo sapiens OX=9606 GN=PTBP1 PE=1 SV=2	0	80.685	45	16	36	14	1	557	59.6	16	2	2146509216	2.81771e+09	High	High
High	Q92945	Far upstream element-binding protein 2 OS=Homo sapiens OX=9606 GN=KHSRP PE=1 SV=4	0	80.653	31	18	35	17	1	711	73.1	18	1	2.70653e+09	3.5517e+09	High	High
High	P02545	Prelamin-A/C OS=Homo sapiens OX=9606 GN=LMNA PE=1 SV=1	0	80.084	36	22	37	21	1	664	74.1	22	1	2347068332	2.23487e+09	High	High
High	P63244	Small ribosomal subunit protein RACK1 OS=Homo sapiens OX=9606 GN=RACK1 PE=1 SV=3	0	79.45	64	15	31	15	1	317	35.1	15	0	7529620976	8.35207e+09	High	High
High	Q12789	General transcription factor 3C polypeptide 1 OS=Homo sapiens OX=9606 GN=GTF3C1 PE=1 SV=4	0	79.088	16	23	33	23	1	2109	238.7	23	0	5.19122e+08	7.95489e+08	High	High
High	Q15149	Plectin OS=Homo sapiens OX=9606 GN=PLEC PE=1 SV=3	0	78.765	7	23	29	22	1	4684	531.5	23	1	1.54623e+08	2.0195e+08	High	High
High	Q8TEW0	Partitioning defective 3 homolog OS=Homo sapiens OX=9606 GN=PARD3 PE=1 SV=2	0	78.476	21	22	29	22	1	1356	151.3	22	0	1.09733e+09	1.30427e+09	High	High
High	P36776	Lon protease homolog, mitochondrial OS=Homo sapiens OX=9606 GN=LONP1 PE=1 SV=2	0	78.341	32	17	27	17	1	959	106.4	17	0	892109552	5.61999e+08	High	High
High	Q15366	Poly(rC)-binding protein 2 OS=Homo sapiens OX=9606 GN=PCBP2 PE=1 SV=1	0	78.275	59	13	34	8	1	365	38.6	13	1	3673912140	4.17035e+09	High	High
High	P08238	Heat shock protein HSP 90-beta OS=Homo sapiens OX=9606 GN=HSP90AB1 PE=1 SV=4	0	77.417	36	19	31	8	1	724	83.2	19	0	272582488	2.5279e+08	High	High
High	P50454	Serpin H1 OS=Homo sapiens OX=9606 GN=SERPINH1 PE=1 SV=2	0	77.281	48	15	26	15	1	418	46.4	15	0	940014059	3.94671e+08	High	High
High	P09651	Heterogeneous nuclear ribonucleoprotein A1 OS=Homo sapiens OX=9606 GN=HNRNPA1 PE=1 SV=5	0	76.851	45	16	37	5	1	372	38.7	16	5	3421612160	4.29547e+09	High	High
High	P12956	X-ray repair cross-complementing protein 6 OS=Homo sapiens OX=9606 GN=XRCC6 PE=1 SV=2	0	76.265	40	19	37	19	1	609	69.8	19	0	9.23553e+08	6.08379e+08	High	High
High	Q14152	Eukaryotic translation initiation factor 3 subunit A OS=Homo sapiens OX=9606 GN=EIF3A PE=1 SV=1	0	75.78	20	25	38	25	1	1382	166.5	25	0	748709795	7.21277e+08	High	High
High	P49959	Double-strand break repair protein MRE11 OS=Homo sapiens OX=9606 GN=MRE11 PE=1 SV=3	0	75.57	34	18	33	18	1	708	80.5	18	0	1006878436	1.36377e+09	High	High
High	Q14669	E3 ubiquitin-protein ligase TRIP12 OS=Homo sapiens OX=9606 GN=TRIP12 PE=1 SV=1	0	75.092	16	21	27	21	1	1992	220.3	21	0	182667261	1.24093e+08	High	High
High	P11142	Heat shock cognate 71 kDa protein OS=Homo sapiens OX=9606 GN=HSPA8 PE=1 SV=1	0	75.006	35	21	35	15	1	646	70.9	21	2	2039128336	2.11932e+09	High	High
High	B5ME19	Eukaryotic translation initiation factor 3 subunit C-like protein OS=Homo sapiens OX=9606 GN=EIF3CL PE=1 SV=1	0	74.32	28	24	34	24	1	914	105.4	24	0	972264255	8.69878e+08	High	High
High	Q14240	Eukaryotic initiation factor 4A-II OS=Homo sapiens OX=9606 GN=EIF4A2 PE=1 SV=2	0	74.164	50	16	35	5	1	407	46.4	16	0	108418308	1.05582e+08	High	High
High	Q641Q2	WASH complex subunit 2A OS=Homo sapiens OX=9606 GN=WASHC2A PE=1 SV=3	0	74.037	24	17	23	17	1	1341	147.1	17	0	1.30444e+08	1.42243e+08	High	High
High	Q9H8V3	Protein ECT2 OS=Homo sapiens OX=9606 GN=ECT2 PE=1 SV=4	0	72.978	29	19	28	19	1	914	103.4	19	0	4.48014e+08	4.30242e+08	High	High
High	P11387	DNA topoisomerase 1 OS=Homo sapiens OX=9606 GN=TOP1 PE=1 SV=2	0	72.831	30	24	35	24	1	765	90.7	24	0	6.81312e+08	7.86004e+08	High	High
High	P33992	DNA replication licensing factor MCM5 OS=Homo sapiens OX=9606 GN=MCM5 PE=1 SV=5	0	72.737	36	22	40	22	1	734	82.2	22	0	1556792386	1.16475e+09	High	High
High	Q9UBN7	Histone deacetylase 6 OS=Homo sapiens OX=9606 GN=HDAC6 PE=1 SV=2	0	72.6	27	18	24	18	1	1215	131.3	18	0	2.98387e+08	6.17764e+08	High	High
High	O00151	PDZ and LIM domain protein 1 OS=Homo sapiens OX=9606 GN=PDLIM1 PE=1 SV=4	0	72.473	64	16	27	16	1	329	36	16	0	2.23287e+09	2.12055e+09	High	High
High	P22626	Heterogeneous nuclear ribonucleoproteins A2/B1 OS=Homo sapiens OX=9606 GN=HNRNPA2B1 PE=1 SV=2	0	72.361	41	17	37	13	1	353	37.4	17	4	4031138830	4.60061e+09	High	High
High	P35222	Catenin beta-1 OS=Homo sapiens OX=9606 GN=CTNNB1 PE=1 SV=1	0	72.161	32	18	32	17	1	781	85.4	18	1	6.57482e+08	7.30261e+08	High	High
High	O60271	C-Jun-amino-terminal kinase-interacting protein 4 OS=Homo sapiens OX=9606 GN=SPAG9 PE=1 SV=4	0	71.747	25	22	32	20	1	1321	146.1	22	1	280564952	4.14486e+08	High	High
High	Q9BUF5	Tubulin beta-6 chain OS=Homo sapiens OX=9606 GN=TUBB6 PE=1 SV=1	0	71.26	41	12	47	4	1	446	49.8	12	0	45916016	1.77165e+08	High	High
High	Q08211	ATP-dependent RNA helicase A OS=Homo sapiens OX=9606 GN=DHX9 PE=1 SV=4	0	71.052	23	20	28	20	1	1270	140.9	20	0	151673127	1.34548e+08	High	High
High	Q9UH99	SUN domain-containing protein 2 OS=Homo sapiens OX=9606 GN=SUN2 PE=1 SV=3	0	70.844	29	15	26	15	1	717	80.3	15	0	1.9359e+08	4.46539e+08	High	High
High	P42167	Lamina-associated polypeptide 2, isoforms beta/gamma OS=Homo sapiens OX=9606 GN=TMPO PE=1 SV=2	0	70.066	53	17	37	8	1	454	50.6	17	0	1052211394	1.12305e+09	High	High
High	Q01082	Spectrin beta chain, non-erythrocytic 1 OS=Homo sapiens OX=9606 GN=SPTBN1 PE=1 SV=2	0	69.881	13	26	33	26	1	2364	274.4	26	0	3.82658e+08	3.94404e+08	High	High
High	P26358	DNA (cytosine-5)-methyltransferase 1 OS=Homo sapiens OX=9606 GN=DNMT1 PE=1 SV=2	0	69.436	17	22	32	22	1	1616	183.1	22	0	4.73819e+08	6.0005e+08	High	High
High	P13639	Elongation factor 2 OS=Homo sapiens OX=9606 GN=EEF2 PE=1 SV=4	0	69.285	28	17	29	17	1	858	95.3	17	0	845045738	1.29002e+09	High	High
High	Q96PK6	RNA-binding protein 14 OS=Homo sapiens OX=9606 GN=RBM14 PE=1 SV=2	0	69.136	37	17	28	17	1	669	69.4	17	0	1203759995	1.51851e+09	High	High
High	Q9P258	Protein RCC2 OS=Homo sapiens OX=9606 GN=RCC2 PE=1 SV=2	0	68.719	45	18	36	18	1	522	56	18	0	1170529294	1.20121e+09	High	High
High	Q92598	Heat shock protein 105 kDa OS=Homo sapiens OX=9606 GN=HSPH1 PE=1 SV=1	0	68.25	31	18	26	16	1	858	96.8	18	1	785016299	9.91887e+08	High	High
High	Q9UQ80	Proliferation-associated protein 2G4 OS=Homo sapiens OX=9606 GN=PA2G4 PE=1 SV=3	0	68.219	65	21	39	21	1	394	43.8	21	0	5096460237	5.99498e+09	High	High
High	O94979	Protein transport protein Sec31A OS=Homo sapiens OX=9606 GN=SEC31A PE=1 SV=3	0	68.159	23	19	29	19	1	1220	132.9	19	0	199530739	2.50656e+08	High	High
High	P35637	RNA-binding protein FUS OS=Homo sapiens OX=9606 GN=FUS PE=1 SV=1	0	68.115	26	11	38	9	1	526	53.4	11	2	16302098223	1.59707e+10	High	High
High	Q9UKV3	Apoptotic chromatin condensation inducer in the nucleus OS=Homo sapiens OX=9606 GN=ACIN1 PE=1 SV=2	0	67.636	18	21	33	21	1	1341	151.8	21	0	3.70092e+08	3.95771e+08	High	High
High	Q00610	Clathrin heavy chain 1 OS=Homo sapiens OX=9606 GN=CLTC PE=1 SV=5	0	67.592	17	20	24	20	1	1675	191.5	20	0	2.60525e+08	2.30353e+08	High	High
High	Q9NQW6	Anillin OS=Homo sapiens OX=9606 GN=ANLN PE=1 SV=2	0	67.589	23	20	32	20	1	1124	124.1	20	0	3.25396e+08	3.48278e+08	High	High
High	Q10567	AP-1 complex subunit beta-1 OS=Homo sapiens OX=9606 GN=AP1B1 PE=1 SV=3	0	67.336	30	20	31	12	1	949	104.5	20	6	660087314	4.73483e+08	High	High
High	Q7Z460	CLIP-associating protein 1 OS=Homo sapiens OX=9606 GN=CLASP1 PE=1 SV=1	0	67.129	14	18	25	13	1	1538	169.3	18	4	523721600	4.25027e+08	High	High
High	Q8TC07	TBC1 domain family member 15 OS=Homo sapiens OX=9606 GN=TBC1D15 PE=1 SV=2	0	67.112	36	21	42	21	1	691	79.4	21	0	1.99561e+09	2.46551e+09	High	High
High	Q63HN8	E3 ubiquitin-protein ligase RNF213 OS=Homo sapiens OX=9606 GN=RNF213 PE=1 SV=3	0	66.865	5	17	24	17	1	5207	591	17	0	76453586	5.28774e+07	High	High
High	Q8TEQ6	Gem-associated protein 5 OS=Homo sapiens OX=9606 GN=GEMIN5 PE=1 SV=3	0	66.69	14	16	23	16	1	1508	168.5	16	0	285072738	3.26285e+08	High	High
High	P49736	DNA replication licensing factor MCM2 OS=Homo sapiens OX=9606 GN=MCM2 PE=1 SV=4	0	66.655	25	17	26	17	1	904	101.8	17	0	722690368	5.16705e+08	High	High
High	Q7KZF4	Staphylococcal nuclease domain-containing protein 1 OS=Homo sapiens OX=9606 GN=SND1 PE=1 SV=1	0	66.521	28	17	23	17	1	910	101.9	17	0	382628446	3.59961e+08	High	High
High	P38398	Breast cancer type 1 susceptibility protein OS=Homo sapiens OX=9606 GN=BRCA1 PE=1 SV=2	0	66.037	14	20	26	20	1	1863	207.6	20	0	397147757	3.15889e+08	High	High
High	P49327	Fatty acid synthase OS=Homo sapiens OX=9606 GN=FASN PE=1 SV=3	0	65.021	12	19	24	18	1	2511	273.3	19	1	86646420	1.34182e+08	High	High
High	O75376	Nuclear receptor corepressor 1 OS=Homo sapiens OX=9606 GN=NCOR1 PE=1 SV=2	0	64.47	11	23	33	20	1	2440	270	23	2	3.41961e+08	4.38591e+08	High	High
High	P0CG47	Polyubiquitin-B OS=Homo sapiens OX=9606 GN=UBB PE=1 SV=1	0	64.255	91	11	654	11	1	229	25.7	11	0	4.38946e+12	3.99416e+12	High	High
High	Q15365	Poly(rC)-binding protein 1 OS=Homo sapiens OX=9606 GN=PCBP1 PE=1 SV=2	0	64.098	60	15	26	11	1	356	37.5	15	4	2051387298	1.8654e+09	High	High
High	P49411	Elongation factor Tu, mitochondrial OS=Homo sapiens OX=9606 GN=TUFM PE=1 SV=3	0	63.618	51	17	31	17	1	455	49.8	17	0	903031101	1.36913e+09	High	High
High	Q2KHR3	Glutamine and serine-rich protein 1 OS=Homo sapiens OX=9606 GN=QSER1 PE=1 SV=3	0	63.597	12	15	24	15	1	1735	189.9	15	0	5.22193e+08	7.38724e+08	High	High
High	Q9HC35	Echinoderm microtubule-associated protein-like 4 OS=Homo sapiens OX=9606 GN=EML4 PE=1 SV=3	0	63.555	27	18	30	18	1	981	108.8	18	0	942955048	1.09432e+09	High	High
High	P27694	Replication protein A 70 kDa DNA-binding subunit OS=Homo sapiens OX=9606 GN=RPA1 PE=1 SV=2	0	63.437	37	15	27	15	1	616	68.1	15	0	1490658209	1.23381e+09	High	High
High	Q12830	Nucleosome-remodeling factor subunit BPTF OS=Homo sapiens OX=9606 GN=BPTF PE=1 SV=3	0	63.382	7	20	25	20	1	3046	338.1	20	0	144929132	2.87768e+08	High	High
High	Q86XP3	ATP-dependent RNA helicase DDX42 OS=Homo sapiens OX=9606 GN=DDX42 PE=1 SV=1	0	63.275	25	18	28	18	1	938	102.9	18	0	999975204	8.3544e+08	High	High
High	P53992	Protein transport protein Sec24C OS=Homo sapiens OX=9606 GN=SEC24C PE=1 SV=3	0	63.238	26	19	36	19	1	1094	118.2	19	0	1539508892	1.6278e+09	High	High
High	Q8N6H7	ADP-ribosylation factor GTPase-activating protein 2 OS=Homo sapiens OX=9606 GN=ARFGAP2 PE=1 SV=1	0	62.854	45	17	26	16	1	521	56.7	17	0	761235388	7.42542e+08	High	High
High	Q13620	Cullin-4B OS=Homo sapiens OX=9606 GN=CUL4B PE=1 SV=4	0	62.852	27	23	34	23	1	913	103.9	23	0	448005620	4.88006e+08	High	High
High	Q04206	Transcription factor p65 OS=Homo sapiens OX=9606 GN=RELA PE=1 SV=2	0	62.816	33	15	26	15	1	551	60.2	15	0	1637745292	1.90852e+09	High	High
High	O95817	BAG family molecular chaperone regulator 3 OS=Homo sapiens OX=9606 GN=BAG3 PE=1 SV=3	0	62.346	42	20	31	20	1	575	61.6	20	0	1342647780	1.33845e+09	High	High
High	Q4V328	GRIP1-associated protein 1 OS=Homo sapiens OX=9606 GN=GRIPAP1 PE=1 SV=2	0	62.284	29	20	31	20	1	841	95.9	20	0	515719590	7.12313e+08	High	High
High	Q96AY4	Tetratricopeptide repeat protein 28 OS=Homo sapiens OX=9606 GN=TTC28 PE=1 SV=4	0	61.472	11	16	22	16	1	2481	270.7	16	0	210094397	1.9815e+08	High	High
High	Q07954	Prolow-density lipoprotein receptor-related protein 1 OS=Homo sapiens OX=9606 GN=LRP1 PE=1 SV=2	0	61.367	6	22	26	22	1	4544	504.3	22	0	307208785	8.78849e+07	High	High
High	O43432	Eukaryotic translation initiation factor 4 gamma 3 OS=Homo sapiens OX=9606 GN=EIF4G3 PE=1 SV=2	0	61.353	13	16	31	12	1	1585	176.5	16	0	142958201	1.87022e+08	High	High
High	Q8IYD1	Eukaryotic peptide chain release factor GTP-binding subunit ERF3B OS=Homo sapiens OX=9606 GN=GSPT2 PE=1 SV=2	0	61.331	30	16	34	3	1	628	68.8	16	0	76628118	9.46192e+07	High	High
High	P98175	RNA-binding protein 10 OS=Homo sapiens OX=9606 GN=RBM10 PE=1 SV=3	0	61.279	27	18	28	17	1	930	103.5	18	0	7.58572e+08	1.12055e+09	High	High
High	Q5H9R7	Serine/threonine-protein phosphatase 6 regulatory subunit 3 OS=Homo sapiens OX=9606 GN=PPP6R3 PE=1 SV=2	0	61.232	22	16	20	15	1	873	97.6	16	1	835418973	8.95475e+08	High	High
High	Q9Y3S1	Serine/threonine-protein kinase WNK2 OS=Homo sapiens OX=9606 GN=WNK2 PE=1 SV=4	0	60.808	10	20	29	13	1	2297	242.5	20	0	5.18735e+07	5.72861e+07	High	High
High	P07814	Bifunctional glutamate/proline--tRNA ligase OS=Homo sapiens OX=9606 GN=EPRS1 PE=1 SV=5	0	59.682	16	16	21	16	1	1512	170.5	16	0	110514809	1.20011e+08	High	High
High	Q86V48	Leucine zipper protein 1 OS=Homo sapiens OX=9606 GN=LUZP1 PE=1 SV=2	0	59.532	21	19	26	19	1	1076	120.2	19	0	3.79843e+08	3.87685e+08	High	High
High	P54886	Delta-1-pyrroline-5-carboxylate synthase OS=Homo sapiens OX=9606 GN=ALDH18A1 PE=1 SV=2	0	59.185	29	16	26	16	1	795	87.2	16	0	309462310	4.23536e+08	High	High
High	P43243	Matrin-3 OS=Homo sapiens OX=9606 GN=MATR3 PE=1 SV=2	0	58.537	28	15	27	15	1	847	94.6	15	0	7.08439e+08	7.7687e+08	High	High
High	Q13283	Ras GTPase-activating protein-binding protein 1 OS=Homo sapiens OX=9606 GN=G3BP1 PE=1 SV=1	0	58.379	42	12	19	11	1	466	52.1	12	0	1488386488	1.5207e+09	High	High
High	Q9NR09	Baculoviral IAP repeat-containing protein 6 OS=Homo sapiens OX=9606 GN=BIRC6 PE=1 SV=3	0	58.17	5	17	23	17	1	4857	529.9	17	0	3.99102e+08	4.62705e+08	High	High
High	Q9Y4E8	Ubiquitin carboxyl-terminal hydrolase 15 OS=Homo sapiens OX=9606 GN=USP15 PE=1 SV=3	0	58.153	23	17	22	17	1	981	112.3	17	0	1.99353e+08	1.38801e+08	High	High
High	O60566	Mitotic checkpoint serine/threonine-protein kinase BUB1 beta OS=Homo sapiens OX=9606 GN=BUB1B PE=1 SV=3	0	57.701	24	15	22	15	1	1050	119.5	15	0	175117815	1.98952e+08	High	High
High	Q86UE4	Protein LYRIC OS=Homo sapiens OX=9606 GN=MTDH PE=1 SV=2	0	57.68	40	17	28	17	1	582	63.8	17	0	816226571	9.19227e+08	High	High
High	Q14671	Pumilio homolog 1 OS=Homo sapiens OX=9606 GN=PUM1 PE=1 SV=3	0	57.673	17	16	27	10	1	1186	126.4	16	5	6.44051e+08	7.78367e+08	High	High
High	P55795	Heterogeneous nuclear ribonucleoprotein H2 OS=Homo sapiens OX=9606 GN=HNRNPH2 PE=1 SV=1	0	57.546	43	14	30	6	1	449	49.2	14	0	123824484	1.40421e+08	High	High
High	Q9UPU5	Ubiquitin carboxyl-terminal hydrolase 24 OS=Homo sapiens OX=9606 GN=USP24 PE=1 SV=3	0	57.479	8	15	18	15	1	2620	294.2	15	0	112424195	7.95583e+07	High	High
High	Q6Y7W6	GRB10-interacting GYF protein 2 OS=Homo sapiens OX=9606 GN=GIGYF2 PE=1 SV=1	0	56.958	20	20	26	19	1	1299	150	20	1	2.7621e+08	3.70698e+08	High	High
High	P33993	DNA replication licensing factor MCM7 OS=Homo sapiens OX=9606 GN=MCM7 PE=1 SV=4	0	56.815	33	16	24	16	1	719	81.3	16	0	618389355	9.51533e+08	High	High
High	Q9NP61	ADP-ribosylation factor GTPase-activating protein 3 OS=Homo sapiens OX=9606 GN=ARFGAP3 PE=1 SV=1	0	56.488	42	18	28	17	1	516	56.9	18	1	1.19606e+09	8.92511e+08	High	High
High	Q8N3U4	Cohesin subunit SA-2 OS=Homo sapiens OX=9606 GN=STAG2 PE=1 SV=3	0	56.086	17	15	21	15	1	1231	141.2	15	0	107602916	1.48334e+08	High	High
High	Q92793	CREB-binding protein OS=Homo sapiens OX=9606 GN=CREBBP PE=1 SV=3	0	56.08	9	18	26	8	1	2442	265.2	18	9	2.31683e+08	2.39935e+08	High	High
High	Q96S55	ATPase WRNIP1 OS=Homo sapiens OX=9606 GN=WRNIP1 PE=1 SV=2	0	56.007	28	14	18	14	1	665	72.1	14	0	119398206	4.7829e+08	High	High
High	Q9Y6Y8	SEC23-interacting protein OS=Homo sapiens OX=9606 GN=SEC23IP PE=1 SV=1	0	55.788	24	17	28	17	1	1000	111	17	0	367824565	7.04593e+08	High	High
High	P50991	T-complex protein 1 subunit delta OS=Homo sapiens OX=9606 GN=CCT4 PE=1 SV=4	0	55.62	33	14	23	13	1	539	57.9	14	0	727265329	6.18692e+08	High	High
High	Q8NC51	SERPINE1 mRNA-binding protein 1 OS=Homo sapiens OX=9606 GN=SERBP1 PE=1 SV=2	0	55.615	38	14	30	14	1	408	44.9	14	0	2284994774	2.47733e+09	High	High
High	Q15276	Rab GTPase-binding effector protein 1 OS=Homo sapiens OX=9606 GN=RABEP1 PE=1 SV=2	0	55.556	26	16	22	16	1	862	99.2	16	0	238329921	1.46602e+08	High	High
High	Q15637	Splicing factor 1 OS=Homo sapiens OX=9606 GN=SF1 PE=1 SV=4	0	55.445	28	12	22	12	1	639	68.3	12	0	1428774664	1.4175e+09	High	High
High	O96017	Serine/threonine-protein kinase Chk2 OS=Homo sapiens OX=9606 GN=CHEK2 PE=1 SV=1	0	55.384	33	16	25	16	1	543	60.9	16	0	910201471	1.05723e+09	High	High
High	Q00839	Heterogeneous nuclear ribonucleoprotein U OS=Homo sapiens OX=9606 GN=HNRNPU PE=1 SV=6	0	55.218	24	16	26	16	1	825	90.5	16	0	1563730605	1.24749e+09	High	High
High	Q9H2G2	STE20-like serine/threonine-protein kinase OS=Homo sapiens OX=9606 GN=SLK PE=1 SV=1	0	55.109	15	15	23	13	1	1235	142.6	15	2	4.80557e+08	5.22833e+08	High	High
High	P06733	Alpha-enolase OS=Homo sapiens OX=9606 GN=ENO1 PE=1 SV=2	0	54.808	41	13	20	13	1	434	47.1	13	0	1090195268	1.08494e+09	High	High
High	Q14444	Caprin-1 OS=Homo sapiens OX=9606 GN=CAPRIN1 PE=1 SV=2	0	54.713	17	12	26	12	1	709	78.3	12	0	2926518250	4.01585e+09	High	High
High	Q9H0B6	Kinesin light chain 2 OS=Homo sapiens OX=9606 GN=KLC2 PE=1 SV=1	0	54.712	28	13	24	9	1	622	68.9	13	3	483407335	7.68707e+08	High	High
High	Q71RC2	La-related protein 4 OS=Homo sapiens OX=9606 GN=LARP4 PE=1 SV=3	0	54.578	22	13	19	13	1	724	80.5	13	0	335313760	4.86533e+08	High	High
High	P49815	Tuberin OS=Homo sapiens OX=9606 GN=TSC2 PE=1 SV=2	0	54.309	12	12	18	12	1	1807	200.5	12	0	4.48517e+07	8.36164e+07	High	High
High	Q6R327	Rapamycin-insensitive companion of mTOR OS=Homo sapiens OX=9606 GN=RICTOR PE=1 SV=1	0	54.275	12	14	22	14	1	1708	192.1	14	0	71609541	1.03538e+08	High	High
High	O75643	U5 small nuclear ribonucleoprotein 200 kDa helicase OS=Homo sapiens OX=9606 GN=SNRNP200 PE=1 SV=2	0	54.251	7	11	13	11	1	2136	244.4	11	0		6.32936e+07	High	High
High	Q5T5U3	Rho GTPase-activating protein 21 OS=Homo sapiens OX=9606 GN=ARHGAP21 PE=1 SV=2	0	53.54	11	16	21	16	1	1958	217.3	16	0	1.3762e+08	1.31911e+08	High	High
High	O43852	Calumenin OS=Homo sapiens OX=9606 GN=CALU PE=1 SV=2	0	53.271	39	10	19	10	1	315	37.1	10	0	1108290296	9.46122e+08	High	High
High	Q9H0C8	Integrin-linked kinase-associated serine/threonine phosphatase 2C OS=Homo sapiens OX=9606 GN=ILKAP PE=1 SV=1	0	53.213	40	13	21	13	1	392	42.9	13	0	292528140	3.79551e+08	High	High
High	Q07157	Tight junction protein ZO-1 OS=Homo sapiens OX=9606 GN=TJP1 PE=1 SV=3	0	53.146	10	13	23	13	1	1748	195.3	13	0	356695995	4.14321e+08	High	High
High	Q6L8Q7	2',5'-phosphodiesterase 12 OS=Homo sapiens OX=9606 GN=PDE12 PE=1 SV=2	0	53.081	33	13	23	13	1	609	67.3	13	0	271631405	4.30555e+08	High	High
High	P13645	Keratin, type I cytoskeletal 10 OS=Homo sapiens OX=9606 GN=KRT10 PE=1 SV=6	0	53.054	26	13	25	11	1	584	58.8	13	0	104431404	3.46876e+08	High	High
High	P46013	Proliferation marker protein Ki-67 OS=Homo sapiens OX=9606 GN=MKI67 PE=1 SV=2	0	52.908	8	16	21	16	1	3256	358.5	16	0	1.49699e+08	6.66748e+07	High	High
High	Q6P996	Pyridoxal-dependent decarboxylase domain-containing protein 1 OS=Homo sapiens OX=9606 GN=PDXDC1 PE=1 SV=2	0	52.87	21	12	17	12	1	788	86.7	12	0	4.93527e+08	5.64378e+08	High	High
High	Q8WWY3	U4/U6 small nuclear ribonucleoprotein Prp31 OS=Homo sapiens OX=9606 GN=PRPF31 PE=1 SV=2	0	52.577	34	13	21	13	1	499	55.4	13	0	710216488	5.96293e+08	High	High
High	Q2NKX8	DNA excision repair protein ERCC-6-like OS=Homo sapiens OX=9606 GN=ERCC6L PE=1 SV=1	0	52.448	16	14	23	14	1	1250	141	14	0	248992032	2.28236e+08	High	High
High	Q07666	KH domain-containing, RNA-binding, signal transduction-associated protein 1 OS=Homo sapiens OX=9606 GN=KHDRBS1 PE=1 SV=1	0	52.088	30	12	29	12	1	443	48.2	12	0	3874371864	4.06011e+09	High	High
High	O75122	CLIP-associating protein 2 OS=Homo sapiens OX=9606 GN=CLASP2 PE=1 SV=3	0	52.055	17	16	22	11	1	1294	141	16	0	184843943	1.42353e+08	High	High
High	Q8IUD2	ELKS/Rab6-interacting/CAST family member 1 OS=Homo sapiens OX=9606 GN=ERC1 PE=1 SV=1	0	51.78	17	17	24	17	1	1116	128	17	0	1.3542e+08	1.86856e+08	High	High
High	Q92616	Stalled ribosome sensor GCN1 OS=Homo sapiens OX=9606 GN=GCN1 PE=1 SV=7	0	51.558	8	13	20	13	1	2671	292.5	13	0	100481206	1.27308e+08	High	High
High	Q7Z6E9	E3 ubiquitin-protein ligase RBBP6 OS=Homo sapiens OX=9606 GN=RBBP6 PE=1 SV=1	0	51.54	12	17	27	17	1	1792	201.4	17	0	251487491	3.80462e+08	High	High
High	Q9NXV6	CDKN2A-interacting protein OS=Homo sapiens OX=9606 GN=CDKN2AIP PE=1 SV=3	0	51.325	27	11	18	11	1	580	61.1	11	0	125766870	1.86061e+08	High	High
High	P54727	UV excision repair protein RAD23 homolog B OS=Homo sapiens OX=9606 GN=RAD23B PE=1 SV=1	0	51.1	30	11	31	10	1	409	43.1	11	1	4721625918	6.38386e+09	High	High
High	Q7Z3T8	Zinc finger FYVE domain-containing protein 16 OS=Homo sapiens OX=9606 GN=ZFYVE16 PE=1 SV=3	0	50.923	12	11	18	11	1	1539	168.8	11	0	94576064	1.45799e+08	High	High
High	P55036	26S proteasome non-ATPase regulatory subunit 4 OS=Homo sapiens OX=9606 GN=PSMD4 PE=1 SV=1	0	50.848	41	11	24	11	1	377	40.7	11	0	1494648707	2.29399e+09	High	High
High	Q8WWM7	Ataxin-2-like protein OS=Homo sapiens OX=9606 GN=ATXN2L PE=1 SV=2	0	50.596	18	19	30	17	1	1075	113.3	19	1	1052677371	1.15591e+09	High	High
High	P48643	T-complex protein 1 subunit epsilon OS=Homo sapiens OX=9606 GN=CCT5 PE=1 SV=1	0	50.472	35	13	22	12	1	541	59.6	13	0	413867813	5.52614e+08	High	High
High	Q5T8P6	RNA-binding protein 26 OS=Homo sapiens OX=9606 GN=RBM26 PE=1 SV=3	0	50.466	15	17	26	16	1	1007	113.5	17	1	147296870	1.37719e+08	High	High
High	Q15293	Reticulocalbin-1 OS=Homo sapiens OX=9606 GN=RCN1 PE=1 SV=1	0	50.456	35	13	24	13	1	331	38.9	13	0	2823552070	3.00371e+09	High	High
High	Q9H0D6	5'-3' exoribonuclease 2 OS=Homo sapiens OX=9606 GN=XRN2 PE=1 SV=1	0	49.989	23	16	24	16	1	950	108.5	16	0	209418132	3.1406e+08	High	High
High	Q9H2P0	Activity-dependent neuroprotector homeobox protein OS=Homo sapiens OX=9606 GN=ADNP PE=1 SV=1	0	49.94	16	15	19	15	1	1102	123.5	15	0	3.40482e+08	2.83691e+08	High	High
High	Q9P1Y5	Calmodulin-regulated spectrin-associated protein 3 OS=Homo sapiens OX=9606 GN=CAMSAP3 PE=1 SV=2	0	49.857	17	13	16	12	1	1249	134.7	13	0	100751920	2.36119e+08	High	High
High	O00443	Phosphatidylinositol 4-phosphate 3-kinase C2 domain-containing subunit alpha OS=Homo sapiens OX=9606 GN=PIK3C2A PE=1 SV=2	0	49.643	13	16	19	16	1	1686	190.6	16	0	3.0709e+08	2.65563e+08	High	High
High	Q5JRA6	Transport and Golgi organization protein 1 homolog OS=Homo sapiens OX=9606 GN=MIA3 PE=1 SV=1	0	49.575	9	14	23	14	1	1907	213.6	14	0	1.73407e+08	2.20606e+08	High	High
High	Q86V81	THO complex subunit 4 OS=Homo sapiens OX=9606 GN=ALYREF PE=1 SV=3	0	49.32	48	9	17	9	1	257	26.9	9	0	5596540941	5.73255e+09	High	High
High	Q7Z4V5	Hepatoma-derived growth factor-related protein 2 OS=Homo sapiens OX=9606 GN=HDGFL2 PE=1 SV=1	0	49.209	20	13	21	12	1	671	74.3	13	0	5.6259e+08	5.83117e+08	High	High
High	Q13148	TAR DNA-binding protein 43 OS=Homo sapiens OX=9606 GN=TARDBP PE=1 SV=1	0	49.209	37	10	20	10	1	414	44.7	10	0	2437047544	2.75474e+09	High	High
High	Q15648	Mediator of RNA polymerase II transcription subunit 1 OS=Homo sapiens OX=9606 GN=MED1 PE=1 SV=4	0	49.174	12	12	19	12	1	1581	168.4	12	0	2.79529e+08	1.98882e+08	High	High
High	P52597	Heterogeneous nuclear ribonucleoprotein F OS=Homo sapiens OX=9606 GN=HNRNPF PE=1 SV=3	0	49.135	45	9	22	7	1	415	45.6	9	0	838187472	9.46056e+08	High	High
High	Q53EL6	Programmed cell death protein 4 OS=Homo sapiens OX=9606 GN=PDCD4 PE=1 SV=2	0	48.986	35	13	29	13	1	469	51.7	13	0	1615473912	1.4376e+09	High	High
High	Q8N8S7	Protein enabled homolog OS=Homo sapiens OX=9606 GN=ENAH PE=1 SV=2	0	48.968	27	11	19	11	1	591	66.5	11	0	233684570	1.52286e+08	High	High
High	Q9UHD9	Ubiquilin-2 OS=Homo sapiens OX=9606 GN=UBQLN2 PE=1 SV=2	0	48.953	25	9	18	5	1	624	65.7	9	2	395700716	5.02448e+08	High	High
High	P16455	Methylated-DNA--protein-cysteine methyltransferase OS=Homo sapiens OX=9606 GN=MGMT PE=1 SV=1	0	48.941	22	8	530	8	1	207	21.6	8	0	3.14771e+12	3.39031e+12	High	High
High	Q5T5Y3	Calmodulin-regulated spectrin-associated protein 1 OS=Homo sapiens OX=9606 GN=CAMSAP1 PE=1 SV=2	0	48.868	13	13	16	12	1	1602	177.9	13	1	1162826836	1.63278e+09	High	High
High	O43290	U4/U6.U5 tri-snRNP-associated protein 1 OS=Homo sapiens OX=9606 GN=SART1 PE=1 SV=1	0	48.518	20	11	19	11	1	800	90.2	11	0	3.5726e+08	3.30743e+08	High	High
High	Q5VZL5	Zinc finger MYM-type protein 4 OS=Homo sapiens OX=9606 GN=ZMYM4 PE=1 SV=1	0	48.503	15	18	24	18	1	1548	172.7	18	0	1.33757e+08	1.40726e+08	High	High
High	Q15021	Condensin complex subunit 1 OS=Homo sapiens OX=9606 GN=NCAPD2 PE=1 SV=3	0	48.461	13	14	18	14	1	1401	157.1	14	0	161401385	1.18113e+08	High	High
High	P17066	Heat shock 70 kDa protein 6 OS=Homo sapiens OX=9606 GN=HSPA6 PE=1 SV=2	0	48.393	29	14	41	3	1	643	71	14	0		7.72201e+06	High	High
High	P60709	Actin, cytoplasmic 1 OS=Homo sapiens OX=9606 GN=ACTB PE=1 SV=1	0	48.21	43	12	23	6	1	375	41.7	12	6	1.59815e+09	1.63117e+09	High	High
High	Q14677	Clathrin interactor 1 OS=Homo sapiens OX=9606 GN=CLINT1 PE=1 SV=1	0	48.142	21	10	16	10	1	625	68.2	10	0	98941072	2.52089e+08	High	High
High	P63010	AP-2 complex subunit beta OS=Homo sapiens OX=9606 GN=AP2B1 PE=1 SV=1	0	48.046	21	14	26	6	1	937	104.5	14	0	1.7847e+08	5.10399e+07	High	High
High	Q9UNF1	Melanoma-associated antigen D2 OS=Homo sapiens OX=9606 GN=MAGED2 PE=1 SV=2	0	48.008	27	13	23	13	1	606	64.9	13	0	1168826575	1.62878e+09	High	High
High	Q93009	Ubiquitin carboxyl-terminal hydrolase 7 OS=Homo sapiens OX=9606 GN=USP7 PE=1 SV=2	0	47.9	17	12	19	12	1	1102	128.2	12	0	376703870	3.81549e+08	High	High
High	Q5UIP0	Telomere-associated protein RIF1 OS=Homo sapiens OX=9606 GN=RIF1 PE=1 SV=2	0	47.868	9	16	18	16	1	2472	274.3	16	0	2.74602e+08	2.55795e+08	High	High
High	Q9UBC2	Epidermal growth factor receptor substrate 15-like 1 OS=Homo sapiens OX=9606 GN=EPS15L1 PE=1 SV=1	0	47.759	19	14	22	14	1	864	94.2	14	0	379345207	3.50584e+08	High	High
High	O00629	Importin subunit alpha-3 OS=Homo sapiens OX=9606 GN=KPNA4 PE=1 SV=1	0	47.722	27	8	14	8	1	521	57.9	8	0	342532148	3.65877e+08	High	High
High	Q9BUJ2	Heterogeneous nuclear ribonucleoprotein U-like protein 1 OS=Homo sapiens OX=9606 GN=HNRNPUL1 PE=1 SV=2	0	47.646	20	12	21	12	1	856	95.7	12	0	431959151	3.32293e+08	High	High
High	P25054	Adenomatous polyposis coli protein OS=Homo sapiens OX=9606 GN=APC PE=1 SV=2	0	47.629	7	15	18	15	1	2843	311.5	15	0	7.32119e+07	6.94136e+07	High	High
High	Q96T88	E3 ubiquitin-protein ligase UHRF1 OS=Homo sapiens OX=9606 GN=UHRF1 PE=1 SV=1	0	47.548	29	17	27	17	1	793	89.8	17	0	4.40495e+08	3.17711e+08	High	High
High	Q6PJT7	Zinc finger CCCH domain-containing protein 14 OS=Homo sapiens OX=9606 GN=ZC3H14 PE=1 SV=1	0	47.147	26	12	20	12	1	736	82.8	12	0	94362078	1.32933e+08	High	High
High	Q9BXP5	Serrate RNA effector molecule homolog OS=Homo sapiens OX=9606 GN=SRRT PE=1 SV=1	0	46.924	27	19	25	19	1	876	100.6	19	0	5.71934e+08	4.83876e+08	High	High
High	Q8WWK9	Cytoskeleton-associated protein 2 OS=Homo sapiens OX=9606 GN=CKAP2 PE=1 SV=1	0	46.58	24	16	20	16	1	683	76.9	16	0	3.11671e+08	4.48283e+08	High	High
High	Q02790	Peptidyl-prolyl cis-trans isomerase FKBP4 OS=Homo sapiens OX=9606 GN=FKBP4 PE=1 SV=3	0	46.453	40	16	30	16	1	459	51.8	16	0	957964954	1.57138e+09	High	High
High	Q96T37	RNA-binding protein 15 OS=Homo sapiens OX=9606 GN=RBM15 PE=1 SV=2	0	46.421	18	11	16	11	1	977	107.1	11	0	1.72294e+08	2.47773e+07	High	High
High	Q9BPU6	Dihydropyrimidinase-related protein 5 OS=Homo sapiens OX=9606 GN=DPYSL5 PE=1 SV=1	0	46.307	34	12	15	12	1	564	61.4	12	0	447282666	3.14759e+08	High	High
High	Q8IZH2	5'-3' exoribonuclease 1 OS=Homo sapiens OX=9606 GN=XRN1 PE=1 SV=1	0	46.033	11	15	22	15	1	1706	194	15	0	264919578	3.15795e+08	High	High
High	Q15075	Early endosome antigen 1 OS=Homo sapiens OX=9606 GN=EEA1 PE=1 SV=2	0	45.934	14	18	24	18	1	1411	162.4	18	0	1.35009e+08	1.64324e+08	High	High
High	Q5JWF2	Guanine nucleotide-binding protein G(s) subunit alpha isoforms XLas OS=Homo sapiens OX=9606 GN=GNAS PE=1 SV=2	0	45.771	16	13	19	13	1	1037	111	13	0	381410979	4.18434e+08	High	High
High	Q8TD31	Coiled-coil alpha-helical rod protein 1 OS=Homo sapiens OX=9606 GN=CCHCR1 PE=1 SV=2	0	45.727	22	13	20	13	1	782	88.6	13	0	275958942	2.03554e+08	High	High
High	Q9Y5V3	Melanoma-associated antigen D1 OS=Homo sapiens OX=9606 GN=MAGED1 PE=1 SV=3	0	45.638	20	12	18	12	1	778	86.1	12	0	3.27661e+08	3.73467e+08	High	High
High	O95202	Mitochondrial proton/calcium exchanger protein OS=Homo sapiens OX=9606 GN=LETM1 PE=1 SV=1	0	45.358	22	13	20	13	1	739	83.3	13	0	8.58721e+08	6.32978e+08	High	High
High	Q9HAU0	Pleckstrin homology domain-containing family A member 5 OS=Homo sapiens OX=9606 GN=PLEKHA5 PE=1 SV=1	0	45.354	14	13	18	13	1	1116	127.4	13	0	2.52309e+08	8.77448e+07	High	High
High	Q13177	Serine/threonine-protein kinase PAK 2 OS=Homo sapiens OX=9606 GN=PAK2 PE=1 SV=3	0	45.317	31	13	18	9	1	524	58	13	2	616671926	2.48358e+08	High	High
High	P08195	4F2 cell-surface antigen heavy chain OS=Homo sapiens OX=9606 GN=SLC3A2 PE=1 SV=3	0	45.233	24	10	18	10	1	630	68	10	0	968549600	1.04062e+09	High	High
High	O94973	AP-2 complex subunit alpha-2 OS=Homo sapiens OX=9606 GN=AP2A2 PE=1 SV=2	0	45.199	20	12	18	12	1	939	103.9	12	0	162632507	1.42303e+08	High	High
High	Q96F07	Cytoplasmic FMR1-interacting protein 2 OS=Homo sapiens OX=9606 GN=CYFIP2 PE=1 SV=2	0	45.169	12	12	18	4	1	1278	148.3	12	0	12581252	2.04252e+07	High	High
High	Q12888	TP53-binding protein 1 OS=Homo sapiens OX=9606 GN=TP53BP1 PE=1 SV=2	0	45.143	11	13	16	13	1	1972	213.4	13	0	175551995	3.05908e+07	High	High
High	Q16204	Coiled-coil domain-containing protein 6 OS=Homo sapiens OX=9606 GN=CCDC6 PE=1 SV=2	0	45.121	31	14	20	14	1	474	53.3	14	0	424794574	6.38215e+08	High	High
High	Q96DT7	Zinc finger and BTB domain-containing protein 10 OS=Homo sapiens OX=9606 GN=ZBTB10 PE=1 SV=2	0	45.106	21	13	23	13	1	871	94.8	13	0	1171936767	6.43802e+08	High	High
High	O95831	Apoptosis-inducing factor 1, mitochondrial OS=Homo sapiens OX=9606 GN=AIFM1 PE=1 SV=1	0	44.941	30	12	18	12	1	613	66.9	12	0	328366323	3.25732e+08	High	High
High	Q9NXR1	Nuclear distribution protein nudE homolog 1 OS=Homo sapiens OX=9606 GN=NDE1 PE=1 SV=3	0	44.867	43	13	20	13	1	335	37.7	13	0	686262704	6.85489e+08	High	High
High	Q8IWS0	PHD finger protein 6 OS=Homo sapiens OX=9606 GN=PHF6 PE=1 SV=1	0	44.685	33	12	20	12	1	365	41.3	12	0	315027851	3.96903e+08	High	High
High	Q9Y230	RuvB-like 2 OS=Homo sapiens OX=9606 GN=RUVBL2 PE=1 SV=3	0	44.476	32	12	22	12	1	463	51.1	12	0	865388536	8.38686e+08	High	High
High	P23396	Small ribosomal subunit protein uS3 OS=Homo sapiens OX=9606 GN=RPS3 PE=1 SV=2	0	44.115	59	13	24	13	1	243	26.7	13	0	2051198478	3.86351e+09	High	High
High	Q9ULW0	Targeting protein for Xklp2 OS=Homo sapiens OX=9606 GN=TPX2 PE=1 SV=2	0	44.021	22	15	27	15	1	747	85.6	15	0	616242500	7.74306e+08	High	High
High	O60610	Protein diaphanous homolog 1 OS=Homo sapiens OX=9606 GN=DIAPH1 PE=1 SV=2	0	43.922	12	12	18	12	1	1272	141.3	12	0	130301943	1.52718e+08	High	High
High	P52732	Kinesin-like protein KIF11 OS=Homo sapiens OX=9606 GN=KIF11 PE=1 SV=2	0	43.909	14	11	19	11	1	1056	119.1	11	0	2.56916e+08	2.5209e+08	High	High
High	P78344	Eukaryotic translation initiation factor 4 gamma 2 OS=Homo sapiens OX=9606 GN=EIF4G2 PE=1 SV=1	0	43.818	16	14	21	14	1	907	102.3	14	0	259486725	2.98152e+08	High	High
High	O14976	Cyclin-G-associated kinase OS=Homo sapiens OX=9606 GN=GAK PE=1 SV=2	0	43.791	10	9	14	9	1	1311	143.1	9	0	51277778	1.87928e+08	High	High
High	P20020	Plasma membrane calcium-transporting ATPase 1 OS=Homo sapiens OX=9606 GN=ATP2B1 PE=1 SV=4	0	43.069	15	13	16	6	1	1220	134.6	13	5	273683916	1.92786e+08	High	High
High	O43663	Protein regulator of cytokinesis 1 OS=Homo sapiens OX=9606 GN=PRC1 PE=1 SV=2	0	43.013	27	11	19	10	1	620	71.6	11	1	325629798	3.14807e+08	High	High
High	P43304	Glycerol-3-phosphate dehydrogenase, mitochondrial OS=Homo sapiens OX=9606 GN=GPD2 PE=1 SV=3	0	42.991	26	14	19	14	1	727	80.8	14	0	608506476	4.62447e+08	High	High
High	Q08209	Protein phosphatase 3 catalytic subunit alpha OS=Homo sapiens OX=9606 GN=PPP3CA PE=1 SV=1	0	42.821	37	12	23	9	1	521	58.7	12	3	702454210	5.96518e+08	High	High
High	P19525	Interferon-induced, double-stranded RNA-activated protein kinase OS=Homo sapiens OX=9606 GN=EIF2AK2 PE=1 SV=2	0	42.8	25	12	19	12	1	551	62.1	12	0	5.24982e+08	5.13184e+08	High	High
High	Q8WWI1	LIM domain only protein 7 OS=Homo sapiens OX=9606 GN=LMO7 PE=1 SV=3	0	42.754	8	12	21	12	1	1683	192.6	12	0	191214025	1.90518e+08	High	High
High	Q9NQC3	Reticulon-4 OS=Homo sapiens OX=9606 GN=RTN4 PE=1 SV=2	0	42.379	12	8	17	8	1	1192	129.9	8	0	1.4799e+09	1.72758e+09	High	High
High	O94964	Protein SOGA1 OS=Homo sapiens OX=9606 GN=SOGA1 PE=1 SV=2	0	42.365	11	12	15	12	1	1423	159.7	12	0	189989760	1.1297e+08	High	High
High	P62633	CCHC-type zinc finger nucleic acid binding protein OS=Homo sapiens OX=9606 GN=CNBP PE=1 SV=1	0	41.907	60	10	22	10	1	177	19.5	10	0	2.29647e+09	2.03693e+09	High	High
High	Q7L576	Cytoplasmic FMR1-interacting protein 1 OS=Homo sapiens OX=9606 GN=CYFIP1 PE=1 SV=1	0	41.495	12	13	19	5	1	1253	145.1	13	4	3.30375e+07	7.46431e+07	High	High
High	Q9NTZ6	RNA-binding protein 12 OS=Homo sapiens OX=9606 GN=RBM12 PE=1 SV=1	0	41.29	15	11	17	11	1	932	97.3	11	0	898227691	7.63358e+08	High	High
High	Q5JTV8	Torsin-1A-interacting protein 1 OS=Homo sapiens OX=9606 GN=TOR1AIP1 PE=1 SV=2	0	40.995	31	14	17	13	1	583	66.2	14	1	3.66042e+08	2.91928e+08	High	High
High	Q8NI27	THO complex subunit 2 OS=Homo sapiens OX=9606 GN=THOC2 PE=1 SV=2	0	40.968	11	13	17	13	1	1593	182.7	13	0	220362124	2.53985e+08	High	High
High	Q9UMX0	Ubiquilin-1 OS=Homo sapiens OX=9606 GN=UBQLN1 PE=1 SV=2	0	40.939	25	8	15	4	1	589	62.5	8	0	156266596	1.80535e+08	High	High
High	P34932	Heat shock 70 kDa protein 4 OS=Homo sapiens OX=9606 GN=HSPA4 PE=1 SV=4	0	40.921	23	13	17	11	1	840	94.3	13	0	322172306	2.05955e+08	High	High
High	O95486	Protein transport protein Sec24A OS=Homo sapiens OX=9606 GN=SEC24A PE=1 SV=2	0	40.891	14	11	19	7	1	1093	119.7	11	0	172400586	3.94543e+07	High	High
High	O60216	Double-strand-break repair protein rad21 homolog OS=Homo sapiens OX=9606 GN=RAD21 PE=1 SV=2	0	40.822	32	14	23	14	1	631	71.6	14	0	6.98646e+08	6.17416e+08	High	High
High	Q8NCN4	E3 ubiquitin-protein ligase RNF169 OS=Homo sapiens OX=9606 GN=RNF169 PE=1 SV=2	0	40.77	21	11	19	11	1	708	77.1	11	0	5.9209e+07	2.93332e+07	High	High
High	Q16836	Hydroxyacyl-coenzyme A dehydrogenase, mitochondrial OS=Homo sapiens OX=9606 GN=HADH PE=1 SV=3	0	40.695	46	8	15	8	1	314	34.3	8	0	1.49103e+08	1.62054e+08	High	High
High	P51610	Host cell factor 1 OS=Homo sapiens OX=9606 GN=HCFC1 PE=1 SV=2	0	40.677	10	12	14	12	1	2035	208.6	12	0	2.21776e+08	1.71137e+08	High	High
High	Q3V6T2	Girdin OS=Homo sapiens OX=9606 GN=CCDC88A PE=1 SV=2	0	40.545	9	16	21	16	1	1871	215.9	16	0	3.37702e+07	1.0853e+08	High	High
High	P26196	Probable ATP-dependent RNA helicase DDX6 OS=Homo sapiens OX=9606 GN=DDX6 PE=1 SV=2	0	40.404	36	12	18	12	1	483	54.4	12	0	497119783	5.00726e+08	High	High
High	Q86X55	Histone-arginine methyltransferase CARM1 OS=Homo sapiens OX=9606 GN=CARM1 PE=1 SV=3	0	40.127	23	10	17	10	1	608	65.8	10	0	5.46278e+08	5.71328e+08	High	High
High	P08670	Vimentin OS=Homo sapiens OX=9606 GN=VIM PE=1 SV=4	0	40.018	30	14	28	12	1	466	53.6	14	0	1.49295e+09	4.29097e+08	High	High
High	P09884	DNA polymerase alpha catalytic subunit OS=Homo sapiens OX=9606 GN=POLA1 PE=1 SV=2	0	39.876	11	15	20	15	1	1462	165.8	15	0	170294764	1.18545e+08	High	High
High	P42858	Huntingtin OS=Homo sapiens OX=9606 GN=HTT PE=1 SV=2	0	39.856	5	10	11	10	1	3142	347.4	10	0	6.66354e+07	2.98037e+07	High	High
High	Q92538	Golgi-specific brefeldin A-resistance guanine nucleotide exchange factor 1 OS=Homo sapiens OX=9606 GN=GBF1 PE=1 SV=2	0	39.775	9	13	22	13	1	1859	206.3	13	0	3.0274e+07	5.86119e+07	High	High
High	P62829	Large ribosomal subunit protein uL14 OS=Homo sapiens OX=9606 GN=RPL23 PE=1 SV=1	0	39.714	68	9	58	9	1	140	14.9	9	0	22621206306	2.32691e+10	High	High
High	Q14974	Importin subunit beta-1 OS=Homo sapiens OX=9606 GN=KPNB1 PE=1 SV=2	0	39.552	18	10	13	10	1	876	97.1	10	0	2.06363e+08	1.92021e+08	High	High
High	O95487	Protein transport protein Sec24B OS=Homo sapiens OX=9606 GN=SEC24B PE=1 SV=2	0	39.526	15	13	19	9	1	1268	137.3	13	2	251991209	2.01114e+08	High	High
High	P58107	Epiplakin OS=Homo sapiens OX=9606 GN=EPPK1 PE=1 SV=3	0	39.269	16	8	14	7	1	5088	555.3	8	0	307588708	2.50649e+08	High	High
High	O14545	TRAF-type zinc finger domain-containing protein 1 OS=Homo sapiens OX=9606 GN=TRAFD1 PE=1 SV=1	0	39.165	29	11	15	11	1	582	64.8	11	0	120103081	1.56304e+08	High	High
High	Q9NTI5	Sister chromatid cohesion protein PDS5 homolog B OS=Homo sapiens OX=9606 GN=PDS5B PE=1 SV=1	0	39.116	11	11	14	9	1	1447	164.6	11	1	9.40893e+07	1.03781e+08	High	High
High	O14497	AT-rich interactive domain-containing protein 1A OS=Homo sapiens OX=9606 GN=ARID1A PE=1 SV=3	0	39.091	4	7	12	7	1	2285	241.9	7	0	70998238	5.05866e+07	High	High
High	P42566	Epidermal growth factor receptor substrate 15 OS=Homo sapiens OX=9606 GN=EPS15 PE=1 SV=2	0	39.014	18	10	14	10	1	896	98.6	10	0	328267836	3.23045e+08	High	High
High	Q8WXF1	Paraspeckle component 1 OS=Homo sapiens OX=9606 GN=PSPC1 PE=1 SV=1	0	38.97	28	10	21	10	1	523	58.7	10	0	956165068	1.06641e+09	High	High
High	Q9UNZ2	NSFL1 cofactor p47 OS=Homo sapiens OX=9606 GN=NSFL1C PE=1 SV=2	0	38.826	34	11	17	11	1	370	40.5	11	0	1050494996	1.09362e+09	High	High
High	Q99832	T-complex protein 1 subunit eta OS=Homo sapiens OX=9606 GN=CCT7 PE=1 SV=2	0	38.639	19	10	13	10	1	543	59.3	10	0	283743778	1.61484e+08	High	High
High	Q14694	Ubiquitin carboxyl-terminal hydrolase 10 OS=Homo sapiens OX=9606 GN=USP10 PE=1 SV=2	0	38.601	18	10	16	10	1	798	87.1	10	0	227415842	2.08131e+08	High	High
High	P07195	L-lactate dehydrogenase B chain OS=Homo sapiens OX=9606 GN=LDHB PE=1 SV=2	0	38.337	35	11	14	9	1	334	36.6	11	1	2.26244e+08	1.57742e+08	High	High
High	O14964	Hepatocyte growth factor-regulated tyrosine kinase substrate OS=Homo sapiens OX=9606 GN=HGS PE=1 SV=1	0	38.292	12	8	16	8	1	777	86.1	8	0	211021948	1.71113e+08	High	High
High	P27635	Large ribosomal subunit protein uL16 OS=Homo sapiens OX=9606 GN=RPL10 PE=1 SV=5	0	38.219	47	10	17	10	1	214	24.6	10	0	1495416896	1.78734e+09	High	High
High	Q15056	Eukaryotic translation initiation factor 4H OS=Homo sapiens OX=9606 GN=EIF4H PE=1 SV=5	0	38.187	48	10	19	10	1	248	27.4	10	0	1839455324	1.54198e+09	High	High
High	Q9UPN6	SR-related and CTD-associated factor 8 OS=Homo sapiens OX=9606 GN=SCAF8 PE=1 SV=1	0	38.109	16	12	17	12	1	1271	140.4	12	0	3.70155e+08	3.11065e+08	High	High
High	Q9C0B1	Alpha-ketoglutarate-dependent dioxygenase FTO OS=Homo sapiens OX=9606 GN=FTO PE=1 SV=3	0	37.998	30	9	13	9	1	505	58.2	9	0	145117874	6.44711e+07	High	High
High	O60749	Sorting nexin-2 OS=Homo sapiens OX=9606 GN=SNX2 PE=1 SV=2	0	37.925	21	10	15	9	1	519	58.4	10	1	431716669	1.50424e+08	High	High
High	Q9BZZ5	Apoptosis inhibitor 5 OS=Homo sapiens OX=9606 GN=API5 PE=1 SV=3	0	37.618	29	10	14	10	1	524	59	10	0	393764308	3.46921e+08	High	High
High	P49643	DNA primase large subunit OS=Homo sapiens OX=9606 GN=PRIM2 PE=1 SV=2	0	37.447	30	10	13	10	1	509	58.8	10	0	219589875	6.13839e+07	High	High
High	Q9NZB2	Constitutive coactivator of PPAR-gamma-like protein 1 OS=Homo sapiens OX=9606 GN=FAM120A PE=1 SV=2	0	37.423	12	9	14	9	1	1118	121.8	9	0	97443196	1.50718e+08	High	High
High	P15880	Small ribosomal subunit protein uS5 OS=Homo sapiens OX=9606 GN=RPS2 PE=1 SV=2	0	37.314	38	9	16	9	1	293	31.3	9	0	843402350	1.43701e+09	High	High
High	O00178	GTP-binding protein 1 OS=Homo sapiens OX=9606 GN=GTPBP1 PE=1 SV=3	0	37.087	23	10	14	10	1	669	72.4	10	0	317249016	2.37281e+08	High	High
High	P06748	Nucleophosmin OS=Homo sapiens OX=9606 GN=NPM1 PE=1 SV=2	0	36.832	34	7	14	7	1	294	32.6	7	0	1046150088	9.94754e+08	High	High
High	P14618	Pyruvate kinase PKM OS=Homo sapiens OX=9606 GN=PKM PE=1 SV=4	0	36.752	22	9	11	9	1	531	57.9	9	0	76173644	2.69091e+07	High	High
High	Q15058	Kinesin-like protein KIF14 OS=Homo sapiens OX=9606 GN=KIF14 PE=1 SV=1	0	36.72	8	11	16	11	1	1648	186.4	11	0	1.05308e+08	1.40211e+08	High	High
High	P16383	Intron Large complex component GCFC2 OS=Homo sapiens OX=9606 GN=GCFC2 PE=1 SV=2	0	36.612	15	8	13	8	1	781	89.3	8	0	5.38569e+07	7.5976e+07	High	High
High	Q14103	Heterogeneous nuclear ribonucleoprotein D0 OS=Homo sapiens OX=9606 GN=HNRNPD PE=1 SV=1	0	36.49	30	10	19	9	1	355	38.4	10	0	1976778751	2.30874e+09	High	High
High	P13489	Ribonuclease inhibitor OS=Homo sapiens OX=9606 GN=RNH1 PE=1 SV=2	0	36.218	21	7	14	7	1	461	49.9	7	0		7.34253e+07	High	High
High	P42694	Probable helicase with zinc finger domain OS=Homo sapiens OX=9606 GN=HELZ PE=1 SV=2	0	35.951	9	11	13	11	1	1942	218.8	11	0	297748531	8.94997e+08	High	High
High	Q9P2N5	RNA-binding protein 27 OS=Homo sapiens OX=9606 GN=RBM27 PE=1 SV=2	0	35.769	11	9	12	8	1	1060	118.6	9	0	1.13036e+08	3.68373e+07	High	High
High	P12236	ADP/ATP translocase 3 OS=Homo sapiens OX=9606 GN=SLC25A6 PE=1 SV=4	0	35.715	40	10	21	2	1	298	32.8	10	0	71306232		High	High
High	Q14498	RNA-binding protein 39 OS=Homo sapiens OX=9606 GN=RBM39 PE=1 SV=2	0	35.58	24	9	17	8	1	530	59.3	9	1	511629338	5.86327e+08	High	High
High	Q9Y5S2	Serine/threonine-protein kinase MRCK beta OS=Homo sapiens OX=9606 GN=CDC42BPB PE=1 SV=2	0	35.468	8	11	14	11	1	1711	194.2	11	0	61727982	9.18064e+07	High	High
High	P41091	Eukaryotic translation initiation factor 2 subunit 3 OS=Homo sapiens OX=9606 GN=EIF2S3 PE=1 SV=3	0	35.462	32	11	16	11	1	472	51.1	11	0	286616406	6.46625e+08	High	High
High	Q8WVV9	Heterogeneous nuclear ribonucleoprotein L-like OS=Homo sapiens OX=9606 GN=HNRNPLL PE=1 SV=1	0	35.457	26	10	15	9	1	542	60	10	1	92512264	1.33124e+08	High	High
High	P50402	Emerin OS=Homo sapiens OX=9606 GN=EMD PE=1 SV=1	0	35.438	46	8	15	8	1	254	29	8	0	386365342	5.8947e+08	High	High
High	Q14683	Structural maintenance of chromosomes protein 1A OS=Homo sapiens OX=9606 GN=SMC1A PE=1 SV=2	0	35.152	11	13	14	13	1	1233	143.1	13	0	48813136	4.93122e+07	High	High
High	Q7Z2W4	Zinc finger CCCH-type antiviral protein 1 OS=Homo sapiens OX=9606 GN=ZC3HAV1 PE=1 SV=3	0	35.057	14	10	13	10	1	902	101.4	10	0	5.05108e+07	6.96284e+07	High	High
High	Q16186	Proteasomal ubiquitin receptor ADRM1 OS=Homo sapiens OX=9606 GN=ADRM1 PE=1 SV=2	0	35.044	24	10	16	10	1	407	42.1	10	0	351788723	5.37056e+08	High	High
High	Q86UK7	E3 ubiquitin-protein ligase ZNF598 OS=Homo sapiens OX=9606 GN=ZNF598 PE=1 SV=1	0	34.86	14	11	18	11	1	904	98.6	11	0	1.99278e+08	2.10678e+08	High	High
High	Q68CZ2	Tensin-3 OS=Homo sapiens OX=9606 GN=TNS3 PE=1 SV=2	0	34.854	11	8	10	8	1	1445	155.2	8	0	47153354	1.19775e+07	High	High
High	Q9Y4H2	Insulin receptor substrate 2 OS=Homo sapiens OX=9606 GN=IRS2 PE=1 SV=2	0	34.819	11	10	16	10	1	1338	137.2	10	0	247117173	2.19036e+08	High	High
High	Q9NYF8	Bcl-2-associated transcription factor 1 OS=Homo sapiens OX=9606 GN=BCLAF1 PE=1 SV=2	0	34.787	15	12	21	12	1	920	106.1	12	0	3.73233e+08	4.38375e+08	High	High
High	Q9BQP7	Mitochondrial genome maintenance exonuclease 1 OS=Homo sapiens OX=9606 GN=MGME1 PE=1 SV=1	0	34.772	33	11	19	11	1	344	39.4	11	0	654362985	8.44695e+08	High	High
High	Q9Y266	Nuclear migration protein nudC OS=Homo sapiens OX=9606 GN=NUDC PE=1 SV=1	0	34.53	35	11	18	11	1	331	38.2	11	0	2.75569e+08	6.35074e+08	High	High
High	Q14566	DNA replication licensing factor MCM6 OS=Homo sapiens OX=9606 GN=MCM6 PE=1 SV=1	0	34.481	15	11	14	11	1	821	92.8	11	0	102961422	2.24251e+08	High	High
High	Q12923	Tyrosine-protein phosphatase non-receptor type 13 OS=Homo sapiens OX=9606 GN=PTPN13 PE=1 SV=2	0	34.43	6	11	14	11	1	2485	276.7	11	0	2.9813e+08	1.31682e+08	High	High
High	Q99700	Ataxin-2 OS=Homo sapiens OX=9606 GN=ATXN2 PE=1 SV=2	0	34.371	9	11	16	9	1	1313	140.2	11	0	1.71084e+08	1.81125e+08	High	High
High	Q3YEC7	Rab-like protein 6 OS=Homo sapiens OX=9606 GN=RABL6 PE=1 SV=2	0	34.287	16	8	12	8	1	729	79.5	8	0	281930347	1.18217e+08	High	High
High	Q9UI12	V-type proton ATPase subunit H OS=Homo sapiens OX=9606 GN=ATP6V1H PE=1 SV=1	0	34.255	28	9	12	9	1	483	55.8	9	0	335504154	2.73912e+08	High	High
High	Q08AD1	Calmodulin-regulated spectrin-associated protein 2 OS=Homo sapiens OX=9606 GN=CAMSAP2 PE=1 SV=3	0	34.184	12	11	18	11	1	1489	168	11	0	6.64358e+07	8.80808e+07	High	High
High	Q8N3C0	Activating signal cointegrator 1 complex subunit 3 OS=Homo sapiens OX=9606 GN=ASCC3 PE=1 SV=3	0	33.978	6	9	14	9	1	2202	251.3	9	0	112854304	1.2284e+08	High	High
High	P53396	ATP-citrate synthase OS=Homo sapiens OX=9606 GN=ACLY PE=1 SV=3	0	33.949	11	10	12	10	1	1101	120.8	10	0	191414527	7.07728e+07	High	High
High	P20700	Lamin-B1 OS=Homo sapiens OX=9606 GN=LMNB1 PE=1 SV=2	0	33.912	23	10	15	8	1	586	66.4	10	0	3.0011e+07	5.70673e+07	High	High
High	Q9Y4B6	DDB1- and CUL4-associated factor 1 OS=Homo sapiens OX=9606 GN=DCAF1 PE=1 SV=3	0	33.878	8	11	15	11	1	1507	168.9	11	0	157383318	1.00789e+08	High	High
High	Q9NSK0	Kinesin light chain 4 OS=Homo sapiens OX=9606 GN=KLC4 PE=1 SV=3	0	33.798	22	10	12	8	1	619	68.6	10	0	67591760	8.29569e+07	High	High
High	Q29RF7	Sister chromatid cohesion protein PDS5 homolog A OS=Homo sapiens OX=9606 GN=PDS5A PE=1 SV=1	0	33.791	8	8	11	6	1	1337	150.7	8	0	31047182	4.27561e+07	High	High
High	O95757	Heat shock 70 kDa protein 4L OS=Homo sapiens OX=9606 GN=HSPA4L PE=1 SV=3	0	33.73	17	9	12	6	1	839	94.5	9	0	46456198	3.60066e+07	High	High
High	Q9C0C9	(E3-independent) E2 ubiquitin-conjugating enzyme OS=Homo sapiens OX=9606 GN=UBE2O PE=1 SV=3	0	33.63	14	11	16	11	1	1292	141.2	11	0	570885126	1.89774e+08	High	High
High	P55884	Eukaryotic translation initiation factor 3 subunit B OS=Homo sapiens OX=9606 GN=EIF3B PE=1 SV=3	0	33.604	15	9	13	9	1	814	92.4	9	0	145852361	2.8429e+08	High	High
High	Q07866	Kinesin light chain 1 OS=Homo sapiens OX=9606 GN=KLC1 PE=1 SV=2	0	33.555	22	10	13	5	1	573	65.3	10	0	27696430	4.35559e+07	High	High
High	P18615	Negative elongation factor E OS=Homo sapiens OX=9606 GN=NELFE PE=1 SV=3	0	33.532	28	7	10	7	1	380	43.2	7	0	236595328	2.89561e+08	High	High
High	Q13151	Heterogeneous nuclear ribonucleoprotein A0 OS=Homo sapiens OX=9606 GN=HNRNPA0 PE=1 SV=1	0	33.517	43	8	17	7	1	305	30.8	8	0	981336394	8.80698e+08	High	High
High	Q9NYI0	PH and SEC7 domain-containing protein 3 OS=Homo sapiens OX=9606 GN=PSD3 PE=1 SV=2	0	33.449	16	13	15	13	1	1048	116	13	0	1.00364e+08	9.69832e+07	High	High
High	Q12756	Kinesin-like protein KIF1A OS=Homo sapiens OX=9606 GN=KIF1A PE=1 SV=2	0	33.195	7	10	13	6	1	1690	190.9	10	2	45603638	4.58759e+07	High	High
High	P35613	Basigin OS=Homo sapiens OX=9606 GN=BSG PE=1 SV=2	0	32.972	32	8	15	8	1	385	42.2	8	0	1.32339e+09	9.67888e+08	High	High
High	Q6PKG0	La-related protein 1 OS=Homo sapiens OX=9606 GN=LARP1 PE=1 SV=2	0	32.952	14	13	20	13	1	1096	123.4	13	0	2.24941e+08	2.02543e+08	High	High
High	Q7Z739	YTH domain-containing family protein 3 OS=Homo sapiens OX=9606 GN=YTHDF3 PE=1 SV=1	0	32.384	17	9	12	5	1	585	63.8	9	3	126103492	4.7968e+08	High	High
High	Q5T6F2	Ubiquitin-associated protein 2 OS=Homo sapiens OX=9606 GN=UBAP2 PE=1 SV=1	0	32.318	14	10	14	10	1	1119	117	10	0	1.40159e+08	1.70409e+08	High	High
High	Q9C0B0	RING finger protein unkempt homolog OS=Homo sapiens OX=9606 GN=UNK PE=1 SV=2	0	32.253	17	9	13	9	1	810	88	9	0	120849758	1.58652e+08	High	High
High	P50851	Lipopolysaccharide-responsive and beige-like anchor protein OS=Homo sapiens OX=9606 GN=LRBA PE=1 SV=4	0	32.222	4	10	14	10	1	2863	318.9	10	0	107319952	7.96422e+07	High	High
High	Q8N163	Cell cycle and apoptosis regulator protein 2 OS=Homo sapiens OX=9606 GN=CCAR2 PE=1 SV=2	0	32.108	15	10	15	10	1	923	102.8	10	0	310248532	3.9889e+08	High	High
High	Q96T51	RUN and FYVE domain-containing protein 1 OS=Homo sapiens OX=9606 GN=RUFY1 PE=1 SV=2	0	32.102	15	8	12	8	1	708	79.8	8	0	217976005	2.39327e+08	High	High
High	O94915	Protein furry homolog-like OS=Homo sapiens OX=9606 GN=FRYL PE=1 SV=2	0	32.074	4	9	11	9	1	3013	339.4	9	0	32529087	5.1335e+07	High	High
High	Q9NW82	WD repeat-containing protein 70 OS=Homo sapiens OX=9606 GN=WDR70 PE=1 SV=1	0	31.981	16	11	23	11	1	654	73.2	11	0	3.24779e+08	3.75116e+08	High	High
High	Q6UB99	Ankyrin repeat domain-containing protein 11 OS=Homo sapiens OX=9606 GN=ANKRD11 PE=1 SV=3	0	31.967	5	11	14	11	1	2663	297.7	11	0	2.91864e+07	3.03868e+07	High	High
High	Q8IY67	Ribonucleoprotein PTB-binding 1 OS=Homo sapiens OX=9606 GN=RAVER1 PE=1 SV=1	0	31.809	27	8	16	8	1	606	63.8	8	0	2759441028	2.08792e+09	High	High
High	O95819	Mitogen-activated protein kinase kinase kinase kinase 4 OS=Homo sapiens OX=9606 GN=MAP4K4 PE=1 SV=2	0	31.801	12	10	11	7	1	1239	142	10	1	107626267	7.65981e+07	High	High
High	Q9Y383	Putative RNA-binding protein Luc7-like 2 OS=Homo sapiens OX=9606 GN=LUC7L2 PE=1 SV=2	0	31.733	30	11	18	7	1	392	46.5	11	4	3.287e+08	4.66572e+08	High	High
High	P06576	ATP synthase subunit beta, mitochondrial OS=Homo sapiens OX=9606 GN=ATP5F1B PE=1 SV=3	0	31.647	28	9	11	9	1	529	56.5	9	0	161108372	1.93008e+08	High	High
High	Q15942	Zyxin OS=Homo sapiens OX=9606 GN=ZYX PE=1 SV=1	0	31.177	23	8	15	8	1	572	61.2	8	0	126637276	1.68976e+08	High	High
High	Q9HCC0	Methylcrotonoyl-CoA carboxylase beta chain, mitochondrial OS=Homo sapiens OX=9606 GN=MCCC2 PE=1 SV=1	0	31.054	18	7	13	7	1	563	61.3	7	0	343495324	3.30617e+08	High	High
High	P36578	Large ribosomal subunit protein uL4 OS=Homo sapiens OX=9606 GN=RPL4 PE=1 SV=5	0	30.983	26	10	14	10	1	427	47.7	10	0	251035936	1.84645e+08	High	High
High	Q01844	RNA-binding protein EWS OS=Homo sapiens OX=9606 GN=EWSR1 PE=1 SV=1	0	30.882	12	8	15	8	1	656	68.4	8	0	2255795340	2.51777e+09	High	High
High	Q9H019	Mitochondrial fission regulator 1-like OS=Homo sapiens OX=9606 GN=MTFR1L PE=1 SV=2	0	30.735	33	6	7	6	1	292	31.9	6	0	45666154	8.03996e+06	High	High
High	Q9P2E9	Ribosome-binding protein 1 OS=Homo sapiens OX=9606 GN=RRBP1 PE=1 SV=5	0	30.672	22	12	18	12	1	1410	152.4	12	0	8.80879e+07	8.70551e+07	High	High
High	P05141	ADP/ATP translocase 2 OS=Homo sapiens OX=9606 GN=SLC25A5 PE=1 SV=7	0	30.606	38	11	21	3	1	298	32.8	11	5	1998485908	2.25325e+09	High	High
High	Q15233	Non-POU domain-containing octamer-binding protein OS=Homo sapiens OX=9606 GN=NONO PE=1 SV=4	0	30.551	23	8	15	7	1	471	54.2	8	0	326054707	1.45815e+08	High	High
High	Q13363	C-terminal-binding protein 1 OS=Homo sapiens OX=9606 GN=CTBP1 PE=1 SV=2	0	30.322	30	8	16	8	1	440	47.5	8	0	312796968	7.77618e+08	High	High
High	O95155	Ubiquitin conjugation factor E4 B OS=Homo sapiens OX=9606 GN=UBE4B PE=1 SV=1	0	30.267	9	7	8	7	1	1302	146.1	7	0	18853280	1.0863e+07	High	High
High	O75152	Zinc finger CCCH domain-containing protein 11A OS=Homo sapiens OX=9606 GN=ZC3H11A PE=1 SV=3	0	30.254	14	10	13	10	1	810	89.1	10	0	85438971	7.67078e+07	High	High
High	O95239	Chromosome-associated kinesin KIF4A OS=Homo sapiens OX=9606 GN=KIF4A PE=1 SV=3	0	30.169	11	11	13	11	1	1232	139.8	11	0	1.66489e+07	2.83521e+07	High	High
High	Q96EP5	DAZ-associated protein 1 OS=Homo sapiens OX=9606 GN=DAZAP1 PE=1 SV=1	0	30.075	22	5	12	5	1	407	43.4	5	0	696682188	1.00828e+09	High	High
High	O43719	HIV Tat-specific factor 1 OS=Homo sapiens OX=9606 GN=HTATSF1 PE=1 SV=1	0	29.971	15	9	13	9	1	755	85.8	9	0	257049229	3.63415e+08	High	High
High	Q9H6Z4	Ran-binding protein 3 OS=Homo sapiens OX=9606 GN=RANBP3 PE=1 SV=1	0	29.908	15	8	12	8	1	567	60.2	8	0	361507508	3.53015e+08	High	High
High	Q13492	Phosphatidylinositol-binding clathrin assembly protein OS=Homo sapiens OX=9606 GN=PICALM PE=1 SV=2	0	29.692	15	7	12	7	1	652	70.7	7	0	8.58393e+07	1.15497e+08	High	High
High	Q9Y2U8	Inner nuclear membrane protein Man1 OS=Homo sapiens OX=9606 GN=LEMD3 PE=1 SV=2	0	29.607	12	8	9	8	1	911	99.9	8	0	1.93541e+08	7.46149e+07	High	High
High	O43491	Band 4.1-like protein 2 OS=Homo sapiens OX=9606 GN=EPB41L2 PE=1 SV=1	0	29.569	14	12	16	12	1	1005	112.5	12	0	1.08112e+08	1.86239e+08	High	High
High	P48444	Coatomer subunit delta OS=Homo sapiens OX=9606 GN=ARCN1 PE=1 SV=1	0	29.482	21	9	15	9	1	511	57.2	9	0	268128835	3.21815e+08	High	High
High	P14923	Junction plakoglobin OS=Homo sapiens OX=9606 GN=JUP PE=1 SV=3	0	29.441	11	6	10	5	1	745	81.7	6	0	28688045	3.44487e+07	High	High
High	Q14241	Elongin-A OS=Homo sapiens OX=9606 GN=ELOA PE=1 SV=2	0	29.435	15	9	18	9	1	798	89.9	9	0	281628498	2.5833e+08	High	High
High	Q8WUM0	Nuclear pore complex protein Nup133 OS=Homo sapiens OX=9606 GN=NUP133 PE=1 SV=2	0	29.383	11	7	9	7	1	1156	128.9	7	0	42962552	6.69067e+07	High	High
High	P67809	Y-box-binding protein 1 OS=Homo sapiens OX=9606 GN=YBX1 PE=1 SV=3	0	29.358	35	7	11	4	1	324	35.9	7	2	395009915	4.70682e+08	High	High
High	Q96FW1	Ubiquitin thioesterase OTUB1 OS=Homo sapiens OX=9606 GN=OTUB1 PE=1 SV=2	0	29.268	21	5	8	5	1	271	31.3	5	0	249119440	2.57917e+08	High	High
High	Q96CX2	BTB/POZ domain-containing protein KCTD12 OS=Homo sapiens OX=9606 GN=KCTD12 PE=1 SV=1	0	29.263	28	7	14	7	1	325	35.7	7	0	431059400	5.30692e+08	High	High
High	P15927	Replication protein A 32 kDa subunit OS=Homo sapiens OX=9606 GN=RPA2 PE=1 SV=1	0	29.098	39	6	10	6	1	270	29.2	6	0	200280367	2.92461e+08	High	High
High	P52209	6-phosphogluconate dehydrogenase, decarboxylating OS=Homo sapiens OX=9606 GN=PGD PE=1 SV=3	0	29.082	23	8	10	8	1	483	53.1	8	0	76249301	1.5015e+08	High	High
High	Q96Q15	Serine/threonine-protein kinase SMG1 OS=Homo sapiens OX=9606 GN=SMG1 PE=1 SV=3	0	29.036	4	9	12	9	1	3661	410.2	9	0	7.11239e+07	4.63092e+07	High	High
High	Q96KR1	Zinc finger RNA-binding protein OS=Homo sapiens OX=9606 GN=ZFR PE=1 SV=2	0	28.914	11	9	10	9	1	1074	116.9	9	0	102902834	6.12473e+07	High	High
High	P50570	Dynamin-2 OS=Homo sapiens OX=9606 GN=DNM2 PE=1 SV=2	0	28.842	11	8	12	8	1	870	98	8	0	1.47871e+08	1.02016e+08	High	High
High	P26368	Splicing factor U2AF 65 kDa subunit OS=Homo sapiens OX=9606 GN=U2AF2 PE=1 SV=4	0	28.838	24	9	12	9	1	475	53.5	9	0	215150239	1.27337e+08	High	High
High	P04264	Keratin, type II cytoskeletal 1 OS=Homo sapiens OX=9606 GN=KRT1 PE=1 SV=6	0	28.757	18	10	22	8	1	644	66	10	0	9.66027e+07	3.14699e+08	High	High
High	Q8IW35	Centrosomal protein of 97 kDa OS=Homo sapiens OX=9606 GN=CEP97 PE=1 SV=1	0	28.756	17	8	14	8	1	865	96.9	8	0	5.46699e+07	1.3266e+08	High	High
High	Q05682	Caldesmon OS=Homo sapiens OX=9606 GN=CALD1 PE=1 SV=3	0	28.582	16	11	16	11	1	793	93.2	11	0	1.87564e+06	3.01604e+07	High	High
High	O60343	TBC1 domain family member 4 OS=Homo sapiens OX=9606 GN=TBC1D4 PE=1 SV=2	0	28.53	7	7	10	7	1	1298	146.5	7	0	1.82771e+08	1.36571e+08	High	High
High	O14980	Exportin-1 OS=Homo sapiens OX=9606 GN=XPO1 PE=1 SV=1	0	28.509	11	8	12	8	1	1071	123.3	8	0	98243402	2.28362e+08	High	High
High	Q8N684	Cleavage and polyadenylation specificity factor subunit 7 OS=Homo sapiens OX=9606 GN=CPSF7 PE=1 SV=1	0	28.488	22	8	14	8	1	471	52	8	0	342031419	5.18037e+08	High	High
High	O00203	AP-3 complex subunit beta-1 OS=Homo sapiens OX=9606 GN=AP3B1 PE=1 SV=3	0	28.382	11	9	10	9	1	1094	121.2	9	0	18345824	9.71204e+07	High	High
High	Q9Y618	Nuclear receptor corepressor 2 OS=Homo sapiens OX=9606 GN=NCOR2 PE=1 SV=3	0	28.34	6	12	16	9	1	2514	273.5	12	0	59267704	1.931e+07	High	High
High	Q16881	Thioredoxin reductase 1, cytoplasmic OS=Homo sapiens OX=9606 GN=TXNRD1 PE=1 SV=3	0	28.322	19	6	8	6	1	649	70.9	6	0	79257192	2.62615e+07	High	High
High	Q86W92	Liprin-beta-1 OS=Homo sapiens OX=9606 GN=PPFIBP1 PE=1 SV=2	0	28.292	13	9	14	9	1	1011	114	9	0	1.1704e+07	1.54807e+07	High	High
High	Q8TDI0	Chromodomain-helicase-DNA-binding protein 5 OS=Homo sapiens OX=9606 GN=CHD5 PE=1 SV=1	0	28.255	5	9	18	1	1	1954	222.9	9	0	42709324	3.54297e+07	High	High
High	P23634	Plasma membrane calcium-transporting ATPase 4 OS=Homo sapiens OX=9606 GN=ATP2B4 PE=1 SV=2	0	28.177	9	8	11	1	1	1241	137.8	8	0			High	High
High	Q6P2Q9	Pre-mRNA-processing-splicing factor 8 OS=Homo sapiens OX=9606 GN=PRPF8 PE=1 SV=2	0	28.098	5	8	9	8	1	2335	273.4	8	0			High	High
High	P49840	Glycogen synthase kinase-3 alpha OS=Homo sapiens OX=9606 GN=GSK3A PE=1 SV=2	0	27.949	20	7	11	5	1	483	50.9	7	1	282828294	2.29615e+08	High	High
High	Q9H910	Jupiter microtubule associated homolog 2 OS=Homo sapiens OX=9606 GN=JPT2 PE=1 SV=1	0	27.911	52	8	17	8	1	190	20.1	8	0	1163497628	1.47108e+09	High	High
High	Q96KG9	N-terminal kinase-like protein OS=Homo sapiens OX=9606 GN=SCYL1 PE=1 SV=1	0	27.9	13	8	11	8	1	808	89.6	8	0	30514393738	3.81055e+10	High	High
High	O75400	Pre-mRNA-processing factor 40 homolog A OS=Homo sapiens OX=9606 GN=PRPF40A PE=1 SV=2	0	27.881	14	10	14	10	1	957	108.7	10	0	2.61698e+08	2.94607e+08	High	High
High	Q92547	DNA topoisomerase 2-binding protein 1 OS=Homo sapiens OX=9606 GN=TOPBP1 PE=1 SV=3	0	27.859	9	10	12	10	1	1522	170.6	10	0	23140418	4.01368e+07	High	High
High	Q9UHB6	LIM domain and actin-binding protein 1 OS=Homo sapiens OX=9606 GN=LIMA1 PE=1 SV=1	0	27.449	16	9	11	9	1	759	85.2	9	0		1.20775e+08	High	High
High	P04406	Glyceraldehyde-3-phosphate dehydrogenase OS=Homo sapiens OX=9606 GN=GAPDH PE=1 SV=3	0	27.302	19	4	7	4	1	335	36	4	0	115535542		High	High
High	P27348	14-3-3 protein theta OS=Homo sapiens OX=9606 GN=YWHAQ PE=1 SV=1	0	27.248	34	7	12	4	1	245	27.7	7	2	149473868	2.00654e+08	High	High
High	Q9NXH9	tRNA (guanine(26)-N(2))-dimethyltransferase OS=Homo sapiens OX=9606 GN=TRMT1 PE=1 SV=1	0	27.143	15	7	9	7	1	659	72.2	7	0	8.79622e+07	9.56705e+07	High	High
High	Q9GZR1	Sentrin-specific protease 6 OS=Homo sapiens OX=9606 GN=SENP6 PE=1 SV=2	0	27.135	8	7	10	7	1	1112	126.1	7	0	5.39808e+07	2.69963e+07	High	High
High	Q8IXH7	Negative elongation factor C/D OS=Homo sapiens OX=9606 GN=NELFCD PE=1 SV=2	0	27.099	17	7	9	7	1	590	66.2	7	0	125130047	2.76748e+07	High	High
High	Q9BY42	Replication termination factor 2 OS=Homo sapiens OX=9606 GN=RTF2 PE=1 SV=3	0	27.065	27	6	8	6	1	306	33.9	6	0	77911070	7.02306e+07	High	High
High	O75391	Sperm-associated antigen 7 OS=Homo sapiens OX=9606 GN=SPAG7 PE=1 SV=2	0	27.063	41	7	13	7	1	227	26	7	0	260207696	6.64318e+08	High	High
High	Q9H2U1	ATP-dependent DNA/RNA helicase DHX36 OS=Homo sapiens OX=9606 GN=DHX36 PE=1 SV=2	0	27.057	10	7	8	7	1	1008	114.7	7	0	69539677	8.65533e+07	High	High
High	P29375	Lysine-specific demethylase 5A OS=Homo sapiens OX=9606 GN=KDM5A PE=1 SV=3	0	27.026	7	9	9	8	1	1690	192	9	0		1.21101e+07	High	High
High	Q9Y2D5	A-kinase anchor protein 2 OS=Homo sapiens OX=9606 GN=AKAP2 PE=1 SV=3	0	27.013	11	7	12	7	1	859	94.6	7	0	86848818	1.46385e+08	High	High
High	P42224	Signal transducer and activator of transcription 1-alpha/beta OS=Homo sapiens OX=9606 GN=STAT1 PE=1 SV=2	0	27.01	17	9	12	9	1	750	87.3	9	0	102874236	6.21479e+07	High	High
High	O95714	E3 ubiquitin-protein ligase HERC2 OS=Homo sapiens OX=9606 GN=HERC2 PE=1 SV=2	0	26.988	3	8	10	8	1	4834	526.9	8	0	30626923	7.35602e+07	High	High
High	P52594	Arf-GAP domain and FG repeat-containing protein 1 OS=Homo sapiens OX=9606 GN=AGFG1 PE=1 SV=2	0	26.976	17	8	11	8	1	562	58.2	8	0	181912570	1.5628e+08	High	High
High	Q9C0D5	Protein TANC1 OS=Homo sapiens OX=9606 GN=TANC1 PE=1 SV=3	0	26.864	7	8	12	8	1	1861	202.1	8	0	24902014	6.09009e+07	High	High
High	Q7Z3U7	Protein MON2 homolog OS=Homo sapiens OX=9606 GN=MON2 PE=1 SV=3	0	26.848	5	8	9	8	1	1717	190.2	8	0	96814204	7.02341e+07	High	High
High	Q05086	Ubiquitin-protein ligase E3A OS=Homo sapiens OX=9606 GN=UBE3A PE=1 SV=4	0	26.806	12	7	9	7	1	875	100.6	7	0	81122556	2.2707e+07	High	High
High	Q7Z4H7	HAUS augmin-like complex subunit 6 OS=Homo sapiens OX=9606 GN=HAUS6 PE=1 SV=2	0	26.799	10	7	8	7	1	955	108.6	7	0	71561266	7.18872e+07	High	High
High	P04792	Heat shock protein beta-1 OS=Homo sapiens OX=9606 GN=HSPB1 PE=1 SV=2	0	26.744	65	8	15	8	1	205	22.8	8	0	409893416	3.58379e+08	High	High
High	P30519	Heme oxygenase 2 OS=Homo sapiens OX=9606 GN=HMOX2 PE=1 SV=2	0	26.642	25	5	9	5	1	316	36	5	0	69115704	9.08886e+07	High	High
High	Q13310	Polyadenylate-binding protein 4 OS=Homo sapiens OX=9606 GN=PABPC4 PE=1 SV=1	0	26.627	16	7	13	3	1	644	70.7	7	3	171096284	1.96156e+08	High	High
High	Q2TAZ0	Autophagy-related protein 2 homolog A OS=Homo sapiens OX=9606 GN=ATG2A PE=1 SV=3	0	26.597	5	6	8	6	1	1938	212.7	6	0	6.09571e+06	1.43682e+07	High	High
High	O60885	Bromodomain-containing protein 4 OS=Homo sapiens OX=9606 GN=BRD4 PE=1 SV=2	0	26.594	8	10	13	8	1	1362	152.1	10	1	1.94374e+08	1.80785e+08	High	High
High	P62736	Actin, aortic smooth muscle OS=Homo sapiens OX=9606 GN=ACTA2 PE=1 SV=1	0	26.498	23	8	11	2	1	377	42	8	0	333659680	3.40275e+08	High	High
High	Q14596	Next to BRCA1 gene 1 protein OS=Homo sapiens OX=9606 GN=NBR1 PE=1 SV=3	0	26.484	12	6	8	6	1	966	107.3	6	0	8.94412e+07	5.67461e+07	High	High
High	O15042	U2 snRNP-associated SURP motif-containing protein OS=Homo sapiens OX=9606 GN=U2SURP PE=1 SV=2	0	26.283	8	6	10	6	1	1029	118.2	6	0	115383990	1.49663e+08	High	High
High	P57737	Coronin-7 OS=Homo sapiens OX=9606 GN=CORO7 PE=1 SV=2	0	26.248	16	7	9	7	1	925	100.5	7	0		2.33805e+07	High	High
High	Q7Z589	BRCA2-interacting transcriptional repressor EMSY OS=Homo sapiens OX=9606 GN=EMSY PE=1 SV=2	0	26.046	10	11	11	11	1	1322	141.4	11	0	3.04117e+07	895083	High	High
High	O94804	Serine/threonine-protein kinase 10 OS=Homo sapiens OX=9606 GN=STK10 PE=1 SV=1	0	26.004	9	8	10	6	1	968	112.1	8	0	33618236	3.26902e+07	High	High
High	Q9UHD8	Septin-9 OS=Homo sapiens OX=9606 GN=SEPTIN9 PE=1 SV=2	0	25.908	17	8	15	8	1	586	65.4	8	0	96929840	1.41505e+08	High	High
High	Q9H7D7	WD repeat-containing protein 26 OS=Homo sapiens OX=9606 GN=WDR26 PE=1 SV=3	0	25.891	12	5	6	5	1	661	72.1	5	0	44105300	5.9786e+07	High	High
High	Q5HYW2	NHS-like protein 2 OS=Homo sapiens OX=9606 GN=NHSL2 PE=1 SV=2	0	25.878	9	8	11	8	1	1225	133.2	8	0	9.16846e+07	6.10269e+07	High	High
High	Q9Y450	HBS1-like protein OS=Homo sapiens OX=9606 GN=HBS1L PE=1 SV=1	0	25.877	15	7	9	7	1	684	75.4	7	0	121103159	1.21143e+08	High	High
High	P56537	Eukaryotic translation initiation factor 6 OS=Homo sapiens OX=9606 GN=EIF6 PE=1 SV=1	0	25.836	40	6	11	6	1	245	26.6	6	0	991809152	9.58158e+08	High	High
High	A0MZ66	Shootin-1 OS=Homo sapiens OX=9606 GN=SHTN1 PE=1 SV=4	0	25.746	15	8	12	8	1	631	71.6	8	0	1.72842e+08	1.93585e+08	High	High
High	Q9BXF6	Rab11 family-interacting protein 5 OS=Homo sapiens OX=9606 GN=RAB11FIP5 PE=1 SV=1	0	25.734	17	7	9	7	1	653	70.4	7	0	55337120	2.41105e+07	High	High
High	Q13501	Sequestosome-1 OS=Homo sapiens OX=9606 GN=SQSTM1 PE=1 SV=1	0	25.644	24	7	8	7	1	440	47.7	7	0	186362004	2.45449e+08	High	High
High	O00273	DNA fragmentation factor subunit alpha OS=Homo sapiens OX=9606 GN=DFFA PE=1 SV=1	0	25.56	27	7	11	7	1	331	36.5	7	0	157677402	1.2754e+08	High	High
High	Q9BQ52	Zinc phosphodiesterase ELAC protein 2 OS=Homo sapiens OX=9606 GN=ELAC2 PE=1 SV=2	0	25.545	19	8	13	8	1	826	92.2	8	0	133130548	1.48615e+08	High	High
High	Q8WUA4	General transcription factor 3C polypeptide 2 OS=Homo sapiens OX=9606 GN=GTF3C2 PE=1 SV=2	0	25.534	9	6	9	6	1	911	100.6	6	0	33995827	8.91745e+07	High	High
High	Q8WW12	PEST proteolytic signal-containing nuclear protein OS=Homo sapiens OX=9606 GN=PCNP PE=1 SV=2	0	25.514	42	6	14	6	1	178	18.9	6	0	439505036	5.43148e+08	High	High
High	Q66K74	Microtubule-associated protein 1S OS=Homo sapiens OX=9606 GN=MAP1S PE=1 SV=2	0	25.497	10	6	10	6	1	1059	112.1	6	0	77495080	3.68386e+07	High	High
High	Q14571	Inositol 1,4,5-trisphosphate receptor type 2 OS=Homo sapiens OX=9606 GN=ITPR2 PE=1 SV=2	0	25.473	4	7	9	5	1	2701	307.9	7	1	1.6973e+07	1.66089e+07	High	High
High	O14641	Segment polarity protein dishevelled homolog DVL-2 OS=Homo sapiens OX=9606 GN=DVL2 PE=1 SV=1	0	25.464	14	8	11	6	1	736	78.9	8	2	183783584	1.33846e+08	High	High
High	Q9NRR5	Ubiquilin-4 OS=Homo sapiens OX=9606 GN=UBQLN4 PE=1 SV=2	0	25.432	19	7	9	6	1	601	63.8	7	0	24465407	2.2516e+07	High	High
High	P85037	Forkhead box protein K1 OS=Homo sapiens OX=9606 GN=FOXK1 PE=1 SV=1	0	25.175	16	9	11	8	1	733	75.4	9	1	229338792	1.63668e+08	High	High
High	Q96GX5	Serine/threonine-protein kinase greatwall OS=Homo sapiens OX=9606 GN=MASTL PE=1 SV=1	0	24.971	11	6	9	5	1	879	97.3	6	1	250277756	1.61789e+08	High	High
High	Q96D71	RalBP1-associated Eps domain-containing protein 1 OS=Homo sapiens OX=9606 GN=REPS1 PE=1 SV=3	0	24.945	13	8	12	8	1	796	86.6	8	0	89731590	6.73555e+07	High	High
High	Q9HAW4	Claspin OS=Homo sapiens OX=9606 GN=CLSPN PE=1 SV=3	0	24.869	7	8	11	8	1	1339	151	8	0	8.80449e+07	9.34744e+07	High	High
High	Q96G74	OTU domain-containing protein 5 OS=Homo sapiens OX=9606 GN=OTUD5 PE=1 SV=1	0	24.856	16	7	11	7	1	571	60.6	7	0	2.57362e+08	1.93541e+08	High	High
High	Q8TEU7	Rap guanine nucleotide exchange factor 6 OS=Homo sapiens OX=9606 GN=RAPGEF6 PE=1 SV=2	0	24.726	5	6	7	6	1	1601	179.3	6	0	40192028	2.44715e+07	High	High
High	Q15003	Condensin complex subunit 2 OS=Homo sapiens OX=9606 GN=NCAPH PE=1 SV=3	0	24.699	13	6	9	6	1	741	82.5	6	0	3.74394e+07	2.88941e+06	High	High
High	P13010	X-ray repair cross-complementing protein 5 OS=Homo sapiens OX=9606 GN=XRCC5 PE=1 SV=3	0	24.549	15	7	10	7	1	732	82.7	7	0	164980890	1.64884e+08	High	High
High	Q9H5H4	Zinc finger protein 768 OS=Homo sapiens OX=9606 GN=ZNF768 PE=1 SV=2	0	24.447	17	9	13	9	1	540	60.2	9	0	4.96111e+07	1.86024e+08	High	High
High	Q9ULM3	YEATS domain-containing protein 2 OS=Homo sapiens OX=9606 GN=YEATS2 PE=1 SV=2	0	24.32	9	8	10	8	1	1422	150.7	8	0	31902186	9.63434e+07	High	High
High	O95232	Luc7-like protein 3 OS=Homo sapiens OX=9606 GN=LUC7L3 PE=1 SV=2	0	24.312	16	6	11	6	1	432	51.4	6	0	9.82185e+07	1.88609e+08	High	High
High	Q96GX9	Methylthioribulose-1-phosphate dehydratase OS=Homo sapiens OX=9606 GN=APIP PE=1 SV=1	0	24.223	38	8	12	8	1	242	27.1	8	0	8.06197e+08	6.64731e+08	High	High
High	Q6P2H3	Centrosomal protein of 85 kDa OS=Homo sapiens OX=9606 GN=CEP85 PE=1 SV=1	0	24.178	10	6	9	6	1	762	85.6	6	0	1.66808e+08	1.01362e+08	High	High
High	Q9NRN7	L-aminoadipate-semialdehyde dehydrogenase-phosphopantetheinyl transferase OS=Homo sapiens OX=9606 GN=AASDHPPT PE=1 SV=2	0	24.079	28	7	12	7	1	309	35.8	7	0	464428634	4.5649e+08	High	High
High	Q9H7S9	Zinc finger protein 703 OS=Homo sapiens OX=9606 GN=ZNF703 PE=1 SV=1	0	24.051	19	6	8	5	1	590	58.2	6	1	2.51777e+08	2.88337e+08	High	High
High	P49903	Selenide, water dikinase 1 OS=Homo sapiens OX=9606 GN=SEPHS1 PE=1 SV=2	0	24.002	21	6	7	6	1	392	42.9	6	0	38123880	1.133e+07	High	High
High	Q69YQ0	Cytospin-A OS=Homo sapiens OX=9606 GN=SPECC1L PE=1 SV=3	0	23.998	10	7	12	7	1	1117	124.5	7	0	32758442	4.71969e+07	High	High
High	Q9H9B1	Histone-lysine N-methyltransferase EHMT1 OS=Homo sapiens OX=9606 GN=EHMT1 PE=1 SV=4	0	23.944	6	7	10	7	1	1298	141.4	7	0	1.59126e+07	6.61211e+07	High	High
High	Q9UJU6	Drebrin-like protein OS=Homo sapiens OX=9606 GN=DBNL PE=1 SV=1	0	23.905	16	5	8	5	1	430	48.2	5	0	51396880	6.543e+07	High	High
High	O76080	AN1-type zinc finger protein 5 OS=Homo sapiens OX=9606 GN=ZFAND5 PE=1 SV=1	0	23.901	36	7	12	6	1	213	23.1	7	1	140093424	1.60048e+08	High	High
High	P42695	Condensin-2 complex subunit D3 OS=Homo sapiens OX=9606 GN=NCAPD3 PE=1 SV=2	0	23.899	5	5	8	5	1	1498	168.8	5	0	37883290	4.22346e+07	High	High
High	P57740	Nuclear pore complex protein Nup107 OS=Homo sapiens OX=9606 GN=NUP107 PE=1 SV=1	0	23.811	12	7	9	7	1	925	106.3	7	0	92594788	4.64761e+07	High	High
High	P55786	Puromycin-sensitive aminopeptidase OS=Homo sapiens OX=9606 GN=NPEPPS PE=1 SV=2	0	23.763	10	6	10	6	1	919	103.2	6	0	110687469	1.2391e+08	High	High
High	Q9UQB8	Brain-specific angiogenesis inhibitor 1-associated protein 2 OS=Homo sapiens OX=9606 GN=BAIAP2 PE=1 SV=1	0	23.763	19	9	11	9	1	552	60.8	9	0	4.74148e+07	4.84314e+07	High	High
High	O14686	Histone-lysine N-methyltransferase 2D OS=Homo sapiens OX=9606 GN=KMT2D PE=1 SV=2	0	23.687	2	8	9	8	1	5537	593	8	0	4.6203e+07	5.22534e+07	High	High
High	P24928	DNA-directed RNA polymerase II subunit RPB1 OS=Homo sapiens OX=9606 GN=POLR2A PE=1 SV=2	0	23.616	5	6	7	6	1	1970	217	6	0		3.61457e+07	High	High
High	O76094	Signal recognition particle subunit SRP72 OS=Homo sapiens OX=9606 GN=SRP72 PE=1 SV=3	0	23.549	13	5	7	5	1	671	74.6	5	0	17710054	5.81347e+07	High	High
High	O95425	Supervillin OS=Homo sapiens OX=9606 GN=SVIL PE=1 SV=2	0	23.5	7	9	11	9	1	2214	247.6	9	0	108436348	1.01951e+08	High	High
High	Q9BY89	Uncharacterized protein KIAA1671 OS=Homo sapiens OX=9606 GN=KIAA1671 PE=1 SV=2	0	23.434	6	8	8	8	1	1806	196.6	8	0	2.61647e+07	2.25638e+08	High	High
High	Q9UBW7	Zinc finger MYM-type protein 2 OS=Homo sapiens OX=9606 GN=ZMYM2 PE=1 SV=1	0	23.428	9	8	9	8	1	1377	154.8	8	0		7.79196e+06	High	High
High	Q04323	UBX domain-containing protein 1 OS=Homo sapiens OX=9606 GN=UBXN1 PE=1 SV=2	0	23.379	27	8	14	8	1	297	33.3	8	0	4.4411e+08	1.04842e+09	High	High
High	Q4KMP7	TBC1 domain family member 10B OS=Homo sapiens OX=9606 GN=TBC1D10B PE=1 SV=3	0	23.364	11	5	10	5	1	808	87.1	5	0	23469476	1.02746e+08	High	High
High	Q96Q89	Kinesin-like protein KIF20B OS=Homo sapiens OX=9606 GN=KIF20B PE=1 SV=3	0	23.311	6	10	10	10	1	1820	210.5	10	0	379860810	4.15841e+08	High	High
High	Q99436	Proteasome subunit beta type-7 OS=Homo sapiens OX=9606 GN=PSMB7 PE=1 SV=1	0	23.28	39	6	9	6	1	277	29.9	6	0	26417824	1.1415e+08	High	High
High	Q15596	Nuclear receptor coactivator 2 OS=Homo sapiens OX=9606 GN=NCOA2 PE=1 SV=2	0	23.262	6	7	11	7	1	1464	159.1	7	0	198728209	2.98789e+08	High	High
High	P41567	Eukaryotic translation initiation factor 1 OS=Homo sapiens OX=9606 GN=EIF1 PE=1 SV=1	0	23.188	50	5	11	5	1	113	12.7	5	0	529072252	1.03469e+09	High	High
High	Q9NR45	Sialic acid synthase OS=Homo sapiens OX=9606 GN=NANS PE=1 SV=2	0	23.143	22	5	12	5	1	359	40.3	5	0	210045655	3.50967e+08	High	High
High	Q9HCD6	Protein TANC2 OS=Homo sapiens OX=9606 GN=TANC2 PE=1 SV=3	0	23.058	4	5	6	5	1	1990	219.5	5	0	30653962		High	High
High	Q70CQ2	Ubiquitin carboxyl-terminal hydrolase 34 OS=Homo sapiens OX=9606 GN=USP34 PE=1 SV=2	0	23.033	2	6	7	6	1	3546	404	6	0	1.58068e+07	1.96092e+07	High	High
High	O60256	Phosphoribosyl pyrophosphate synthase-associated protein 2 OS=Homo sapiens OX=9606 GN=PRPSAP2 PE=1 SV=1	0	23.011	20	6	8	6	1	369	40.9	6	0	4.88621e+07	7.75301e+07	High	High
High	P63104	14-3-3 protein zeta/delta OS=Homo sapiens OX=9606 GN=YWHAZ PE=1 SV=1	0	22.785	29	6	10	3	1	245	27.7	6	0	28479680	2.87613e+07	High	High
High	O60684	Importin subunit alpha-7 OS=Homo sapiens OX=9606 GN=KPNA6 PE=1 SV=1	0	22.707	21	6	10	5	1	536	60	6	0			High	High
High	O43809	Cleavage and polyadenylation specificity factor subunit 5 OS=Homo sapiens OX=9606 GN=NUDT21 PE=1 SV=1	0	22.706	35	5	9	5	1	227	26.2	5	0	131826302	1.82041e+08	High	High
High	O94925	Glutaminase kidney isoform, mitochondrial OS=Homo sapiens OX=9606 GN=GLS PE=1 SV=1	0	22.665	10	5	9	5	1	669	73.4	5	0	1.2572e+08	7.18461e+07	High	High
High	Q96RT1	Erbin OS=Homo sapiens OX=9606 GN=ERBIN PE=1 SV=2	0	22.621	10	10	10	10	1	1412	158.2	10	0	54546124	5.68562e+07	High	High
High	Q9HCK8	Chromodomain-helicase-DNA-binding protein 8 OS=Homo sapiens OX=9606 GN=CHD8 PE=1 SV=5	0	22.611	4	9	12	7	1	2581	290.3	9	1	134904811	9.50635e+07	High	High
High	Q15047	Histone-lysine N-methyltransferase SETDB1 OS=Homo sapiens OX=9606 GN=SETDB1 PE=1 SV=1	0	22.527	8	7	8	7	1	1291	143.1	7	0	4708007	372431	High	High
High	Q8NCE2	Myotubularin-related protein 14 OS=Homo sapiens OX=9606 GN=MTMR14 PE=1 SV=2	0	22.475	16	5	6	5	1	650	72.2	5	0	17328960	1.7247e+07	High	High
High	Q92997	Segment polarity protein dishevelled homolog DVL-3 OS=Homo sapiens OX=9606 GN=DVL3 PE=1 SV=2	0	22.463	9	5	8	3	1	716	78	5	0	3.68788e+06		High	High
High	Q9UNS2	COP9 signalosome complex subunit 3 OS=Homo sapiens OX=9606 GN=COPS3 PE=1 SV=3	0	22.403	19	5	7	5	1	423	47.8	5	0	187131280	1.51686e+08	High	High
High	Q14004	Cyclin-dependent kinase 13 OS=Homo sapiens OX=9606 GN=CDK13 PE=1 SV=2	0	22.385	8	10	17	6	1	1512	164.8	10	2	4.59666e+08	4.3725e+08	High	High
High	P08865	Small ribosomal subunit protein uS2 OS=Homo sapiens OX=9606 GN=RPSA PE=1 SV=4	0	22.36	30	5	9	5	1	295	32.8	5	0	912692944	3.51322e+08	High	High
High	Q12769	Nuclear pore complex protein Nup160 OS=Homo sapiens OX=9606 GN=NUP160 PE=1 SV=3	0	22.356	6	5	8	5	1	1436	162	5	0	70225605	5.08437e+07	High	High
High	O15047	Histone-lysine N-methyltransferase SETD1A OS=Homo sapiens OX=9606 GN=SETD1A PE=1 SV=3	0	22.288	5	7	8	6	1	1707	185.9	7	0	31278149	1.3234e+07	High	High
High	Q96P70	Importin-9 OS=Homo sapiens OX=9606 GN=IPO9 PE=1 SV=3	0	22.276	9	4	8	4	1	1041	115.9	4	0	16268036	1.42376e+07	High	High
High	Q9Y6E0	Serine/threonine-protein kinase 24 OS=Homo sapiens OX=9606 GN=STK24 PE=1 SV=1	0	22.225	26	7	7	7	1	443	49.3	7	0	25275844	3.59484e+07	High	High
High	O75970	Multiple PDZ domain protein OS=Homo sapiens OX=9606 GN=MPDZ PE=1 SV=2	0	22.116	5	6	8	6	1	2070	221.5	6	0	11146991	2.0719e+07	High	High
High	P11586	C-1-tetrahydrofolate synthase, cytoplasmic OS=Homo sapiens OX=9606 GN=MTHFD1 PE=1 SV=4	0	22.108	12	7	7	7	1	935	101.5	7	0	69072328	1.02861e+08	High	High
High	P49756	RNA-binding protein 25 OS=Homo sapiens OX=9606 GN=RBM25 PE=1 SV=3	0	22.08	11	7	11	7	1	843	100.1	7	0	50349198	3.06058e+06	High	High
High	P00338	L-lactate dehydrogenase A chain OS=Homo sapiens OX=9606 GN=LDHA PE=1 SV=2	0	21.989	20	6	8	4	1	332	36.7	6	0	74107594	4.19014e+07	High	High
High	Q6ZVM7	TOM1-like protein 2 OS=Homo sapiens OX=9606 GN=TOM1L2 PE=1 SV=1	0	21.974	16	4	5	4	1	507	55.5	4	0	5.33794e+06	2.01417e+07	High	High
High	P49674	Casein kinase I isoform epsilon OS=Homo sapiens OX=9606 GN=CSNK1E PE=1 SV=1	0	21.933	23	8	9	2	1	416	47.3	8	2	120612932	1.21094e+08	High	High
High	O60333	Kinesin-like protein KIF1B OS=Homo sapiens OX=9606 GN=KIF1B PE=1 SV=5	0	21.932	5	6	9	2	1	1816	204.3	6	0			High	High
High	Q92804	TATA-binding protein-associated factor 2N OS=Homo sapiens OX=9606 GN=TAF15 PE=1 SV=1	0	21.923	20	6	14	4	1	592	61.8	6	0	80308868	7.86145e+07	High	High
High	P46100	Transcriptional regulator ATRX OS=Homo sapiens OX=9606 GN=ATRX PE=1 SV=6	0	21.909	4	7	10	7	1	2492	282.4	7	0	2.21038e+06		High	High
High	Q99959	Plakophilin-2 OS=Homo sapiens OX=9606 GN=PKP2 PE=1 SV=2	0	21.893	15	7	8	7	1	881	97.4	7	0	2.24716e+07	2.39493e+07	High	High
High	O60293	Zinc finger C3H1 domain-containing protein OS=Homo sapiens OX=9606 GN=ZFC3H1 PE=1 SV=3	0	21.847	5	5	6	5	1	1989	226.2	5	0	1362791986	2.10577e+10	High	High
High	P54725	UV excision repair protein RAD23 homolog A OS=Homo sapiens OX=9606 GN=RAD23A PE=1 SV=1	0	21.775	25	7	10	6	1	363	39.6	7	0	73112268	8.46315e+07	High	High
High	Q9UMZ2	Synergin gamma OS=Homo sapiens OX=9606 GN=SYNRG PE=1 SV=2	0	21.638	8	7	8	7	1	1314	140.6	7	0	116472465	1.89326e+08	High	High
High	Q5VYK3	Proteasome adapter and scaffold protein ECM29 OS=Homo sapiens OX=9606 GN=ECPAS PE=1 SV=2	0	21.618	4	5	7	5	1	1845	204.2	5	0	113199116	1.63097e+07	High	High
High	Q15654	Thyroid receptor-interacting protein 6 OS=Homo sapiens OX=9606 GN=TRIP6 PE=1 SV=3	0	21.602	28	6	10	6	1	476	50.3	6	0	82444928	1.44762e+08	High	High
High	Q5TAX3	Terminal uridylyltransferase 4 OS=Homo sapiens OX=9606 GN=TUT4 PE=1 SV=3	0	21.521	5	6	7	6	1	1644	185	6	0	10722925	1.58154e+07	High	High
High	Q9H5N1	Rab GTPase-binding effector protein 2 OS=Homo sapiens OX=9606 GN=RABEP2 PE=1 SV=2	0	21.516	16	9	12	9	1	569	63.5	9	0	2.21788e+07	3.5404e+07	High	High
High	Q9NX40	OCIA domain-containing protein 1 OS=Homo sapiens OX=9606 GN=OCIAD1 PE=1 SV=1	0	21.481	21	4	8	4	1	245	27.6	4	0	149010311	2.33402e+08	High	High
High	P04083	Annexin A1 OS=Homo sapiens OX=9606 GN=ANXA1 PE=1 SV=2	0	21.475	17	4	6	4	1	346	38.7	4	0	1.9433e+07	2.76741e+07	High	High
[truncated: 1,748 more rows]

## Sheet: dasatinib-hek293-enrichment
		SidBait-dasatinib:SidBait-control
uniprot	protein	enrichment 1	enrichment 2	average
[truncated: 414 more rows]

## Sheet: dasatinib-mus-kidney-1
				Protein Ion Score			Spectral Count							SidBait-control	SidBait-dasatinib
[truncated: 1,524 more rows]

[truncated: 5 more sheets: dasatinib-mus-kidney-2, dasatinib-mus-kidney-enrichment, dasatinib-xenla-1, dasatinib-xenla-2, dasatinib-xenla-enrichment]
